# Supplementary material for: miR-383-5p Regulates Preadipocyte Proliferation and Differentiation by Targeting RAD51AP1
Source: Int J Mol Sci. 2023 Sep 13;24(18):14025. doi: 10.3390/ijms241814025 (PMC10531573; doi:10.3390/ijms241814025)
Supplement: Supplementary file 1 [file ijms-24-14025-s001.zip]

Archive with 19 entries (18 files):
- Supplementary/
- Supplementary/Table S5.docx
- __MACOSX/Supplementary/._Table S5.docx
- Supplementary/Table S9.docx
- __MACOSX/Supplementary/._Table S9.docx
- Supplementary/Table S8.docx
- __MACOSX/Supplementary/._Table S8.docx
- Supplementary/Table S1.docx
- __MACOSX/Supplementary/._Table S1.docx
- Supplementary/Table S4.xlsx
- __MACOSX/Supplementary/._Table S4.xlsx
- Supplementary/Table S7.docx
- __MACOSX/Supplementary/._Table S7.docx
- Supplementary/Table S3.xlsx
- __MACOSX/Supplementary/._Table S3.xlsx
- Supplementary/Table S2.xlsx
- __MACOSX/Supplementary/._Table S2.xlsx
- Supplementary/Table S6.docx
- __MACOSX/Supplementary/._Table S6.docx
