# Supplementary material for: miR-383-5p Regulates Preadipocyte Proliferation and Differentiation by Targeting RAD51AP1
Source: Int J Mol Sci. 2023 Sep 13;24(18):14025. doi: 10.3390/ijms241814025 (PMC10531573; doi:10.3390/ijms241814025)
Supplement: Supplementary file 1 [file ijms-24-14025-s001.zip › Supplementary/Table S4.xlsx]

## Sheet: MimicvsM_NC.all_KEGGenrich
KEGGID	Description	GeneRatio	BgRatio	pvalue	padj	geneID	geneName	keggID	Count	Up	Up_Gene_id	Down	Down_Gene_id
ocu03010	Ribosome	113/824	396/6602	6.95311e-19	2.1207e-16	ENSOCUG00000005304/ENSOCUG00000038874/ENSOCUG00000026556/ENSOCUG00000022250/ENSOCUG00000000851/ENSOCUG00000022442/ENSOCUG00000028015/ENSOCUG00000002862/ENSOCUG00000012098/ENSOCUG00000032040/ENSOCUG00000021220/ENSOCUG00000027946/ENSOCUG00000023846/ENSOCUG00000035896/ENSOCUG00000022751/ENSOCUG00000034284/ENSOCUG00000027307/ENSOCUG00000022043/ENSOCUG00000010961/ENSOCUG00000038196/ENSOCUG00000024404/…	-/-/-/-/-/-/-/RPS15/-/MRPL33/-/-/-/-/-/-/RPS21/-/-/-/-/RPL26L1/RPS11/-/-/-/-/-/-/-/-/-/-/-/MRPL1/-/-/-/-/-/-/-/-/-/-/-/-/-/RPL24/RPL26/RPS25/-/-/-/-/-/-/MRPL19/MRPL35/-/RPLP1/-/-/-/RPS5/-/-/RPS24/-/MRPS11/RPL37/MRPL22/-/-/-/RPS16/-/-/-/MRPL2/-/-/MRPL11/-/-/-/-/MRPL18/-/-/-/-/-/-/-/-/-/-/MRPL27/-/-/-/MRPL17/-/-/-/-/-/-/-/RPS3A/-/RSL24D1	ocu:100359176/ocu:100337712/ocu:100338855/ocu:108175359/ocu:100350855/ocu:100345044/ocu:100346996/ocu:103349305/ocu:108175356/ocu:100347968/ocu:100348796/ocu:100342087/ocu:100350103/ocu:100342978/ocu:100354966/ocu:100353583/ocu:100342677/ocu:100353583/ocu:100356383/ocu:100343402/ocu:100338855/ocu:100341251/ocu:100347468/ocu:100339329/ocu:100354973/ocu:100008824/ocu:100339314/ocu:100348955/ocu:100…	113	2	ENSOCUG00000022961/ENSOCUG00000007018	111	ENSOCUG00000005304/ENSOCUG00000038874/ENSOCUG00000026556/ENSOCUG00000022250/ENSOCUG00000000851/ENSOCUG00000022442/ENSOCUG00000028015/ENSOCUG00000002862/ENSOCUG00000012098/ENSOCUG00000032040/ENSOCUG00000021220/ENSOCUG00000027946/ENSOCUG00000023846/ENSOCUG00000035896/ENSOCUG00000022751/ENSOCUG00000034284/ENSOCUG00000027307/ENSOCUG00000022043/ENSOCUG00000010961/ENSOCUG00000038196/ENSOCUG00000024404/…
ocu05012	Parkinson disease	83/824	292/6602	6.29059e-14	9.59315e-12	ENSOCUG00000003584/ENSOCUG00000008457/ENSOCUG00000029103/ENSOCUG00000006306/ENSOCUG00000030143/ENSOCUG00000025399/ENSOCUG00000009522/ENSOCUG00000025605/ENSOCUG00000029105/ENSOCUG00000008231/ENSOCUG00000004419/ENSOCUG00000021867/ENSOCUG00000015635/ENSOCUG00000031606/ENSOCUG00000006595/ENSOCUG00000015446/ENSOCUG00000017968/ENSOCUG00000035102/ENSOCUG00000029107/ENSOCUG00000000989/ENSOCUG00000022998/…	-/NDUFAB1/COX3/PINK1/-/-/NDUFA7/-/ND3/PLCG1/NDUFC1/UBE2L6/PSMA6/-/UBA7/NDUFA6/-/-/ND4L/NDUFB8/-/-/PSMB5/-/-/ATP5F1E/TXN/-/-/NDUFB5/PSMB3/-/COX2/NDUFA12/PSMC6/ND6/-/-/PSMD9/-/-/ATP5MC3/-/SDHB/-/-/-/-/NDUFB6/-/VDAC2/PSMC2/-/NDUFS5/-/-/-/PSMA5/PSMA1/UBE2J1/TXN2/TUBA1C/-/PSMB1/CALM2/MAOB/-/PSMA2/ITPR2/-/ATP5MC1/-/PSMB7/COX4I1/NDUFB2/COX6A1/-/ATP5F1C/NDUFS3/ND1/PPIF/NDUFA8/-	ocu:100359245/ocu:100349320/ocu:808229/ocu:100350666/ocu:100348563/ocu:100350787/ocu:100352718/ocu:100355084/ocu:808221/ocu:100349958/ocu:103350693/ocu:100349814/ocu:100356829/ocu:108175479/ocu:100338238/ocu:100349288/ocu:100008904/ocu:103349801/ocu:808222/ocu:100346817/ocu:100349209/ocu:100352363/ocu:100338005/ocu:100348075/ocu:100348379/ocu:108175623/ocu:100359245/ocu:100337966/ocu:100358239/oc…	83	7	ENSOCUG00000006306/ENSOCUG00000008231/ENSOCUG00000017968/ENSOCUG00000029113/ENSOCUG00000001436/ENSOCUG00000010741/ENSOCUG00000022109	76	ENSOCUG00000003584/ENSOCUG00000008457/ENSOCUG00000029103/ENSOCUG00000030143/ENSOCUG00000025399/ENSOCUG00000009522/ENSOCUG00000025605/ENSOCUG00000029105/ENSOCUG00000004419/ENSOCUG00000021867/ENSOCUG00000015635/ENSOCUG00000031606/ENSOCUG00000006595/ENSOCUG00000015446/ENSOCUG00000035102/ENSOCUG00000029107/ENSOCUG00000000989/ENSOCUG00000022998/ENSOCUG00000008755/ENSOCUG00000013109/ENSOCUG00000004082/…
ocu00190	Oxidative phosphorylation	48/824	158/6602	1.39352e-09	1.41675e-07	ENSOCUG00000008457/ENSOCUG00000029103/ENSOCUG00000030143/ENSOCUG00000025399/ENSOCUG00000009522/ENSOCUG00000029105/ENSOCUG00000004419/ENSOCUG00000031606/ENSOCUG00000015446/ENSOCUG00000035102/ENSOCUG00000029107/ENSOCUG00000000989/ENSOCUG00000022981/ENSOCUG00000008755/ENSOCUG00000001042/ENSOCUG00000008113/ENSOCUG00000027189/ENSOCUG00000017887/ENSOCUG00000029099/ENSOCUG00000033569/ENSOCUG00000029113/…	NDUFAB1/COX3/-/-/NDUFA7/ND3/NDUFC1/-/NDUFA6/-/ND4L/NDUFB8/ATP6V1C2/-/ATP5F1E/-/-/NDUFB5/COX2/NDUFA12/ND6/-/-/-/-/ATP5MC3/-/SDHB/-/-/-/-/NDUFB6/-/NDUFS5/-/-/-/-/ATP5MC1/COX4I1/NDUFB2/COX6A1/ATP5F1C/NDUFS3/ND1/NDUFA8/-	ocu:100349320/ocu:808229/ocu:100348563/ocu:100350787/ocu:100352718/ocu:808221/ocu:103350693/ocu:108175479/ocu:100349288/ocu:103349801/ocu:808222/ocu:100346817/ocu:100345545/ocu:100352363/ocu:108175623/ocu:100337966/ocu:100358239/ocu:100339082/ocu:808233/ocu:100355529/ocu:808223/ocu:100345777/ocu:100339009/ocu:100347823/ocu:100347823/ocu:100351492/ocu:808232/ocu:100328585/ocu:100353320/ocu:1003582…	48	2	ENSOCUG00000022981/ENSOCUG00000029113	46	ENSOCUG00000008457/ENSOCUG00000029103/ENSOCUG00000030143/ENSOCUG00000025399/ENSOCUG00000009522/ENSOCUG00000029105/ENSOCUG00000004419/ENSOCUG00000031606/ENSOCUG00000015446/ENSOCUG00000035102/ENSOCUG00000029107/ENSOCUG00000000989/ENSOCUG00000008755/ENSOCUG00000001042/ENSOCUG00000008113/ENSOCUG00000027189/ENSOCUG00000017887/ENSOCUG00000029099/ENSOCUG00000033569/ENSOCUG00000029140/ENSOCUG00000026115/…
ocu05016	Huntington disease	80/824	339/6602	4.59163e-09	3.50112e-07	ENSOCUG00000008457/ENSOCUG00000029103/ENSOCUG00000030143/ENSOCUG00000025399/ENSOCUG00000009485/ENSOCUG00000037867/ENSOCUG00000009522/ENSOCUG00000025605/ENSOCUG00000029105/ENSOCUG00000004419/ENSOCUG00000015635/ENSOCUG00000029376/ENSOCUG00000031606/ENSOCUG00000015446/ENSOCUG00000003636/ENSOCUG00000035102/ENSOCUG00000029107/ENSOCUG00000000989/ENSOCUG00000022998/ENSOCUG00000008755/ENSOCUG00000013109/…	NDUFAB1/COX3/-/-/POLR2G/-/NDUFA7/-/ND3/NDUFC1/PSMA6/-/-/NDUFA6/TGM2/-/ND4L/NDUFB8/-/-/PSMB5/-/ATP5F1E/-/-/NDUFB5/DCTN1/PSMB3/COX2/NDUFA12/PSMC6/ND6/-/-/PSMD9/-/-/ATP5MC3/-/SDHB/-/-/-/ULK2/CLTA/-/NDUFB6/POLR2F/-/VDAC2/PSMC2/-/NDUFS5/-/GNAQ/-/-/PSMA5/PSMA1/-/TUBA1C/PSMB1/-/PSMA2/ATP5MC1/-/PSMB7/COX4I1/NDUFB2/COX6A1/-/ATP5F1C/NDUFS3/AP2B1/DCTN6/ND1/PPIF/NDUFA8/POLR2H/-	ocu:100349320/ocu:808229/ocu:100348563/ocu:100350787/ocu:100347609/ocu:100343289/ocu:100352718/ocu:100355084/ocu:808221/ocu:103350693/ocu:100356829/ocu:108176524/ocu:108175479/ocu:100349288/ocu:100352148/ocu:103349801/ocu:808222/ocu:100346817/ocu:100349209/ocu:100352363/ocu:100338005/ocu:100348075/ocu:108175623/ocu:100337966/ocu:100358239/ocu:100339082/ocu:100346609/ocu:100351783/ocu:808233/ocu:1…	80	9	ENSOCUG00000037867/ENSOCUG00000003636/ENSOCUG00000015231/ENSOCUG00000029113/ENSOCUG00000013388/ENSOCUG00000016559/ENSOCUG00000013331/ENSOCUG00000022109/ENSOCUG00000004060	71	ENSOCUG00000008457/ENSOCUG00000029103/ENSOCUG00000030143/ENSOCUG00000025399/ENSOCUG00000009485/ENSOCUG00000009522/ENSOCUG00000025605/ENSOCUG00000029105/ENSOCUG00000004419/ENSOCUG00000015635/ENSOCUG00000029376/ENSOCUG00000031606/ENSOCUG00000015446/ENSOCUG00000035102/ENSOCUG00000029107/ENSOCUG00000000989/ENSOCUG00000022998/ENSOCUG00000008755/ENSOCUG00000013109/ENSOCUG00000004082/ENSOCUG00000001042/…
ocu05010	Alzheimer disease	84/824	386/6602	9.93282e-08	5.83816e-06	ENSOCUG00000008457/ENSOCUG00000008771/ENSOCUG00000016771/ENSOCUG00000029103/ENSOCUG00000030143/ENSOCUG00000025399/ENSOCUG00000009522/ENSOCUG00000025605/ENSOCUG00000029105/ENSOCUG00000004419/ENSOCUG00000015635/ENSOCUG00000031606/ENSOCUG00000015446/ENSOCUG00000021712/ENSOCUG00000008202/ENSOCUG00000035102/ENSOCUG00000029107/ENSOCUG00000000989/ENSOCUG00000022998/ENSOCUG00000008755/ENSOCUG00000008236/…	NDUFAB1/IL1A/PTGS2/COX3/-/-/NDUFA7/-/ND3/NDUFC1/PSMA6/-/NDUFA6/NFKB1/-/-/ND4L/NDUFB8/-/-/LPL/PSMB5/-/ATP5F1E/-/-/NDUFB5/PSMB3/COX2/NDUFA12/PSMC6/ND6/-/-/PSMD9/-/-/ATP5MC3/-/SDHB/-/-/-/ULK2/-/APP/-/-/NDUFB6/-/VDAC2/PSMC2/-/NDUFS5/-/GNAQ/-/-/-/PSMA5/PSMA1/-/TUBA1C/PSMB1/-/CALM2/-/PSMA2/ITPR2/NRAS/PIK3R1/CDK5/ATP5MC1/PSMB7/COX4I1/NDUFB2/COX6A1/-/ATP5F1C/NDUFS3/ND1/PPIF/NDUFA8/-	ocu:100349320/ocu:100009250/ocu:100009248/ocu:808229/ocu:100348563/ocu:100350787/ocu:100352718/ocu:100355084/ocu:808221/ocu:103350693/ocu:100356829/ocu:108175479/ocu:100349288/ocu:100349426/ocu:100008609/ocu:103349801/ocu:808222/ocu:100346817/ocu:100349209/ocu:100352363/ocu:100340171/ocu:100338005/ocu:100348075/ocu:108175623/ocu:100337966/ocu:100358239/ocu:100339082/ocu:100351783/ocu:808233/ocu:1…	84	12	ENSOCUG00000016771/ENSOCUG00000021712/ENSOCUG00000008236/ENSOCUG00000029113/ENSOCUG00000013388/ENSOCUG00000010587/ENSOCUG00000014730/ENSOCUG00000016559/ENSOCUG00000037050/ENSOCUG00000010741/ENSOCUG00000005116/ENSOCUG00000021398	72	ENSOCUG00000008457/ENSOCUG00000008771/ENSOCUG00000029103/ENSOCUG00000030143/ENSOCUG00000025399/ENSOCUG00000009522/ENSOCUG00000025605/ENSOCUG00000029105/ENSOCUG00000004419/ENSOCUG00000015635/ENSOCUG00000031606/ENSOCUG00000015446/ENSOCUG00000008202/ENSOCUG00000035102/ENSOCUG00000029107/ENSOCUG00000000989/ENSOCUG00000022998/ENSOCUG00000008755/ENSOCUG00000013109/ENSOCUG00000004082/ENSOCUG00000001042/…
ocu04932	Non-alcoholic fatty liver disease (NAFLD)	45/824	163/6602	1.14849e-07	5.83816e-06	ENSOCUG00000008457/ENSOCUG00000008771/ENSOCUG00000029103/ENSOCUG00000030143/ENSOCUG00000025399/ENSOCUG00000010189/ENSOCUG00000009522/ENSOCUG00000025605/ENSOCUG00000022985/ENSOCUG00000026268/ENSOCUG00000004419/ENSOCUG00000031606/ENSOCUG00000015446/ENSOCUG00000021712/ENSOCUG00000008202/ENSOCUG00000035102/ENSOCUG00000000989/ENSOCUG00000001212/ENSOCUG00000008755/ENSOCUG00000008113/ENSOCUG00000027189/…	NDUFAB1/IL1A/COX3/-/-/LEP/NDUFA7/-/CEBPA/ADIPOQ/NDUFC1/-/NDUFA6/NFKB1/-/-/NDUFB8/JUN/-/-/-/NDUFB5/COX2/NDUFA12/-/-/-/SDHB/-/NR1H3/-/-/NDUFB6/-/NDUFS5/-/-/PIK3R1/COX4I1/NDUFB2/COX6A1/NDUFS3/NDUFA8/-/-	ocu:100349320/ocu:100009250/ocu:808229/ocu:100348563/ocu:100350787/ocu:100008747/ocu:100352718/ocu:100355084/ocu:100358602/ocu:100009027/ocu:103350693/ocu:108175479/ocu:100349288/ocu:100349426/ocu:100008609/ocu:103349801/ocu:100346817/ocu:100008856/ocu:100352363/ocu:100337966/ocu:100358239/ocu:100339082/ocu:808233/ocu:100355529/ocu:100345777/ocu:100347823/ocu:100347823/ocu:100328585/ocu:100353320…	45	6	ENSOCUG00000026268/ENSOCUG00000021712/ENSOCUG00000001212/ENSOCUG00000002095/ENSOCUG00000005116/novel.742	39	ENSOCUG00000008457/ENSOCUG00000008771/ENSOCUG00000029103/ENSOCUG00000030143/ENSOCUG00000025399/ENSOCUG00000010189/ENSOCUG00000009522/ENSOCUG00000025605/ENSOCUG00000022985/ENSOCUG00000004419/ENSOCUG00000031606/ENSOCUG00000015446/ENSOCUG00000008202/ENSOCUG00000035102/ENSOCUG00000000989/ENSOCUG00000008755/ENSOCUG00000008113/ENSOCUG00000027189/ENSOCUG00000017887/ENSOCUG00000029099/ENSOCUG00000033569/…
ocu04714	Thermogenesis	62/824	260/6602	1.86092e-07	8.10827e-06	ENSOCUG00000036747/ENSOCUG00000008457/ENSOCUG00000029103/ENSOCUG00000004150/ENSOCUG00000030143/ENSOCUG00000025399/ENSOCUG00000009522/ENSOCUG00000029105/ENSOCUG00000004419/ENSOCUG00000031606/ENSOCUG00000015446/ENSOCUG00000005314/ENSOCUG00000017968/ENSOCUG00000035102/ENSOCUG00000029107/ENSOCUG00000000989/ENSOCUG00000008755/ENSOCUG00000001042/ENSOCUG00000023960/ENSOCUG00000008113/ENSOCUG00000027189/…	-/NDUFAB1/COX3/FGFR1/-/-/NDUFA7/ND3/NDUFC1/-/NDUFA6/ARID1A/-/-/ND4L/NDUFB8/-/ATP5F1E/-/-/-/NDUFB5/COX2/NDUFA12/ND6/-/-/-/-/ATP5MC3/-/SDHB/-/KDM1A/COA3/-/-/NDUFB6/SMARCC1/RHEB/-/NDUFS5/-/-/MAPK13/SMARCD2/-/-/-/ZNF516/NRAS/ATP5MC1/COX4I1/NDUFB2/ARID1B/COX6A1/ATP5F1C/-/NDUFS3/ND1/NDUFA8/-	ocu:100009272/ocu:100349320/ocu:808229/ocu:100351861/ocu:100348563/ocu:100350787/ocu:100352718/ocu:808221/ocu:103350693/ocu:108175479/ocu:100349288/ocu:100344334/ocu:100008904/ocu:103349801/ocu:808222/ocu:100346817/ocu:100352363/ocu:108175623/ocu:100357816/ocu:100337966/ocu:100358239/ocu:100339082/ocu:808233/ocu:100355529/ocu:808223/ocu:100345777/ocu:100339009/ocu:100347823/ocu:100347823/ocu:1003…	62	10	ENSOCUG00000004150/ENSOCUG00000005314/ENSOCUG00000017968/ENSOCUG00000029113/ENSOCUG00000001164/ENSOCUG00000014013/ENSOCUG00000014799/ENSOCUG00000004337/ENSOCUG00000001591/ENSOCUG00000008879	52	ENSOCUG00000036747/ENSOCUG00000008457/ENSOCUG00000029103/ENSOCUG00000030143/ENSOCUG00000025399/ENSOCUG00000009522/ENSOCUG00000029105/ENSOCUG00000004419/ENSOCUG00000031606/ENSOCUG00000015446/ENSOCUG00000035102/ENSOCUG00000029107/ENSOCUG00000000989/ENSOCUG00000008755/ENSOCUG00000001042/ENSOCUG00000023960/ENSOCUG00000008113/ENSOCUG00000027189/ENSOCUG00000017887/ENSOCUG00000029099/ENSOCUG00000033569/…
ocu04621	NOD-like receptor signaling pathway	29/824	137/6602	0.00264706	0.100919	ENSOCUG00000003584/ENSOCUG00000021710/ENSOCUG00000024883/ENSOCUG00000034782/ENSOCUG00000015823/ENSOCUG00000021712/ENSOCUG00000005296/ENSOCUG00000002339/ENSOCUG00000027849/ENSOCUG00000001212/ENSOCUG00000030643/ENSOCUG00000012840/ENSOCUG00000014888/ENSOCUG00000010109/ENSOCUG00000027471/ENSOCUG00000008656/ENSOCUG00000009082/ENSOCUG00000005277/ENSOCUG00000010843/ENSOCUG00000014799/ENSOCUG00000033822/…	-/CCL2/-/OAS1/OAS2/NFKB1/TRPV2/IRF7/OAS3/JUN/TXN/NOD2/IFNAR1/BIRC3/-/-/VDAC2/NOD1/-/MAPK13/TXN2/STAT1/TAB2/ITPR2/RNF31/CTSB/JAK1/-/ATG5	ocu:100359245/ocu:100009130/ocu:100328583/ocu:108178670/ocu:100340787/ocu:100349426/ocu:100354812/ocu:100358763/ocu:100340530/ocu:100008856/ocu:100359245/ocu:100356594/ocu:100338604/ocu:100340120/ocu:100008733/ocu:100349257/ocu:100009473/ocu:100345423/ocu:100008966/ocu:100341695/ocu:100344721/ocu:100343893/ocu:100342249/ocu:100356806/ocu:100348420/ocu:100101593/ocu:100352594/ocu:100346703/ocu:100…	29	11	ENSOCUG00000021712/ENSOCUG00000001212/ENSOCUG00000012840/ENSOCUG00000014888/ENSOCUG00000005277/ENSOCUG00000010843/ENSOCUG00000014799/ENSOCUG00000012180/ENSOCUG00000010741/ENSOCUG00000016580/ENSOCUG00000006227	18	ENSOCUG00000003584/ENSOCUG00000021710/ENSOCUG00000024883/ENSOCUG00000034782/ENSOCUG00000015823/ENSOCUG00000005296/ENSOCUG00000002339/ENSOCUG00000027849/ENSOCUG00000030643/ENSOCUG00000010109/ENSOCUG00000027471/ENSOCUG00000008656/ENSOCUG00000009082/ENSOCUG00000033822/ENSOCUG00000002455/ENSOCUG00000002861/ENSOCUG00000032229/ENSOCUG00000013358
ocu04723	Retrograde endocannabinoid signaling	26/824	120/6602	0.00308078	0.101055	ENSOCUG00000008457/ENSOCUG00000016771/ENSOCUG00000030143/ENSOCUG00000009522/ENSOCUG00000029105/ENSOCUG00000004419/ENSOCUG00000015446/ENSOCUG00000029107/ENSOCUG00000000989/ENSOCUG00000017887/ENSOCUG00000033569/ENSOCUG00000029113/ENSOCUG00000029140/ENSOCUG00000029372/ENSOCUG00000014194/ENSOCUG00000005089/ENSOCUG00000024417/ENSOCUG00000016559/ENSOCUG00000025868/ENSOCUG00000014799/ENSOCUG00000010741/…	NDUFAB1/PTGS2/-/NDUFA7/ND3/NDUFC1/NDUFA6/ND4L/NDUFB8/NDUFB5/NDUFA12/ND6/-/-/-/NDUFB6/NDUFS5/GNAQ/-/MAPK13/ITPR2/NDUFB2/NDUFS3/ND1/NDUFA8/-	ocu:100349320/ocu:100009248/ocu:100348563/ocu:100352718/ocu:808221/ocu:103350693/ocu:100349288/ocu:808222/ocu:100346817/ocu:100339082/ocu:100355529/ocu:808223/ocu:100345777/ocu:100347823/ocu:100347823/ocu:100347288/ocu:100342714/ocu:100340719/ocu:100348213/ocu:100341695/ocu:100356806/ocu:100350704/ocu:100355349/ocu:808226/ocu:100347938/ocu:103348994	26	6	ENSOCUG00000016771/ENSOCUG00000029113/ENSOCUG00000016559/ENSOCUG00000025868/ENSOCUG00000014799/ENSOCUG00000010741	20	ENSOCUG00000008457/ENSOCUG00000030143/ENSOCUG00000009522/ENSOCUG00000029105/ENSOCUG00000004419/ENSOCUG00000015446/ENSOCUG00000029107/ENSOCUG00000000989/ENSOCUG00000017887/ENSOCUG00000033569/ENSOCUG00000029140/ENSOCUG00000029372/ENSOCUG00000014194/ENSOCUG00000005089/ENSOCUG00000024417/ENSOCUG00000023842/ENSOCUG00000006359/ENSOCUG00000029086/ENSOCUG00000013491/ENSOCUG00000031865
ocu05164	Influenza A	29/824	139/6602	0.00331327	0.101055	ENSOCUG00000017763/ENSOCUG00000036747/ENSOCUG00000008771/ENSOCUG00000021710/ENSOCUG00000021037/ENSOCUG00000025605/ENSOCUG00000002183/ENSOCUG00000034782/ENSOCUG00000015823/ENSOCUG00000021712/ENSOCUG00000001585/ENSOCUG00000002339/ENSOCUG00000008202/ENSOCUG00000004710/ENSOCUG00000027849/ENSOCUG00000004501/ENSOCUG00000002863/ENSOCUG00000014888/ENSOCUG00000021924/ENSOCUG00000013268/ENSOCUG00000027471/…	TLR3/-/IL1A/CCL2/-/-/PML/OAS1/OAS2/NFKB1/RAE1/IRF7/-/DDX58/OAS3/-/IFIH1/IFNAR1/-/-/-/CALCOCO2/-/JAK2/STAT1/PIK3R1/-/JAK1/NUP98	ocu:100009024/ocu:100009272/ocu:100009250/ocu:100009130/ocu:100009451/ocu:100355084/ocu:100351382/ocu:108178670/ocu:100340787/ocu:100349426/ocu:100359017/ocu:100358763/ocu:100008609/ocu:100347707/ocu:100340530/ocu:100359014/ocu:100343560/ocu:100338604/ocu:100359014/ocu:100337764/ocu:100008733/ocu:100351096/ocu:108176138/ocu:100358134/ocu:100343893/ocu:100357841/ocu:100337764/ocu:100352594/ocu:100…	29	8	ENSOCUG00000021712/ENSOCUG00000014888/ENSOCUG00000016209/ENSOCUG00000032350/ENSOCUG00000016853/ENSOCUG00000005116/ENSOCUG00000006227/ENSOCUG00000017583	21	ENSOCUG00000017763/ENSOCUG00000036747/ENSOCUG00000008771/ENSOCUG00000021710/ENSOCUG00000021037/ENSOCUG00000025605/ENSOCUG00000002183/ENSOCUG00000034782/ENSOCUG00000015823/ENSOCUG00000001585/ENSOCUG00000002339/ENSOCUG00000008202/ENSOCUG00000004710/ENSOCUG00000027849/ENSOCUG00000004501/ENSOCUG00000002863/ENSOCUG00000021924/ENSOCUG00000013268/ENSOCUG00000027471/ENSOCUG00000002455/ENSOCUG00000006682
ocu05162	Measles	26/824	122/6602	0.00390521	0.108281	ENSOCUG00000008771/ENSOCUG00000021037/ENSOCUG00000025605/ENSOCUG00000034782/ENSOCUG00000015823/ENSOCUG00000021712/ENSOCUG00000002339/ENSOCUG00000008202/ENSOCUG00000004710/ENSOCUG00000027849/ENSOCUG00000001212/ENSOCUG00000004501/ENSOCUG00000035488/ENSOCUG00000015533/ENSOCUG00000002863/ENSOCUG00000014888/ENSOCUG00000011034/ENSOCUG00000005398/ENSOCUG00000021924/ENSOCUG00000027471/ENSOCUG00000002455/…	IL1A/-/-/OAS1/OAS2/NFKB1/IRF7/-/DDX58/OAS3/JUN/-/-/HSPA8/IFIH1/IFNAR1/STAT3/CCNE2/-/-/STAT1/TAB2/PIK3R1/-/-/JAK1	ocu:100009250/ocu:100009451/ocu:100355084/ocu:108178670/ocu:100340787/ocu:100349426/ocu:100358763/ocu:100008609/ocu:100347707/ocu:100340530/ocu:100008856/ocu:100359014/ocu:100348873/ocu:100348873/ocu:100343560/ocu:100338604/ocu:100348778/ocu:100134867/ocu:100359014/ocu:100008733/ocu:100343893/ocu:100342249/ocu:100357841/ocu:100009292/ocu:100338273/ocu:100352594	26	9	ENSOCUG00000021712/ENSOCUG00000001212/ENSOCUG00000014888/ENSOCUG00000011034/ENSOCUG00000012180/ENSOCUG00000005116/ENSOCUG00000022109/ENSOCUG00000000149/ENSOCUG00000006227	17	ENSOCUG00000008771/ENSOCUG00000021037/ENSOCUG00000025605/ENSOCUG00000034782/ENSOCUG00000015823/ENSOCUG00000002339/ENSOCUG00000008202/ENSOCUG00000004710/ENSOCUG00000027849/ENSOCUG00000004501/ENSOCUG00000035488/ENSOCUG00000015533/ENSOCUG00000002863/ENSOCUG00000005398/ENSOCUG00000021924/ENSOCUG00000027471/ENSOCUG00000002455
ocu00510	N-Glycan biosynthesis	12/824	43/6602	0.00506264	0.128675	ENSOCUG00000005736/ENSOCUG00000011266/ENSOCUG00000011096/ENSOCUG00000005831/ENSOCUG00000003383/ENSOCUG00000026664/ENSOCUG00000008822/ENSOCUG00000003404/ENSOCUG00000008635/ENSOCUG00000014269/ENSOCUG00000011918/ENSOCUG00000007458	-/ALG8/MGAT5/RPN2/MGAT4A/-/MGAT4B/MAN2A1/-/DAD1/STT3B/ALG5	ocu:100009182/ocu:100350058/ocu:100346879/ocu:103348184/ocu:100338722/ocu:100356674/ocu:100346059/ocu:100350334/ocu:100354369/ocu:100355816/ocu:100337742/ocu:100341569	12	7	ENSOCUG00000005736/ENSOCUG00000011096/ENSOCUG00000005831/ENSOCUG00000008822/ENSOCUG00000003404/ENSOCUG00000008635/ENSOCUG00000011918	5	ENSOCUG00000011266/ENSOCUG00000003383/ENSOCUG00000026664/ENSOCUG00000014269/ENSOCUG00000007458
ocu00531	Glycosaminoglycan degradation	6/824	15/6602	0.00684415	0.160574	ENSOCUG00000000581/ENSOCUG00000005824/ENSOCUG00000005341/novel.917/ENSOCUG00000004119/ENSOCUG00000006345	NAGLU/GLB1/HEXB/-/GUSB/GNS	ocu:100344181/ocu:100339251/ocu:100009508/ocu:103346606/ocu:100347788/ocu:100359029	6	6	ENSOCUG00000000581/ENSOCUG00000005824/ENSOCUG00000005341/novel.917/ENSOCUG00000004119/ENSOCUG00000006345	0
ocu03050	Proteasome	13/824	52/6602	0.009775	0.212955	ENSOCUG00000015635/ENSOCUG00000010137/ENSOCUG00000013109/ENSOCUG00000002598/ENSOCUG00000012638/ENSOCUG00000004125/ENSOCUG00000010217/novel.1005/ENSOCUG00000039085/ENSOCUG00000000439/ENSOCUG00000007973/ENSOCUG00000012092/ENSOCUG00000009114	PSMA6/POMP/PSMB5/PSMB3/PSMC6/PSMD9/PSMC2/-/PSMA5/PSMA1/PSMB1/PSMA2/PSMB7	ocu:100356829/ocu:100343608/ocu:100338005/ocu:100351783/ocu:100353955/ocu:100345290/ocu:100352836/ocu:100338566/ocu:100338247/ocu:100352563/ocu:100343622/ocu:100355295/ocu:100349446	13	0		13	ENSOCUG00000015635/ENSOCUG00000010137/ENSOCUG00000013109/ENSOCUG00000002598/ENSOCUG00000012638/ENSOCUG00000004125/ENSOCUG00000010217/novel.1005/ENSOCUG00000039085/ENSOCUG00000000439/ENSOCUG00000007973/ENSOCUG00000012092/ENSOCUG00000009114
ocu05418	Fluid shear stress and atherosclerosis	26/824	133/6602	0.0124415	0.252976	ENSOCUG00000029486/ENSOCUG00000036747/ENSOCUG00000003584/ENSOCUG00000008771/ENSOCUG00000021710/ENSOCUG00000023448/ENSOCUG00000008702/ENSOCUG00000011610/ENSOCUG00000021712/ENSOCUG00000001212/ENSOCUG00000030643/ENSOCUG00000003273/ENSOCUG00000006714/ENSOCUG00000012895/ENSOCUG00000014799/ENSOCUG00000033822/ENSOCUG00000002107/ENSOCUG00000010096/ENSOCUG00000005116/ENSOCUG00000010633/ENSOCUG00000022109/…	GSTA5/-/-/IL1A/CCL2/GSTM2/GSTO1/VEGFA/NFKB1/JUN/TXN/ITGA2B/MMP2/-/MAPK13/TXN2/CALM2/MAP2K4/PIK3R1/HMOX1/-/CTSV/HSP90B1/-/-/PDGFA	ocu:100353927/ocu:100009272/ocu:100359245/ocu:100009250/ocu:100009130/ocu:100009073/ocu:100349021/ocu:100008899/ocu:100349426/ocu:100008856/ocu:100359245/ocu:100008734/ocu:100009000/ocu:100353681/ocu:100341695/ocu:100344721/ocu:100350107/ocu:100344852/ocu:100357841/ocu:100008919/ocu:100009292/ocu:100008830/ocu:100009456/ocu:100344119/ocu:100342268/ocu:100352388	26	12	ENSOCUG00000029486/ENSOCUG00000023448/ENSOCUG00000011610/ENSOCUG00000021712/ENSOCUG00000001212/ENSOCUG00000003273/ENSOCUG00000006714/ENSOCUG00000014799/ENSOCUG00000005116/ENSOCUG00000022109/ENSOCUG00000008397/ENSOCUG00000016288	14	ENSOCUG00000036747/ENSOCUG00000003584/ENSOCUG00000008771/ENSOCUG00000021710/ENSOCUG00000008702/ENSOCUG00000030643/ENSOCUG00000012895/ENSOCUG00000033822/ENSOCUG00000002107/ENSOCUG00000010096/ENSOCUG00000010633/ENSOCUG00000028195/ENSOCUG00000002230/ENSOCUG00000005660
ocu00513	Various types of N-glycan biosynthesis	9/824	34/6602	0.0204429	0.374694	ENSOCUG00000005736/ENSOCUG00000005341/ENSOCUG00000005831/ENSOCUG00000003383/ENSOCUG00000008822/ENSOCUG00000003404/ENSOCUG00000008635/ENSOCUG00000014269/ENSOCUG00000011918	-/HEXB/RPN2/MGAT4A/MGAT4B/MAN2A1/-/DAD1/STT3B	ocu:100009182/ocu:100009508/ocu:103348184/ocu:100338722/ocu:100346059/ocu:100350334/ocu:100354369/ocu:100355816/ocu:100337742	9	7	ENSOCUG00000005736/ENSOCUG00000005341/ENSOCUG00000005831/ENSOCUG00000008822/ENSOCUG00000003404/ENSOCUG00000008635/ENSOCUG00000011918	2	ENSOCUG00000003383/ENSOCUG00000014269
ocu04142	Lysosome	23/824	120/6602	0.0224505	0.374694	ENSOCUG00000000581/ENSOCUG00000013806/ENSOCUG00000010557/ENSOCUG00000015737/ENSOCUG00000008355/ENSOCUG00000003388/ENSOCUG00000022480/ENSOCUG00000000356/ENSOCUG00000005824/ENSOCUG00000016261/ENSOCUG00000013700/ENSOCUG00000005341/novel.917/ENSOCUG00000004119/ENSOCUG00000012348/ENSOCUG00000000009/ENSOCUG00000006657/ENSOCUG00000006345/ENSOCUG00000014067/ENSOCUG00000016580/ENSOCUG00000013689/ENSOCUG00…	NAGLU/SORT1/MANBA/SMPD1/ARSA/SCARB2/LAMP1/GBA/GLB1/PSAP/CTSF/HEXB/-/GUSB/SUMF1/CLTA/GGA3/GNS/NPC2/CTSB/LAPTM4B/CTSV/-	ocu:100344181/ocu:100340764/ocu:100348919/ocu:100353898/ocu:100351118/ocu:100352345/ocu:100353993/ocu:100343662/ocu:100339251/ocu:100359322/ocu:100101596/ocu:100009508/ocu:103346606/ocu:100347788/ocu:100346570/ocu:100350456/ocu:100343436/ocu:100359029/ocu:100341463/ocu:100101593/ocu:100356277/ocu:100008830/ocu:100101597	23	22	ENSOCUG00000000581/ENSOCUG00000013806/ENSOCUG00000010557/ENSOCUG00000015737/ENSOCUG00000008355/ENSOCUG00000003388/ENSOCUG00000022480/ENSOCUG00000000356/ENSOCUG00000005824/ENSOCUG00000016261/ENSOCUG00000013700/ENSOCUG00000005341/novel.917/ENSOCUG00000004119/ENSOCUG00000012348/ENSOCUG00000006657/ENSOCUG00000006345/ENSOCUG00000014067/ENSOCUG00000016580/ENSOCUG00000013689/ENSOCUG00000008397/ENSOCUG00…	1	ENSOCUG00000000009
ocu05218	Melanoma	13/824	58/6602	0.0240549	0.374694	ENSOCUG00000000258/ENSOCUG00000004150/ENSOCUG00000013296/ENSOCUG00000008954/ENSOCUG00000014689/ENSOCUG00000000476/ENSOCUG00000022455/ENSOCUG00000005116/ENSOCUG00000022109/ENSOCUG00000013987/ENSOCUG00000005660/ENSOCUG00000010899/ENSOCUG00000006713	PDGFRA/FGFR1/GADD45G/GADD45A/IGF1/FGF2/NRAS/PIK3R1/-/FGF1/PDGFA/-/FGF7	ocu:100343006/ocu:100351861/ocu:100353742/ocu:100353284/ocu:100008668/ocu:100009068/ocu:100344241/ocu:100357841/ocu:100009292/ocu:100328898/ocu:100352388/ocu:100340389/ocu:100008681	13	6	ENSOCUG00000000258/ENSOCUG00000004150/ENSOCUG00000014689/ENSOCUG00000000476/ENSOCUG00000005116/ENSOCUG00000022109	7	ENSOCUG00000013296/ENSOCUG00000008954/ENSOCUG00000022455/ENSOCUG00000013987/ENSOCUG00000005660/ENSOCUG00000010899/ENSOCUG00000006713
ocu00982	Drug metabolism - cytochrome P450	9/824	35/6602	0.0245701	0.374694	ENSOCUG00000013971/ENSOCUG00000029486/ENSOCUG00000023448/ENSOCUG00000008702/ENSOCUG00000035654/ENSOCUG00000033073/ENSOCUG00000012895/ENSOCUG00000001436/ENSOCUG00000002230	AOX1/GSTA5/GSTM2/GSTO1/-/ADH6/-/MAOB/-	ocu:100008601/ocu:100353927/ocu:100009073/ocu:100349021/ocu:100345675/ocu:100343992/ocu:100353681/ocu:100357007/ocu:100342268	9	5	ENSOCUG00000013971/ENSOCUG00000029486/ENSOCUG00000023448/ENSOCUG00000035654/ENSOCUG00000001436	4	ENSOCUG00000008702/ENSOCUG00000033073/ENSOCUG00000012895/ENSOCUG00000002230
ocu03030	DNA replication	9/824	35/6602	0.0245701	0.374694	ENSOCUG00000004059/ENSOCUG00000004273/ENSOCUG00000005014/ENSOCUG00000003624/ENSOCUG00000022152/ENSOCUG00000000467/ENSOCUG00000003458/ENSOCUG00000015480/ENSOCUG00000016729	PCNA/MCM3/RFC4/RFC3/RFC2/RPA3/-/POLE2/PRIM2	ocu:100339381/ocu:100339825/ocu:100342140/ocu:100339186/ocu:100343517/ocu:100358262/ocu:100338944/ocu:100345613/ocu:100347242	9	0		9	ENSOCUG00000004059/ENSOCUG00000004273/ENSOCUG00000005014/ENSOCUG00000003624/ENSOCUG00000022152/ENSOCUG00000000467/ENSOCUG00000003458/ENSOCUG00000015480/ENSOCUG00000016729
ocu01521	EGFR tyrosine kinase inhibitor resistance	16/824	78/6602	0.0292887	0.425384	ENSOCUG00000000258/ENSOCUG00000008231/ENSOCUG00000011610/ENSOCUG00000014689/ENSOCUG00000011034/ENSOCUG00000001456/ENSOCUG00000027471/ENSOCUG00000003271/ENSOCUG00000000476/ENSOCUG00000028076/ENSOCUG00000016853/ENSOCUG00000017792/ENSOCUG00000022455/ENSOCUG00000005116/ENSOCUG00000006227/ENSOCUG00000005660	PDGFRA/PLCG1/VEGFA/IGF1/STAT3/-/-/GAB1/FGF2/-/JAK2/EIF4EBP1/NRAS/PIK3R1/JAK1/PDGFA	ocu:100343006/ocu:100349958/ocu:100008899/ocu:100008668/ocu:100348778/ocu:100009338/ocu:100008733/ocu:100346125/ocu:100009068/ocu:108178879/ocu:100358134/ocu:100338850/ocu:100344241/ocu:100357841/ocu:100352594/ocu:100352388	16	10	ENSOCUG00000000258/ENSOCUG00000008231/ENSOCUG00000011610/ENSOCUG00000014689/ENSOCUG00000011034/ENSOCUG00000003271/ENSOCUG00000000476/ENSOCUG00000016853/ENSOCUG00000005116/ENSOCUG00000006227	6	ENSOCUG00000001456/ENSOCUG00000027471/ENSOCUG00000028076/ENSOCUG00000017792/ENSOCUG00000022455/ENSOCUG00000005660
ocu00340	Histidine metabolism	5/824	15/6602	0.0307268	0.425985	ENSOCUG00000008325/ENSOCUG00000010185/ENSOCUG00000017017/ENSOCUG00000005855/ENSOCUG00000001436	ALDH2/ALDH7A1/CARNMT1/ASPA/MAOB	ocu:100338523/ocu:100344302/ocu:100337947/ocu:100355969/ocu:100357007	5	3	ENSOCUG00000008325/ENSOCUG00000010185/ENSOCUG00000001436	2	ENSOCUG00000017017/ENSOCUG00000005855
ocu04210	Apoptosis	24/824	131/6602	0.0328853	0.436088	ENSOCUG00000036747/ENSOCUG00000025605/ENSOCUG00000013296/ENSOCUG00000008954/ENSOCUG00000021712/ENSOCUG00000008202/ENSOCUG00000001212/ENSOCUG00000022998/ENSOCUG00000004082/ENSOCUG00000013700/ENSOCUG00000012332/ENSOCUG00000017820/ENSOCUG00000010109/ENSOCUG00000027812/ENSOCUG00000032350/novel.584/ENSOCUG00000028032/ENSOCUG00000010741/ENSOCUG00000022455/ENSOCUG00000005116/ENSOCUG00000022109/ENSOCUG00…	-/-/GADD45G/GADD45A/NFKB1/-/JUN/-/-/CTSF/SPTAN1/PARP1/BIRC3/-/-/-/TUBA1C/ITPR2/NRAS/PIK3R1/-/CTSB/CTSV/-	ocu:100009272/ocu:100355084/ocu:100353742/ocu:100353284/ocu:100349426/ocu:100008609/ocu:100008856/ocu:100349209/ocu:100348075/ocu:100101596/ocu:100350866/ocu:100347336/ocu:100340120/ocu:100340483/ocu:108176138/ocu:103349392/ocu:100349209/ocu:100356806/ocu:100344241/ocu:100357841/ocu:100009292/ocu:100101593/ocu:100008830/ocu:100101597	24	12	ENSOCUG00000021712/ENSOCUG00000001212/ENSOCUG00000013700/ENSOCUG00000012332/ENSOCUG00000017820/ENSOCUG00000032350/ENSOCUG00000010741/ENSOCUG00000005116/ENSOCUG00000022109/ENSOCUG00000016580/ENSOCUG00000008397/ENSOCUG00000006137	12	ENSOCUG00000036747/ENSOCUG00000025605/ENSOCUG00000013296/ENSOCUG00000008954/ENSOCUG00000008202/ENSOCUG00000022998/ENSOCUG00000004082/ENSOCUG00000010109/ENSOCUG00000027812/novel.584/ENSOCUG00000028032/ENSOCUG00000022455
ocu03060	Protein export	7/824	26/6602	0.0357988	0.454943	ENSOCUG00000026503/ENSOCUG00000029741/ENSOCUG00000024384/ENSOCUG00000003296/ENSOCUG00000015639/ENSOCUG00000029612/ENSOCUG00000023163	-/-/-/SPCS1/SRP19/IMMP1L/-	ocu:100352882/ocu:100337956/ocu:100358027/ocu:100349403/ocu:100353728/ocu:100358499/ocu:100353728	7	0		7	ENSOCUG00000026503/ENSOCUG00000029741/ENSOCUG00000024384/ENSOCUG00000003296/ENSOCUG00000015639/ENSOCUG00000029612/ENSOCUG00000023163
ocu04933	AGE-RAGE signaling pathway in diabetic complications	18/824	96/6602	0.0486542	0.593581	ENSOCUG00000008771/ENSOCUG00000021710/ENSOCUG00000008231/ENSOCUG00000011610/ENSOCUG00000021712/ENSOCUG00000001212/ENSOCUG00000006714/ENSOCUG00000011034/ENSOCUG00000004834/ENSOCUG00000027471/ENSOCUG00000008439/ENSOCUG00000010843/ENSOCUG00000014799/ENSOCUG00000016853/ENSOCUG00000002455/ENSOCUG00000010104/ENSOCUG00000022455/ENSOCUG00000005116	IL1A/CCL2/PLCG1/VEGFA/NFKB1/JUN/MMP2/STAT3/F3/-/EGR1/-/MAPK13/JAK2/STAT1/FN1/NRAS/PIK3R1	ocu:100009250/ocu:100009130/ocu:100349958/ocu:100008899/ocu:100349426/ocu:100008856/ocu:100009000/ocu:100348778/ocu:100009127/ocu:100008733/ocu:100009491/ocu:100008966/ocu:100341695/ocu:100358134/ocu:100343893/ocu:100328589/ocu:100344241/ocu:100357841	18	12	ENSOCUG00000008231/ENSOCUG00000011610/ENSOCUG00000021712/ENSOCUG00000001212/ENSOCUG00000006714/ENSOCUG00000011034/ENSOCUG00000008439/ENSOCUG00000010843/ENSOCUG00000014799/ENSOCUG00000016853/ENSOCUG00000010104/ENSOCUG00000005116	6	ENSOCUG00000008771/ENSOCUG00000021710/ENSOCUG00000004834/ENSOCUG00000027471/ENSOCUG00000002455/ENSOCUG00000022455
ocu00983	Drug metabolism - other enzymes	11/824	52/6602	0.0528318	0.595499	ENSOCUG00000029486/ENSOCUG00000023448/ENSOCUG00000008702/ENSOCUG00000003862/ENSOCUG00000024946/ENSOCUG00000014902/ENSOCUG00000004119/ENSOCUG00000022135/ENSOCUG00000012895/ENSOCUG00000004070/ENSOCUG00000002230	GSTA5/GSTM2/GSTO1/-/NME2/UPP1/GUSB/NME1/-/ITPA/-	ocu:100353927/ocu:100009073/ocu:100349021/ocu:100346219/ocu:100533972/ocu:100357952/ocu:100347788/ocu:100533971/ocu:100353681/ocu:100345066/ocu:100342268	11	3	ENSOCUG00000029486/ENSOCUG00000023448/ENSOCUG00000004119	8	ENSOCUG00000008702/ENSOCUG00000003862/ENSOCUG00000024946/ENSOCUG00000014902/ENSOCUG00000022135/ENSOCUG00000012895/ENSOCUG00000004070/ENSOCUG00000002230
ocu05222	Small cell lung cancer	17/824	91/6602	0.0559058	0.595499	ENSOCUG00000033803/ENSOCUG00000016771/ENSOCUG00000025605/ENSOCUG00000013296/ENSOCUG00000016204/ENSOCUG00000008954/ENSOCUG00000021712/ENSOCUG00000009655/ENSOCUG00000014676/ENSOCUG00000003273/ENSOCUG00000005398/ENSOCUG00000010109/ENSOCUG00000013047/ENSOCUG00000003623/ENSOCUG00000010104/ENSOCUG00000005116/ENSOCUG00000022109	-/PTGS2/-/GADD45G/CKS1B/GADD45A/NFKB1/LAMA4/LAMB1/ITGA2B/CCNE2/BIRC3/LAMC1/ITGB1/FN1/PIK3R1/-	ocu:100349119/ocu:100009248/ocu:100355084/ocu:100353742/ocu:100346466/ocu:100353284/ocu:100349426/ocu:108177458/ocu:100358679/ocu:100008734/ocu:100134867/ocu:100340120/ocu:100351387/ocu:100008898/ocu:100328589/ocu:100357841/ocu:100009292	17	10	ENSOCUG00000016771/ENSOCUG00000021712/ENSOCUG00000009655/ENSOCUG00000014676/ENSOCUG00000003273/ENSOCUG00000013047/ENSOCUG00000003623/ENSOCUG00000010104/ENSOCUG00000005116/ENSOCUG00000022109	7	ENSOCUG00000033803/ENSOCUG00000025605/ENSOCUG00000013296/ENSOCUG00000016204/ENSOCUG00000008954/ENSOCUG00000005398/ENSOCUG00000010109
ocu04217	Necroptosis	25/824	145/6602	0.0564601	0.595499	ENSOCUG00000012631/ENSOCUG00000017763/ENSOCUG00000008771/ENSOCUG00000008228/ENSOCUG00000015737/ENSOCUG00000008202/ENSOCUG00000000014/ENSOCUG00000037138/ENSOCUG00000034338/ENSOCUG00000014888/ENSOCUG00000011034/ENSOCUG00000017820/ENSOCUG00000010109/ENSOCUG00000013268/ENSOCUG00000009082/ENSOCUG00000016662/ENSOCUG00000001888/ENSOCUG00000032350/ENSOCUG00000016853/ENSOCUG00000008948/ENSOCUG00000002455/…	-/TLR3/IL1A/-/SMPD1/-/-/H2AX/-/IFNAR1/STAT3/PARP1/BIRC3/-/VDAC2/-/-/-/JAK2/CHMP5/STAT1/RNF31/USP21/-/JAK1	ocu:100008724/ocu:100009024/ocu:100009250/ocu:100008724/ocu:100353898/ocu:100008609/ocu:100009254/ocu:100358742/ocu:100008724/ocu:100338604/ocu:100348778/ocu:100347336/ocu:100340120/ocu:100337764/ocu:100009473/ocu:100008724/ocu:100328558/ocu:108176138/ocu:100358134/ocu:100345211/ocu:100343893/ocu:100348420/ocu:100339324/ocu:100337764/ocu:100352594	25	8	ENSOCUG00000015737/ENSOCUG00000014888/ENSOCUG00000011034/ENSOCUG00000017820/ENSOCUG00000032350/ENSOCUG00000016853/ENSOCUG00000002395/ENSOCUG00000006227	17	ENSOCUG00000012631/ENSOCUG00000017763/ENSOCUG00000008771/ENSOCUG00000008228/ENSOCUG00000008202/ENSOCUG00000000014/ENSOCUG00000037138/ENSOCUG00000034338/ENSOCUG00000010109/ENSOCUG00000013268/ENSOCUG00000009082/ENSOCUG00000016662/ENSOCUG00000001888/ENSOCUG00000008948/ENSOCUG00000002455/ENSOCUG00000002861/ENSOCUG00000006682
ocu04218	Cellular senescence	27/824	160/6602	0.0611573	0.595499	ENSOCUG00000008771/ENSOCUG00000003785/ENSOCUG00000013296/ENSOCUG00000008954/ENSOCUG00000021712/ENSOCUG00000015353/ENSOCUG00000003168/ENSOCUG00000005398/ENSOCUG00000013268/ENSOCUG00000027471/ENSOCUG00000009082/ENSOCUG00000013173/ENSOCUG00000014799/ENSOCUG00000010028/ENSOCUG00000029169/ENSOCUG00000002107/ENSOCUG00000010741/ENSOCUG00000017792/ENSOCUG00000001652/ENSOCUG00000022455/ENSOCUG00000005116/…	IL1A/HIPK1/GADD45G/GADD45A/NFKB1/BTRC/-/CCNE2/-/-/VDAC2/RHEB/MAPK13/LIN9/ZFP36L2/CALM2/ITPR2/EIF4EBP1/CCNB2/NRAS/PIK3R1/-/c-ets-1/-/-/RAD1/-	ocu:100009250/ocu:100346212/ocu:100353742/ocu:100353284/ocu:100349426/ocu:100350519/ocu:100349183/ocu:100134867/ocu:100337764/ocu:100008733/ocu:100009473/ocu:100348492/ocu:100341695/ocu:100353949/ocu:100351567/ocu:100350107/ocu:100356806/ocu:100338850/ocu:100357416/ocu:100344241/ocu:100357841/ocu:100009292/ocu:100009373/ocu:100328967/ocu:100337764/ocu:100351835/ocu:100340389	27	11	ENSOCUG00000003785/ENSOCUG00000021712/ENSOCUG00000015353/ENSOCUG00000003168/ENSOCUG00000014799/ENSOCUG00000029169/ENSOCUG00000010741/ENSOCUG00000005116/ENSOCUG00000022109/ENSOCUG00000010492/ENSOCUG00000013304	16	ENSOCUG00000008771/ENSOCUG00000013296/ENSOCUG00000008954/ENSOCUG00000005398/ENSOCUG00000013268/ENSOCUG00000027471/ENSOCUG00000009082/ENSOCUG00000013173/ENSOCUG00000010028/ENSOCUG00000002107/ENSOCUG00000017792/ENSOCUG00000001652/ENSOCUG00000022455/ENSOCUG00000006682/ENSOCUG00000014474/ENSOCUG00000010899
ocu00760	Nicotinate and nicotinamide metabolism	7/824	29/6602	0.0611922	0.595499	ENSOCUG00000013971/ENSOCUG00000008919/ENSOCUG00000035654/ENSOCUG00000001269/ENSOCUG00000002336/ENSOCUG00000005027/ENSOCUG00000008743	AOX1/NT5E/-/NNT/BST1/PNP/-	ocu:100008601/ocu:100356979/ocu:100345675/ocu:100341011/ocu:100351817/ocu:100349854/ocu:100357291	7	6	ENSOCUG00000013971/ENSOCUG00000008919/ENSOCUG00000035654/ENSOCUG00000001269/ENSOCUG00000002336/ENSOCUG00000008743	1	ENSOCUG00000005027
ocu05167	Kaposi sarcoma-associated herpesvirus infection	26/824	154/6602	0.0649138	0.595499	ENSOCUG00000017763/ENSOCUG00000016771/ENSOCUG00000024883/ENSOCUG00000025605/ENSOCUG00000008231/ENSOCUG00000011610/ENSOCUG00000021712/ENSOCUG00000002339/ENSOCUG00000008202/ENSOCUG00000001212/ENSOCUG00000012958/ENSOCUG00000014888/ENSOCUG00000011034/ENSOCUG00000027471/ENSOCUG00000000476/ENSOCUG00000014799/ENSOCUG00000016853/ENSOCUG00000002107/ENSOCUG00000002455/ENSOCUG00000010096/ENSOCUG00000010741/…	TLR3/PTGS2/-/-/PLCG1/VEGFA/NFKB1/IRF7/-/JUN/-/IFNAR1/STAT3/-/FGF2/MAPK13/JAK2/CALM2/STAT1/MAP2K4/ITPR2/NRAS/PIK3R1/-/-/JAK1	ocu:100009024/ocu:100009248/ocu:100328583/ocu:100355084/ocu:100349958/ocu:100008899/ocu:100349426/ocu:100358763/ocu:100008609/ocu:100008856/ocu:100348379/ocu:100338604/ocu:100348778/ocu:100008733/ocu:100009068/ocu:100341695/ocu:100358134/ocu:100350107/ocu:100343893/ocu:100344852/ocu:100356806/ocu:100344241/ocu:100357841/ocu:100009292/ocu:100328967/ocu:100352594	26	15	ENSOCUG00000016771/ENSOCUG00000008231/ENSOCUG00000011610/ENSOCUG00000021712/ENSOCUG00000001212/ENSOCUG00000014888/ENSOCUG00000011034/ENSOCUG00000000476/ENSOCUG00000014799/ENSOCUG00000016853/ENSOCUG00000010741/ENSOCUG00000005116/ENSOCUG00000022109/ENSOCUG00000013304/ENSOCUG00000006227	11	ENSOCUG00000017763/ENSOCUG00000024883/ENSOCUG00000025605/ENSOCUG00000002339/ENSOCUG00000008202/ENSOCUG00000012958/ENSOCUG00000027471/ENSOCUG00000002107/ENSOCUG00000002455/ENSOCUG00000010096/ENSOCUG00000022455
ocu03008	Ribosome biogenesis in eukaryotes	15/824	80/6602	0.0677729	0.595499	ENSOCUG00000014120/ENSOCUG00000016057/ENSOCUG00000022471/ENSOCUG00000030034/ENSOCUG00000011824/ENSOCUG00000014960/ENSOCUG00000006537/ENSOCUG00000016120/ENSOCUG00000012646/ENSOCUG00000010588/ENSOCUG00000025395/ENSOCUG00000003603/ENSOCUG00000001636/ENSOCUG00000006896/ENSOCUG00000026506	-/NHP2/-/-/RIOK1/NOP56/POP5/-/DKC1/EIF6/-/EMG1/UTP18/RPP30/-	ocu:100340275/ocu:100337799/ocu:100357230/ocu:100344594/ocu:100354362/ocu:100352750/ocu:100351855/ocu:100337853/ocu:100340288/ocu:100344140/ocu:100340275/ocu:100342038/ocu:100339092/ocu:100340340/ocu:100357230	15	1	ENSOCUG00000011824	14	ENSOCUG00000014120/ENSOCUG00000016057/ENSOCUG00000022471/ENSOCUG00000030034/ENSOCUG00000014960/ENSOCUG00000006537/ENSOCUG00000016120/ENSOCUG00000012646/ENSOCUG00000010588/ENSOCUG00000025395/ENSOCUG00000003603/ENSOCUG00000001636/ENSOCUG00000006896/ENSOCUG00000026506
ocu04260	Cardiac muscle contraction	15/824	80/6602	0.0677729	0.595499	ENSOCUG00000029103/ENSOCUG00000025399/ENSOCUG00000031606/ENSOCUG00000035102/ENSOCUG00000008755/ENSOCUG00000008113/ENSOCUG00000027189/ENSOCUG00000029099/ENSOCUG00000036425/ENSOCUG00000031139/ENSOCUG00000007401/ENSOCUG00000026908/ENSOCUG00000039253/ENSOCUG00000001735/ENSOCUG00000009873	COX3/-/-/-/-/-/-/COX2/-/-/CACNB3/-/-/COX4I1/COX6A1	ocu:808229/ocu:100350787/ocu:108175479/ocu:103349801/ocu:100352363/ocu:100337966/ocu:100358239/ocu:808233/ocu:100353320/ocu:100358208/ocu:100009402/ocu:100354254/ocu:108175479/ocu:100327269/ocu:100327270	15	1	ENSOCUG00000007401	14	ENSOCUG00000029103/ENSOCUG00000025399/ENSOCUG00000031606/ENSOCUG00000035102/ENSOCUG00000008755/ENSOCUG00000008113/ENSOCUG00000027189/ENSOCUG00000029099/ENSOCUG00000036425/ENSOCUG00000031139/ENSOCUG00000026908/ENSOCUG00000039253/ENSOCUG00000001735/ENSOCUG00000009873
ocu00604	Glycosphingolipid biosynthesis - ganglio series	4/824	13/6602	0.0684507	0.595499	ENSOCUG00000010550/ENSOCUG00000005824/ENSOCUG00000005341/ENSOCUG00000010126	B3GALT4/GLB1/HEXB/ST3GAL5	ocu:100353929/ocu:100339251/ocu:100009508/ocu:100341761	4	3	ENSOCUG00000010550/ENSOCUG00000005824/ENSOCUG00000005341	1	ENSOCUG00000010126
ocu05204	Chemical carcinogenesis	10/824	48/6602	0.0688812	0.595499	ENSOCUG00000029486/ENSOCUG00000016771/ENSOCUG00000023448/ENSOCUG00000004024/ENSOCUG00000008702/ENSOCUG00000033073/ENSOCUG00000016164/ENSOCUG00000012895/ENSOCUG00000001536/ENSOCUG00000002230	GSTA5/PTGS2/GSTM2/HSD11B1/GSTO1/ADH6/CYP1B1/-/-/-	ocu:100353927/ocu:100009248/ocu:100009073/ocu:100342395/ocu:100349021/ocu:100343992/ocu:100358590/ocu:100353681/ocu:100009483/ocu:100342268	10	6	ENSOCUG00000029486/ENSOCUG00000016771/ENSOCUG00000023448/ENSOCUG00000004024/ENSOCUG00000016164/ENSOCUG00000001536	4	ENSOCUG00000008702/ENSOCUG00000033073/ENSOCUG00000012895/ENSOCUG00000002230
ocu05214	Glioma	12/824	61/6602	0.0712917	0.595499	ENSOCUG00000000258/ENSOCUG00000008231/ENSOCUG00000013296/ENSOCUG00000008954/ENSOCUG00000014689/ENSOCUG00000002107/ENSOCUG00000011626/ENSOCUG00000022455/ENSOCUG00000005116/ENSOCUG00000022109/ENSOCUG00000005660/ENSOCUG00000010899	PDGFRA/PLCG1/GADD45G/GADD45A/IGF1/CALM2/CAMK1D/NRAS/PIK3R1/-/PDGFA/-	ocu:100343006/ocu:100349958/ocu:100353742/ocu:100353284/ocu:100008668/ocu:100350107/ocu:100343415/ocu:100344241/ocu:100357841/ocu:100009292/ocu:100352388/ocu:100340389	12	5	ENSOCUG00000000258/ENSOCUG00000008231/ENSOCUG00000014689/ENSOCUG00000005116/ENSOCUG00000022109	7	ENSOCUG00000013296/ENSOCUG00000008954/ENSOCUG00000002107/ENSOCUG00000011626/ENSOCUG00000022455/ENSOCUG00000005660/ENSOCUG00000010899
ocu05160	Hepatitis C	22/824	128/6602	0.0722409	0.595499	ENSOCUG00000017763/ENSOCUG00000004197/ENSOCUG00000021037/ENSOCUG00000025605/ENSOCUG00000034782/ENSOCUG00000015823/ENSOCUG00000021712/ENSOCUG00000002339/ENSOCUG00000008202/ENSOCUG00000004710/ENSOCUG00000027849/ENSOCUG00000004501/ENSOCUG00000014888/ENSOCUG00000011034/ENSOCUG00000021924/ENSOCUG00000002095/ENSOCUG00000002455/ENSOCUG00000022455/ENSOCUG00000005116/ENSOCUG00000007090/ENSOCUG00000022109/…	TLR3/-/-/-/OAS1/OAS2/NFKB1/IRF7/-/DDX58/OAS3/-/IFNAR1/STAT3/-/NR1H3/STAT1/NRAS/PIK3R1/YWHAH/-/JAK1	ocu:100009024/ocu:100342069/ocu:100009451/ocu:100355084/ocu:108178670/ocu:100340787/ocu:100349426/ocu:100358763/ocu:100008609/ocu:100347707/ocu:100340530/ocu:100359014/ocu:100338604/ocu:100348778/ocu:100359014/ocu:100352900/ocu:100343893/ocu:100344241/ocu:100357841/ocu:100328734/ocu:100009292/ocu:100352594	22	7	ENSOCUG00000021712/ENSOCUG00000014888/ENSOCUG00000011034/ENSOCUG00000002095/ENSOCUG00000005116/ENSOCUG00000022109/ENSOCUG00000006227	15	ENSOCUG00000017763/ENSOCUG00000004197/ENSOCUG00000021037/ENSOCUG00000025605/ENSOCUG00000034782/ENSOCUG00000015823/ENSOCUG00000002339/ENSOCUG00000008202/ENSOCUG00000004710/ENSOCUG00000027849/ENSOCUG00000004501/ENSOCUG00000021924/ENSOCUG00000002455/ENSOCUG00000022455/ENSOCUG00000007090
ocu00480	Glutathione metabolism	10/824	49/6602	0.0773336	0.620704	ENSOCUG00000029486/ENSOCUG00000023448/ENSOCUG00000037867/ENSOCUG00000012233/ENSOCUG00000006016/ENSOCUG00000008702/ENSOCUG00000001972/ENSOCUG00000012895/ENSOCUG00000013331/ENSOCUG00000002230	GSTA5/GSTM2/-/GGT5/SMS/GSTO1/TXNDC12/-/-/-	ocu:100353927/ocu:100009073/ocu:100343289/ocu:100358051/ocu:100340020/ocu:100349021/ocu:103350186/ocu:100353681/ocu:100009258/ocu:100342268	10	5	ENSOCUG00000029486/ENSOCUG00000023448/ENSOCUG00000037867/ENSOCUG00000012233/ENSOCUG00000013331	5	ENSOCUG00000006016/ENSOCUG00000008702/ENSOCUG00000001972/ENSOCUG00000012895/ENSOCUG00000002230
ocu05145	Toxoplasmosis	18/824	102/6602	0.0794716	0.621509	ENSOCUG00000025605/ENSOCUG00000021712/ENSOCUG00000009655/ENSOCUG00000028024/ENSOCUG00000035488/ENSOCUG00000014676/ENSOCUG00000015533/ENSOCUG00000011034/ENSOCUG00000010109/ENSOCUG00000013047/ENSOCUG00000003623/ENSOCUG00000014799/ENSOCUG00000016853/ENSOCUG00000002455/ENSOCUG00000012180/ENSOCUG00000006227/ENSOCUG00000012345/ENSOCUG00000005428	-/NFKB1/LAMA4/-/-/LAMB1/HSPA8/STAT3/BIRC3/LAMC1/ITGB1/MAPK13/JAK2/STAT1/TAB2/JAK1/PPIF/ALOX5	ocu:100355084/ocu:100349426/ocu:108177458/ocu:100342275/ocu:100348873/ocu:100358679/ocu:100348873/ocu:100348778/ocu:100340120/ocu:100351387/ocu:100008898/ocu:100341695/ocu:100358134/ocu:100343893/ocu:100342249/ocu:100352594/ocu:100338362/ocu:100341714	18	11	ENSOCUG00000021712/ENSOCUG00000009655/ENSOCUG00000014676/ENSOCUG00000011034/ENSOCUG00000013047/ENSOCUG00000003623/ENSOCUG00000014799/ENSOCUG00000016853/ENSOCUG00000012180/ENSOCUG00000006227/ENSOCUG00000005428	7	ENSOCUG00000025605/ENSOCUG00000028024/ENSOCUG00000035488/ENSOCUG00000015533/ENSOCUG00000010109/ENSOCUG00000002455/ENSOCUG00000012345
ocu04912	GnRH signaling pathway	13/824	69/6602	0.082467	0.628811	ENSOCUG00000017968/ENSOCUG00000001212/ENSOCUG00000006714/ENSOCUG00000021932/ENSOCUG00000014089/ENSOCUG00000008439/ENSOCUG00000016559/ENSOCUG00000010843/ENSOCUG00000014799/ENSOCUG00000002107/ENSOCUG00000010096/ENSOCUG00000010741/ENSOCUG00000022455	-/JUN/MMP2/FSHB/PLD1/EGR1/GNAQ/-/MAPK13/CALM2/MAP2K4/ITPR2/NRAS	ocu:100008904/ocu:100008856/ocu:100009000/ocu:100008946/ocu:100339661/ocu:100009491/ocu:100340719/ocu:100008966/ocu:100341695/ocu:100350107/ocu:100344852/ocu:100356806/ocu:100344241	13	10	ENSOCUG00000017968/ENSOCUG00000001212/ENSOCUG00000006714/ENSOCUG00000021932/ENSOCUG00000014089/ENSOCUG00000008439/ENSOCUG00000016559/ENSOCUG00000010843/ENSOCUG00000014799/ENSOCUG00000010741	3	ENSOCUG00000002107/ENSOCUG00000010096/ENSOCUG00000022455
ocu00620	Pyruvate metabolism	9/824	45/6602	0.100638	0.676536	ENSOCUG00000002260/ENSOCUG00000008325/ENSOCUG00000014453/ENSOCUG00000010185/ENSOCUG00000007432/ENSOCUG00000026601/ENSOCUG00000012433/ENSOCUG00000021494/ENSOCUG00000017258	ACSS2/ALDH2/ACACA/ALDH7A1/ACACB/-/ME2/-/-	ocu:100346003/ocu:100338523/ocu:100355970/ocu:100344302/ocu:100339362/ocu:100355262/ocu:100343310/ocu:100353481/ocu:100354439	9	5	ENSOCUG00000002260/ENSOCUG00000008325/ENSOCUG00000014453/ENSOCUG00000010185/ENSOCUG00000007432	4	ENSOCUG00000026601/ENSOCUG00000012433/ENSOCUG00000021494/ENSOCUG00000017258
ocu00380	Tryptophan metabolism	8/824	39/6602	0.104947	0.676536	ENSOCUG00000013971/ENSOCUG00000035654/ENSOCUG00000008325/ENSOCUG00000007699/ENSOCUG00000016164/ENSOCUG00000010185/ENSOCUG00000001436/ENSOCUG00000014198	AOX1/-/ALDH2/KMO/CYP1B1/ALDH7A1/MAOB/CAT	ocu:100008601/ocu:100345675/ocu:100338523/ocu:100348763/ocu:100358590/ocu:100344302/ocu:100357007/ocu:100340891	8	7	ENSOCUG00000013971/ENSOCUG00000035654/ENSOCUG00000008325/ENSOCUG00000016164/ENSOCUG00000010185/ENSOCUG00000001436/ENSOCUG00000014198	1	ENSOCUG00000007699
ocu04915	Estrogen signaling pathway	18/824	106/6602	0.105944	0.676536	ENSOCUG00000013123/ENSOCUG00000014603/ENSOCUG00000017968/ENSOCUG00000001212/ENSOCUG00000035488/ENSOCUG00000015533/ENSOCUG00000006714/ENSOCUG00000016559/ENSOCUG00000010843/ENSOCUG00000027691/ENSOCUG00000002107/ENSOCUG00000013117/ENSOCUG00000010741/ENSOCUG00000022455/ENSOCUG00000005116/ENSOCUG00000015422/ENSOCUG00000016288/ENSOCUG00000005513	KRT15/FKBP4/-/JUN/-/HSPA8/MMP2/GNAQ/-/-/CALM2/-/ITPR2/NRAS/PIK3R1/NCOA1/HSP90B1/FKBP5	ocu:100344434/ocu:100009148/ocu:100008904/ocu:100008856/ocu:100348873/ocu:100348873/ocu:100009000/ocu:100340719/ocu:100008966/ocu:100354174/ocu:100350107/ocu:100008885/ocu:100356806/ocu:100344241/ocu:100357841/ocu:100341249/ocu:100009456/ocu:100339155	18	10	ENSOCUG00000017968/ENSOCUG00000001212/ENSOCUG00000006714/ENSOCUG00000016559/ENSOCUG00000010843/ENSOCUG00000010741/ENSOCUG00000005116/ENSOCUG00000015422/ENSOCUG00000016288/ENSOCUG00000005513	8	ENSOCUG00000013123/ENSOCUG00000014603/ENSOCUG00000035488/ENSOCUG00000015533/ENSOCUG00000027691/ENSOCUG00000002107/ENSOCUG00000013117/ENSOCUG00000022455
ocu04610	Complement and coagulation cascades	10/824	52/6602	0.106385	0.676536	ENSOCUG00000026479/ENSOCUG00000014468/ENSOCUG00000014480/ENSOCUG00000016509/ENSOCUG00000005374/ENSOCUG00000025358/ENSOCUG00000005985/ENSOCUG00000004834/ENSOCUG00000014452/ENSOCUG00000012742	SERPING1/C1S/C1R/-/CARD6/PROS1/CLU/F3/SERPINB2/MBL2	ocu:100358407/ocu:100348898/ocu:100342793/ocu:100340175/ocu:100358949/ocu:100009314/ocu:100008713/ocu:100009127/ocu:100216509/ocu:100339019	10	8	ENSOCUG00000026479/ENSOCUG00000014468/ENSOCUG00000014480/ENSOCUG00000016509/ENSOCUG00000005374/ENSOCUG00000025358/ENSOCUG00000005985/ENSOCUG00000012742	2	ENSOCUG00000004834/ENSOCUG00000014452
ocu04151	PI3K-Akt signaling pathway	44/824	293/6602	0.10692	0.676536	novel.846/ENSOCUG00000000258/ENSOCUG00000000409/ENSOCUG00000004150/ENSOCUG00000011610/ENSOCUG00000014689/ENSOCUG00000021712/ENSOCUG00000009655/ENSOCUG00000008496/ENSOCUG00000016772/ENSOCUG00000014676/ENSOCUG00000003273/ENSOCUG00000009701/ENSOCUG00000014888/ENSOCUG00000012643/ENSOCUG00000005398/ENSOCUG00000008570/ENSOCUG00000001456/ENSOCUG00000013047/ENSOCUG00000027471/ENSOCUG00000014334/ENSOCUG00…	-/PDGFRA/-/FGFR1/VEGFA/IGF1/NFKB1/LAMA4/GHR/DDIT4/LAMB1/ITGA2B/CSF3/IFNAR1/OSMR/CCNE2/G6PC3/-/LAMC1/-/ITGA8/RHEB/ITGB1/-/FGF2/ANGPT4/-/JAK2/IL7/FN1/EIF4EBP1/PPP2R5A/NRAS/PIK3R1/YWHAH/-/ITGB5/BRCA1/FGF1/JAK1/HSP90B1/PDGFA/-/FGF7	ocu:100343947/ocu:100343006/ocu:100356474/ocu:100351861/ocu:100008899/ocu:100008668/ocu:100349426/ocu:108177458/ocu:100009325/ocu:100341887/ocu:100358679/ocu:100008734/ocu:100356652/ocu:100338604/ocu:100356631/ocu:100134867/ocu:100358721/ocu:100009338/ocu:100351387/ocu:100008733/ocu:100351181/ocu:100348492/ocu:100008898/ocu:100357231/ocu:100009068/ocu:100348305/ocu:108178879/ocu:100358134/ocu:100…	44	31	novel.846/ENSOCUG00000000258/ENSOCUG00000000409/ENSOCUG00000004150/ENSOCUG00000011610/ENSOCUG00000014689/ENSOCUG00000021712/ENSOCUG00000009655/ENSOCUG00000008496/ENSOCUG00000016772/ENSOCUG00000014676/ENSOCUG00000003273/ENSOCUG00000014888/ENSOCUG00000012643/ENSOCUG00000008570/ENSOCUG00000013047/ENSOCUG00000014334/ENSOCUG00000003623/ENSOCUG00000007056/ENSOCUG00000000476/ENSOCUG00000025012/ENSOCUG00…	13	ENSOCUG00000009701/ENSOCUG00000005398/ENSOCUG00000001456/ENSOCUG00000027471/ENSOCUG00000013173/ENSOCUG00000028076/ENSOCUG00000017792/ENSOCUG00000022455/ENSOCUG00000007090/ENSOCUG00000013987/ENSOCUG00000005660/ENSOCUG00000010899/ENSOCUG00000006713
ocu05165	Human papillomavirus infection	44/824	293/6602	0.10692	0.676536	ENSOCUG00000029637/novel.846/ENSOCUG00000017763/ENSOCUG00000016771/ENSOCUG00000000409/ENSOCUG00000027981/ENSOCUG00000021037/ENSOCUG00000029328/ENSOCUG00000009363/ENSOCUG00000011610/ENSOCUG00000021712/ENSOCUG00000017968/ENSOCUG00000009655/ENSOCUG00000008202/ENSOCUG00000022981/ENSOCUG00000004501/ENSOCUG00000014676/ENSOCUG00000000895/ENSOCUG00000003273/ENSOCUG00000014888/ENSOCUG00000001894/ENSOCUG00…	-/-/TLR3/PTGS2/-/ISG15/-/OASL/HES1/VEGFA/NFKB1/-/LAMA4/-/ATP6V1C2/-/LAMB1/PTGER4/ITGA2B/IFNAR1/LFNG/CCNE2/-/LAMC1/JAG1/-/-/ITGA8/RHEB/ITGB1/-/MAML1/CHD4/STAT1/FN1/EIF4EBP1/PPP2R5A/NRAS/PIK3R1/-/ITGB5/-/JAK1/-	ocu:100353732/ocu:100343947/ocu:100009024/ocu:100009248/ocu:100356474/ocu:100354504/ocu:100009451/ocu:100356242/ocu:100358704/ocu:100008899/ocu:100349426/ocu:100008904/ocu:108177458/ocu:100008609/ocu:100345545/ocu:100359014/ocu:100358679/ocu:100009081/ocu:100008734/ocu:100338604/ocu:100355921/ocu:100134867/ocu:100359014/ocu:100351387/ocu:100339551/ocu:100350521/ocu:100352404/ocu:100351181/ocu:100…	44	28	novel.846/ENSOCUG00000016771/ENSOCUG00000000409/ENSOCUG00000011610/ENSOCUG00000021712/ENSOCUG00000017968/ENSOCUG00000009655/ENSOCUG00000022981/ENSOCUG00000014676/ENSOCUG00000000895/ENSOCUG00000003273/ENSOCUG00000014888/ENSOCUG00000001894/ENSOCUG00000013047/ENSOCUG00000002884/ENSOCUG00000014730/ENSOCUG00000014334/ENSOCUG00000003623/ENSOCUG00000007056/ENSOCUG00000015101/ENSOCUG00000008215/ENSOCUG00…	16	ENSOCUG00000029637/ENSOCUG00000017763/ENSOCUG00000027981/ENSOCUG00000021037/ENSOCUG00000029328/ENSOCUG00000009363/ENSOCUG00000008202/ENSOCUG00000004501/ENSOCUG00000005398/ENSOCUG00000021924/ENSOCUG00000014136/ENSOCUG00000013173/ENSOCUG00000002455/ENSOCUG00000017792/ENSOCUG00000022455/ENSOCUG00000010899
ocu05020	Prion diseases	6/824	27/6602	0.111285	0.676536	ENSOCUG00000008771/ENSOCUG00000005374/ENSOCUG00000015784/ENSOCUG00000013047/ENSOCUG00000027471/ENSOCUG00000008439	IL1A/CARD6/FYN/LAMC1/-/EGR1	ocu:100009250/ocu:100358949/ocu:100339741/ocu:100351387/ocu:100008733/ocu:100009491	6	4	ENSOCUG00000005374/ENSOCUG00000015784/ENSOCUG00000013047/ENSOCUG00000008439	2	ENSOCUG00000008771/ENSOCUG00000027471
ocu00511	Other glycan degradation	5/824	21/6602	0.11158	0.676536	ENSOCUG00000010557/ENSOCUG00000000356/ENSOCUG00000005824/ENSOCUG00000005341/novel.616	MANBA/GBA/GLB1/HEXB/-	ocu:100348919/ocu:100343662/ocu:100339251/ocu:100009508/ocu:103347443	5	5	ENSOCUG00000010557/ENSOCUG00000000356/ENSOCUG00000005824/ENSOCUG00000005341/novel.616	0
ocu03420	Nucleotide excision repair	9/824	46/6602	0.112031	0.676536	ENSOCUG00000004059/ENSOCUG00000005014/ENSOCUG00000003624/ENSOCUG00000011079/ENSOCUG00000022152/ENSOCUG00000000467/ENSOCUG00000015480/ENSOCUG00000007316/ENSOCUG00000037600	PCNA/RFC4/RFC3/XPC/RFC2/RPA3/POLE2/RAD23B/-	ocu:100339381/ocu:100342140/ocu:100339186/ocu:100346279/ocu:100343517/ocu:100358262/ocu:100345613/ocu:100353489/ocu:100342919	9	1	ENSOCUG00000011079	8	ENSOCUG00000004059/ENSOCUG00000005014/ENSOCUG00000003624/ENSOCUG00000022152/ENSOCUG00000000467/ENSOCUG00000015480/ENSOCUG00000007316/ENSOCUG00000037600
ocu04668	TNF signaling pathway	17/824	100/6602	0.112885	0.676536	ENSOCUG00000016771/ENSOCUG00000021710/ENSOCUG00000024883/ENSOCUG00000021712/ENSOCUG00000006056/ENSOCUG00000008202/ENSOCUG00000001212/ENSOCUG00000012840/ENSOCUG00000010109/ENSOCUG00000002884/ENSOCUG00000027471/ENSOCUG00000014799/ENSOCUG00000014127/ENSOCUG00000012180/ENSOCUG00000024432/ENSOCUG00000010096/ENSOCUG00000005116	PTGS2/CCL2/-/NFKB1/MAP3K8/-/JUN/NOD2/BIRC3/JAG1/-/MAPK13/TNFRSF1B/TAB2/-/MAP2K4/PIK3R1	ocu:100009248/ocu:100009130/ocu:100328583/ocu:100349426/ocu:100355566/ocu:100008609/ocu:100008856/ocu:100356594/ocu:100340120/ocu:100339551/ocu:100008733/ocu:100341695/ocu:100349872/ocu:100342249/ocu:100346001/ocu:100344852/ocu:100357841	17	9	ENSOCUG00000016771/ENSOCUG00000021712/ENSOCUG00000001212/ENSOCUG00000012840/ENSOCUG00000002884/ENSOCUG00000014799/ENSOCUG00000014127/ENSOCUG00000012180/ENSOCUG00000005116	8	ENSOCUG00000021710/ENSOCUG00000024883/ENSOCUG00000006056/ENSOCUG00000008202/ENSOCUG00000010109/ENSOCUG00000027471/ENSOCUG00000024432/ENSOCUG00000010096
ocu05169	Epstein-Barr virus infection	29/824	185/6602	0.113126	0.676536	ENSOCUG00000027981/ENSOCUG00000025605/ENSOCUG00000013296/ENSOCUG00000034782/ENSOCUG00000009363/ENSOCUG00000015823/ENSOCUG00000008954/ENSOCUG00000021712/ENSOCUG00000002339/ENSOCUG00000008202/ENSOCUG00000004710/ENSOCUG00000027849/ENSOCUG00000001212/ENSOCUG00000012638/ENSOCUG00000014888/ENSOCUG00000011034/ENSOCUG00000005398/ENSOCUG00000027471/ENSOCUG00000010217/ENSOCUG00000014799/ENSOCUG00000001155/…	ISG15/-/GADD45G/OAS1/HES1/OAS2/GADD45A/NFKB1/IRF7/-/DDX58/OAS3/JUN/PSMC6/IFNAR1/STAT3/CCNE2/-/PSMC2/MAPK13/PDIA3/STAT1/TAB2/MAP2K4/PIK3R1/-/-/JAK1/-	ocu:100354504/ocu:100355084/ocu:100353742/ocu:108178670/ocu:100358704/ocu:100340787/ocu:100353284/ocu:100349426/ocu:100358763/ocu:100008609/ocu:100347707/ocu:100340530/ocu:100008856/ocu:100353955/ocu:100338604/ocu:100348778/ocu:100134867/ocu:100008733/ocu:100352836/ocu:100341695/ocu:100328685/ocu:100343893/ocu:100342249/ocu:100344852/ocu:100357841/ocu:100009292/ocu:100328967/ocu:100352594/ocu:100…	29	11	ENSOCUG00000021712/ENSOCUG00000001212/ENSOCUG00000014888/ENSOCUG00000011034/ENSOCUG00000014799/ENSOCUG00000001155/ENSOCUG00000012180/ENSOCUG00000005116/ENSOCUG00000022109/ENSOCUG00000013304/ENSOCUG00000006227	18	ENSOCUG00000027981/ENSOCUG00000025605/ENSOCUG00000013296/ENSOCUG00000034782/ENSOCUG00000009363/ENSOCUG00000015823/ENSOCUG00000008954/ENSOCUG00000002339/ENSOCUG00000008202/ENSOCUG00000004710/ENSOCUG00000027849/ENSOCUG00000012638/ENSOCUG00000005398/ENSOCUG00000027471/ENSOCUG00000010217/ENSOCUG00000002455/ENSOCUG00000010096/ENSOCUG00000010899
ocu04115	p53 signaling pathway	14/824	80/6602	0.11828	0.693755	ENSOCUG00000004238/ENSOCUG00000025605/ENSOCUG00000013296/ENSOCUG00000008954/ENSOCUG00000014689/ENSOCUG00000013423/ENSOCUG00000008202/ENSOCUG00000004658/ENSOCUG00000005398/ENSOCUG00000032350/novel.584/ENSOCUG00000001652/ENSOCUG00000022109/ENSOCUG00000010899	-/-/GADD45G/GADD45A/IGF1/STEAP3/-/ZMAT3/CCNE2/-/-/CCNB2/-/-	ocu:100350501/ocu:100355084/ocu:100353742/ocu:100353284/ocu:100008668/ocu:100354683/ocu:100008609/ocu:100358964/ocu:100134867/ocu:108176138/ocu:103349392/ocu:100357416/ocu:100009292/ocu:100340389	14	4	ENSOCUG00000014689/ENSOCUG00000013423/ENSOCUG00000032350/ENSOCUG00000022109	10	ENSOCUG00000004238/ENSOCUG00000025605/ENSOCUG00000013296/ENSOCUG00000008954/ENSOCUG00000008202/ENSOCUG00000004658/ENSOCUG00000005398/novel.584/ENSOCUG00000001652/ENSOCUG00000010899
ocu00860	Porphyrin and chlorophyll metabolism	5/824	22/6602	0.130363	0.732928	ENSOCUG00000003535/ENSOCUG00000004119/ENSOCUG00000006916/ENSOCUG00000010633/ENSOCUG00000010479	CP/GUSB/BLVRA/HMOX1/HCCS	ocu:100340335/ocu:100347788/ocu:100346798/ocu:100008919/ocu:100356413	5	2	ENSOCUG00000003535/ENSOCUG00000004119	3	ENSOCUG00000006916/ENSOCUG00000010633/ENSOCUG00000010479
ocu00330	Arginine and proline metabolism	8/824	41/6602	0.13111	0.732928	ENSOCUG00000008818/ENSOCUG00000006016/ENSOCUG00000013403/ENSOCUG00000008325/ENSOCUG00000010185/ENSOCUG00000001436/ENSOCUG00000010111/ENSOCUG00000013547	-/SMS/L3HYPDH/ALDH2/ALDH7A1/MAOB/P4HA3/OAT	ocu:100009085/ocu:100340020/ocu:100354746/ocu:100338523/ocu:100344302/ocu:100357007/ocu:100356084/ocu:100341650	8	6	ENSOCUG00000013403/ENSOCUG00000008325/ENSOCUG00000010185/ENSOCUG00000001436/ENSOCUG00000010111/ENSOCUG00000013547	2	ENSOCUG00000008818/ENSOCUG00000006016
ocu05133	Pertussis	11/824	61/6602	0.132167	0.732928	ENSOCUG00000026479/ENSOCUG00000014468/ENSOCUG00000008771/ENSOCUG00000014480/ENSOCUG00000021712/ENSOCUG00000001212/ENSOCUG00000027471/ENSOCUG00000005277/ENSOCUG00000003623/ENSOCUG00000014799/ENSOCUG00000002107	SERPING1/C1S/IL1A/C1R/NFKB1/JUN/-/NOD1/ITGB1/MAPK13/CALM2	ocu:100358407/ocu:100348898/ocu:100009250/ocu:100342793/ocu:100349426/ocu:100008856/ocu:100008733/ocu:100345423/ocu:100008898/ocu:100341695/ocu:100350107	11	8	ENSOCUG00000026479/ENSOCUG00000014468/ENSOCUG00000014480/ENSOCUG00000021712/ENSOCUG00000001212/ENSOCUG00000005277/ENSOCUG00000003623/ENSOCUG00000014799	3	ENSOCUG00000008771/ENSOCUG00000027471/ENSOCUG00000002107
ocu03040	Spliceosome	26/824	168/6602	0.142527	0.776262	ENSOCUG00000012705/ENSOCUG00000011214/ENSOCUG00000029043/ENSOCUG00000004845/ENSOCUG00000032632/ENSOCUG00000011088/ENSOCUG00000023761/ENSOCUG00000035488/ENSOCUG00000015533/ENSOCUG00000015029/ENSOCUG00000001629/ENSOCUG00000017359/ENSOCUG00000008752/ENSOCUG00000009274/ENSOCUG00000026668/ENSOCUG00000017495/ENSOCUG00000007046/ENSOCUG00000010925/ENSOCUG00000021456/ENSOCUG00000029403/ENSOCUG00000013737/…	PHF5A/SNRPG/-/SNRPD3/-/-/SNRPD1/-/HSPA8/-/CWC15/LSM8/SF3B5/SRSF5/SNRPC/LSM6/PPIL1/SNRPF/-/MAGOHB/RBM25/DDX42/-/-/-/PRPF38A	ocu:100352969/ocu:100352744/ocu:100347824/ocu:100357789/ocu:100352696/ocu:100345430/ocu:100343057/ocu:100348873/ocu:100348873/ocu:100344160/ocu:100355678/ocu:100358159/ocu:100354441/ocu:100340192/ocu:100354438/ocu:100340511/ocu:100349759/ocu:100348389/ocu:100341600/ocu:100344696/ocu:100344257/ocu:100349279/ocu:100354442/ocu:100356502/ocu:100359118/ocu:100356051	26	4	ENSOCUG00000009274/ENSOCUG00000013737/ENSOCUG00000004304/ENSOCUG00000000552	22	ENSOCUG00000012705/ENSOCUG00000011214/ENSOCUG00000029043/ENSOCUG00000004845/ENSOCUG00000032632/ENSOCUG00000011088/ENSOCUG00000023761/ENSOCUG00000035488/ENSOCUG00000015533/ENSOCUG00000015029/ENSOCUG00000001629/ENSOCUG00000017359/ENSOCUG00000008752/ENSOCUG00000026668/ENSOCUG00000017495/ENSOCUG00000007046/ENSOCUG00000010925/ENSOCUG00000021456/ENSOCUG00000029403/ENSOCUG00000001223/ENSOCUG00000022568/…
ocu03018	RNA degradation	14/824	83/6602	0.1472	0.787651	ENSOCUG00000025587/ENSOCUG00000009771/ENSOCUG00000029043/ENSOCUG00000014589/ENSOCUG00000006889/ENSOCUG00000011088/ENSOCUG00000017359/ENSOCUG00000012736/ENSOCUG00000017495/ENSOCUG00000004463/ENSOCUG00000017025/ENSOCUG00000024341/ENSOCUG00000011898/ENSOCUG00000009040	-/-/-/-/PNPT1/-/LSM8/-/LSM6/MTREX/TENT4A/MPHOSPH6/-/WDR61	ocu:100346767/ocu:100346767/ocu:100347824/ocu:100351543/ocu:100358071/ocu:100345430/ocu:100358159/ocu:100349912/ocu:100340511/ocu:100347578/ocu:100350123/ocu:100340651/ocu:100356135/ocu:100341647	14	2	ENSOCUG00000025587/ENSOCUG00000017025	12	ENSOCUG00000009771/ENSOCUG00000029043/ENSOCUG00000014589/ENSOCUG00000006889/ENSOCUG00000011088/ENSOCUG00000017359/ENSOCUG00000012736/ENSOCUG00000017495/ENSOCUG00000004463/ENSOCUG00000024341/ENSOCUG00000011898/ENSOCUG00000009040
ocu04145	Phagosome	21/824	133/6602	0.150739	0.792681	ENSOCUG00000036747/ENSOCUG00000026503/ENSOCUG00000014480/ENSOCUG00000016813/ENSOCUG00000014833/ENSOCUG00000017494/ENSOCUG00000021107/ENSOCUG00000022480/ENSOCUG00000022981/ENSOCUG00000022998/ENSOCUG00000004082/novel.729/ENSOCUG00000014136/ENSOCUG00000027812/ENSOCUG00000003623/ENSOCUG00000012742/ENSOCUG00000028032/ENSOCUG00000014602/ENSOCUG00000000077/ENSOCUG00000013304/ENSOCUG00000008397	-/-/C1R/OLR1/PLA2R1/-/VAMP1/LAMP1/ATP6V1C2/-/-/-/-/-/ITGB1/MBL2/TUBA1C/ITGB5/RILP/-/CTSV	ocu:100009272/ocu:100352882/ocu:100342793/ocu:100009322/ocu:100009180/ocu:103351593/ocu:103350340/ocu:100353993/ocu:100345545/ocu:100349209/ocu:100348075/ocu:100357012/ocu:100352404/ocu:100340483/ocu:100008898/ocu:100339019/ocu:100349209/ocu:100353546/ocu:100341971/ocu:100328967/ocu:100008830	21	12	ENSOCUG00000014480/ENSOCUG00000014833/ENSOCUG00000017494/ENSOCUG00000021107/ENSOCUG00000022480/ENSOCUG00000022981/novel.729/ENSOCUG00000003623/ENSOCUG00000012742/ENSOCUG00000014602/ENSOCUG00000013304/ENSOCUG00000008397	9	ENSOCUG00000036747/ENSOCUG00000026503/ENSOCUG00000016813/ENSOCUG00000022998/ENSOCUG00000004082/ENSOCUG00000014136/ENSOCUG00000027812/ENSOCUG00000028032/ENSOCUG00000000077
ocu05140	Leishmaniasis	11/824	63/6602	0.15567	0.804737	ENSOCUG00000008771/ENSOCUG00000016771/ENSOCUG00000021712/ENSOCUG00000001212/novel.188/ENSOCUG00000003623/ENSOCUG00000014799/ENSOCUG00000016853/ENSOCUG00000002455/ENSOCUG00000012180/ENSOCUG00000006227	IL1A/PTGS2/NFKB1/JUN/-/ITGB1/MAPK13/JAK2/STAT1/TAB2/JAK1	ocu:100009250/ocu:100009248/ocu:100349426/ocu:100008856/ocu:100009189/ocu:100008898/ocu:100341695/ocu:100358134/ocu:100343893/ocu:100342249/ocu:100352594	11	8	ENSOCUG00000016771/ENSOCUG00000021712/ENSOCUG00000001212/ENSOCUG00000003623/ENSOCUG00000014799/ENSOCUG00000016853/ENSOCUG00000012180/ENSOCUG00000006227	3	ENSOCUG00000008771/novel.188/ENSOCUG00000002455
ocu04066	HIF-1 signaling pathway	19/824	120/6602	0.162387	0.825469	ENSOCUG00000008231/ENSOCUG00000007516/ENSOCUG00000001764/ENSOCUG00000011610/ENSOCUG00000014689/ENSOCUG00000021712/ENSOCUG00000010718/ENSOCUG00000023222/ENSOCUG00000011034/ENSOCUG00000001456/ENSOCUG00000027471/ENSOCUG00000025012/ENSOCUG00000028076/ENSOCUG00000025023/ENSOCUG00000025833/ENSOCUG00000026601/ENSOCUG00000017792/ENSOCUG00000005116/ENSOCUG00000010633	PLCG1/PFKFB3/-/VEGFA/IGF1/NFKB1/TIMP1/EGLN2/STAT3/-/-/ANGPT4/-/-/-/-/EIF4EBP1/PIK3R1/HMOX1	ocu:100349958/ocu:100350534/ocu:100341083/ocu:100008899/ocu:100008668/ocu:100349426/ocu:100009047/ocu:100337938/ocu:100348778/ocu:100009338/ocu:100008733/ocu:100348305/ocu:108178879/ocu:100009074/ocu:100009074/ocu:100355262/ocu:100338850/ocu:100357841/ocu:100008919	19	10	ENSOCUG00000008231/ENSOCUG00000007516/ENSOCUG00000011610/ENSOCUG00000014689/ENSOCUG00000021712/ENSOCUG00000010718/ENSOCUG00000023222/ENSOCUG00000011034/ENSOCUG00000025012/ENSOCUG00000005116	9	ENSOCUG00000001764/ENSOCUG00000001456/ENSOCUG00000027471/ENSOCUG00000028076/ENSOCUG00000025023/ENSOCUG00000025833/ENSOCUG00000026601/ENSOCUG00000017792/ENSOCUG00000010633
ocu01524	Platinum drug resistance	13/824	78/6602	0.168833	0.831626	ENSOCUG00000029486/ENSOCUG00000023448/ENSOCUG00000025605/ENSOCUG00000008702/ENSOCUG00000008202/ENSOCUG00000010109/ENSOCUG00000012895/novel.584/ENSOCUG00000005116/ENSOCUG00000022109/ENSOCUG00000003883/ENSOCUG00000002230/ENSOCUG00000010899	GSTA5/GSTM2/-/GSTO1/-/BIRC3/-/-/PIK3R1/-/BRCA1/-/-	ocu:100353927/ocu:100009073/ocu:100355084/ocu:100349021/ocu:100008609/ocu:100340120/ocu:100353681/ocu:103349392/ocu:100357841/ocu:100009292/ocu:100347269/ocu:100342268/ocu:100340389	13	5	ENSOCUG00000029486/ENSOCUG00000023448/ENSOCUG00000005116/ENSOCUG00000022109/ENSOCUG00000003883	8	ENSOCUG00000025605/ENSOCUG00000008702/ENSOCUG00000008202/ENSOCUG00000010109/ENSOCUG00000012895/novel.584/ENSOCUG00000002230/ENSOCUG00000010899
ocu05206	MicroRNAs in cancer	24/824	157/6602	0.169052	0.831626	ENSOCUG00000000258/ENSOCUG00000016771/ENSOCUG00000008231/ENSOCUG00000011610/ENSOCUG00000021712/ENSOCUG00000016772/ENSOCUG00000016164/ENSOCUG00000001676/ENSOCUG00000011034/ENSOCUG00000005398/ENSOCUG00000007056/ENSOCUG00000009608/ENSOCUG00000008012/ENSOCUG00000007140/ENSOCUG00000022455/ENSOCUG00000005116/ENSOCUG00000010633/ENSOCUG00000022109/ENSOCUG00000003883/ENSOCUG00000038891/ENSOCUG00000016822/…	PDGFRA/PTGS2/PLCG1/VEGFA/NFKB1/DDIT4/CYP1B1/EZH2/STAT3/CCNE2/-/SPRY2/-/ABL1/NRAS/PIK3R1/HMOX1/-/BRCA1/CDCA5/PDCD4/ST14/PDGFA/-	ocu:100343006/ocu:100009248/ocu:100349958/ocu:100008899/ocu:100349426/ocu:100341887/ocu:100358590/ocu:100345157/ocu:100348778/ocu:100134867/ocu:100357231/ocu:100352158/ocu:100339005/ocu:100345909/ocu:100344241/ocu:100357841/ocu:100008919/ocu:100009292/ocu:100347269/ocu:100353644/ocu:100354557/ocu:100101609/ocu:100352388/ocu:100340389	24	15	ENSOCUG00000000258/ENSOCUG00000016771/ENSOCUG00000008231/ENSOCUG00000011610/ENSOCUG00000021712/ENSOCUG00000016772/ENSOCUG00000016164/ENSOCUG00000011034/ENSOCUG00000007056/ENSOCUG00000009608/ENSOCUG00000007140/ENSOCUG00000005116/ENSOCUG00000022109/ENSOCUG00000003883/ENSOCUG00000016822	9	ENSOCUG00000001676/ENSOCUG00000005398/ENSOCUG00000008012/ENSOCUG00000022455/ENSOCUG00000010633/ENSOCUG00000038891/ENSOCUG00000009365/ENSOCUG00000005660/ENSOCUG00000010899
ocu04630	JAK-STAT signaling pathway	18/824	114/6602	0.173397	0.838324	ENSOCUG00000000258/ENSOCUG00000013971/ENSOCUG00000010189/ENSOCUG00000035654/ENSOCUG00000008496/ENSOCUG00000009701/ENSOCUG00000014888/ENSOCUG00000012643/ENSOCUG00000011034/ENSOCUG00000006034/ENSOCUG00000027471/ENSOCUG00000016853/ENSOCUG00000002455/ENSOCUG00000029611/ENSOCUG00000005116/ENSOCUG00000006227/ENSOCUG00000005660/ENSOCUG00000015304	PDGFRA/AOX1/LEP/-/GHR/CSF3/IFNAR1/OSMR/STAT3/FHL1/-/JAK2/STAT1/IL7/PIK3R1/JAK1/PDGFA/IL21	ocu:100343006/ocu:100008601/ocu:100008747/ocu:100345675/ocu:100009325/ocu:100356652/ocu:100338604/ocu:100356631/ocu:100348778/ocu:100357263/ocu:100008733/ocu:100358134/ocu:100343893/ocu:100345409/ocu:100357841/ocu:100352594/ocu:100352388/ocu:100344172	18	11	ENSOCUG00000000258/ENSOCUG00000013971/ENSOCUG00000035654/ENSOCUG00000008496/ENSOCUG00000014888/ENSOCUG00000012643/ENSOCUG00000011034/ENSOCUG00000016853/ENSOCUG00000029611/ENSOCUG00000005116/ENSOCUG00000006227	7	ENSOCUG00000010189/ENSOCUG00000009701/ENSOCUG00000006034/ENSOCUG00000027471/ENSOCUG00000002455/ENSOCUG00000005660/ENSOCUG00000015304
ocu00980	Metabolism of xenobiotics by cytochrome P450	8/824	44/6602	0.175911	0.838324	ENSOCUG00000029486/ENSOCUG00000023448/ENSOCUG00000004024/ENSOCUG00000008702/ENSOCUG00000033073/ENSOCUG00000016164/ENSOCUG00000012895/ENSOCUG00000002230	GSTA5/GSTM2/HSD11B1/GSTO1/ADH6/CYP1B1/-/-	ocu:100353927/ocu:100009073/ocu:100342395/ocu:100349021/ocu:100343992/ocu:100358590/ocu:100353681/ocu:100342268	8	4	ENSOCUG00000029486/ENSOCUG00000023448/ENSOCUG00000004024/ENSOCUG00000016164	4	ENSOCUG00000008702/ENSOCUG00000033073/ENSOCUG00000012895/ENSOCUG00000002230
ocu04962	Vasopressin-regulated water reabsorption	8/824	45/6602	0.192186	0.883786	ENSOCUG00000017968/ENSOCUG00000017852/ENSOCUG00000015231/novel.729/ENSOCUG00000006010/ENSOCUG00000001769/ENSOCUG00000010968/ENSOCUG00000034268	-/AQP3/DCTN1/-/ARHGDIB/-/DCTN6/-	ocu:100008904/ocu:100344959/ocu:100346609/ocu:100357012/ocu:100345676/ocu:100354268/ocu:100342867/ocu:103351757	8	4	ENSOCUG00000017968/ENSOCUG00000015231/novel.729/ENSOCUG00000006010	4	ENSOCUG00000017852/ENSOCUG00000001769/ENSOCUG00000010968/ENSOCUG00000034268
ocu04622	RIG-I-like receptor signaling pathway	9/824	52/6602	0.194038	0.883786	ENSOCUG00000027981/ENSOCUG00000013278/ENSOCUG00000021712/ENSOCUG00000002339/ENSOCUG00000004710/ENSOCUG00000002863/ENSOCUG00000014799/ENSOCUG00000032229/ENSOCUG00000013358	ISG15/DHX58/NFKB1/IRF7/DDX58/IFIH1/MAPK13/-/ATG5	ocu:100354504/ocu:100347525/ocu:100349426/ocu:100358763/ocu:100347707/ocu:100343560/ocu:100341695/ocu:100346703/ocu:100342807	9	2	ENSOCUG00000021712/ENSOCUG00000014799	7	ENSOCUG00000027981/ENSOCUG00000013278/ENSOCUG00000002339/ENSOCUG00000004710/ENSOCUG00000002863/ENSOCUG00000032229/ENSOCUG00000013358
ocu03430	Mismatch repair	5/824	25/6602	0.194143	0.883786	ENSOCUG00000004059/ENSOCUG00000005014/ENSOCUG00000003624/ENSOCUG00000022152/ENSOCUG00000000467	PCNA/RFC4/RFC3/RFC2/RPA3	ocu:100339381/ocu:100342140/ocu:100339186/ocu:100343517/ocu:100358262	5	0		5	ENSOCUG00000004059/ENSOCUG00000005014/ENSOCUG00000003624/ENSOCUG00000022152/ENSOCUG00000000467
ocu00240	Pyrimidine metabolism	9/824	53/6602	0.209736	0.940727	ENSOCUG00000010021/ENSOCUG00000005955/ENSOCUG00000008919/ENSOCUG00000003862/ENSOCUG00000024946/ENSOCUG00000014902/ENSOCUG00000010090/ENSOCUG00000022135/ENSOCUG00000005027	CMPK2/DTYMK/NT5E/-/NME2/UPP1/DCTPP1/NME1/PNP	ocu:100348784/ocu:100341585/ocu:100356979/ocu:100346219/ocu:100533972/ocu:100357952/ocu:100357182/ocu:100533971/ocu:100349854	9	1	ENSOCUG00000008919	8	ENSOCUG00000010021/ENSOCUG00000005955/ENSOCUG00000003862/ENSOCUG00000024946/ENSOCUG00000014902/ENSOCUG00000010090/ENSOCUG00000022135/ENSOCUG00000005027
ocu01040	Biosynthesis of unsaturated fatty acids	5/824	26/6602	0.217468	0.959422	ENSOCUG00000003499/ENSOCUG00000016351/ENSOCUG00000001375/ENSOCUG00000013017/ENSOCUG00000010866	FADS2/HSD17B12/-/ELOVL2/HSD17B4	ocu:100352712/ocu:100346603/ocu:100346046/ocu:100358530/ocu:100346781	5	3	ENSOCUG00000003499/ENSOCUG00000001375/ENSOCUG00000010866	2	ENSOCUG00000016351/ENSOCUG00000013017
ocu05134	Legionellosis	11/824	68/6602	0.222657	0.959422	ENSOCUG00000024883/ENSOCUG00000025605/ENSOCUG00000008250/ENSOCUG00000021712/ENSOCUG00000035488/ENSOCUG00000015533/novel.188/ENSOCUG00000012736/ENSOCUG00000012000/ENSOCUG00000023645/ENSOCUG00000027471	-/-/SAR1B/NFKB1/-/HSPA8/-/-/-/-/-	ocu:100328583/ocu:100355084/ocu:100340384/ocu:100349426/ocu:100348873/ocu:100348873/ocu:100009189/ocu:100349912/ocu:100354334/ocu:100354334/ocu:100008733	11	1	ENSOCUG00000021712	10	ENSOCUG00000024883/ENSOCUG00000025605/ENSOCUG00000008250/ENSOCUG00000035488/ENSOCUG00000015533/novel.188/ENSOCUG00000012736/ENSOCUG00000012000/ENSOCUG00000023645/ENSOCUG00000027471
ocu04623	Cytosolic DNA-sensing pathway	7/824	40/6602	0.225835	0.959422	ENSOCUG00000029376/ENSOCUG00000021712/ENSOCUG00000002339/ENSOCUG00000004710/ENSOCUG00000027471/ENSOCUG00000012064/ENSOCUG00000007078	-/NFKB1/IRF7/DDX58/-/POLR2F/POLR2H	ocu:108176524/ocu:100349426/ocu:100358763/ocu:100347707/ocu:100008733/ocu:100354248/ocu:100347834	7	1	ENSOCUG00000021712	6	ENSOCUG00000029376/ENSOCUG00000002339/ENSOCUG00000004710/ENSOCUG00000027471/ENSOCUG00000012064/ENSOCUG00000007078
ocu05321	Inflammatory bowel disease (IBD)	8/824	47/6602	0.226487	0.959422	ENSOCUG00000008771/ENSOCUG00000021712/ENSOCUG00000001212/ENSOCUG00000012840/ENSOCUG00000011034/ENSOCUG00000027471/ENSOCUG00000002455/ENSOCUG00000015304	IL1A/NFKB1/JUN/NOD2/STAT3/-/STAT1/IL21	ocu:100009250/ocu:100349426/ocu:100008856/ocu:100356594/ocu:100348778/ocu:100008733/ocu:100343893/ocu:100344172	8	4	ENSOCUG00000021712/ENSOCUG00000001212/ENSOCUG00000012840/ENSOCUG00000011034	4	ENSOCUG00000008771/ENSOCUG00000027471/ENSOCUG00000002455/ENSOCUG00000015304
ocu04211	Longevity regulating pathway	12/824	76/6602	0.234208	0.978541	ENSOCUG00000026268/ENSOCUG00000014689/ENSOCUG00000021712/ENSOCUG00000001456/ENSOCUG00000013173/ENSOCUG00000017581/ENSOCUG00000017792/ENSOCUG00000022455/ENSOCUG00000014198/ENSOCUG00000005116/ENSOCUG00000022109/ENSOCUG00000013358	ADIPOQ/IGF1/NFKB1/-/RHEB/EHMT1/EIF4EBP1/NRAS/CAT/PIK3R1/-/ATG5	ocu:100009027/ocu:100008668/ocu:100349426/ocu:100009338/ocu:100348492/ocu:100348361/ocu:100338850/ocu:100344241/ocu:100340891/ocu:100357841/ocu:100009292/ocu:100342807	12	7	ENSOCUG00000026268/ENSOCUG00000014689/ENSOCUG00000021712/ENSOCUG00000017581/ENSOCUG00000014198/ENSOCUG00000005116/ENSOCUG00000022109	5	ENSOCUG00000001456/ENSOCUG00000013173/ENSOCUG00000017792/ENSOCUG00000022455/ENSOCUG00000013358
ocu00350	Tyrosine metabolism	5/824	27/6602	0.2416	0.984579	ENSOCUG00000013971/ENSOCUG00000035654/ENSOCUG00000033073/ENSOCUG00000001436/ENSOCUG00000004660	AOX1/-/ADH6/MAOB/FAH	ocu:100008601/ocu:100345675/ocu:100343992/ocu:100357007/ocu:100350127	5	4	ENSOCUG00000013971/ENSOCUG00000035654/ENSOCUG00000001436/ENSOCUG00000004660	1	ENSOCUG00000033073
ocu04913	Ovarian steroidogenesis	6/824	34/6602	0.244758	0.984579	ENSOCUG00000016771/ENSOCUG00000014689/ENSOCUG00000017968/ENSOCUG00000021932/ENSOCUG00000016164/ENSOCUG00000005428	PTGS2/IGF1/-/FSHB/CYP1B1/ALOX5	ocu:100009248/ocu:100008668/ocu:100008904/ocu:100008946/ocu:100358590/ocu:100341714	6	6	ENSOCUG00000016771/ENSOCUG00000014689/ENSOCUG00000017968/ENSOCUG00000021932/ENSOCUG00000016164/ENSOCUG00000005428	0
ocu04979	Cholesterol metabolism	7/824	41/6602	0.245338	0.984579	ENSOCUG00000013806/ENSOCUG00000008005/ENSOCUG00000008236/ENSOCUG00000009082/ENSOCUG00000009279/ENSOCUG00000037050/ENSOCUG00000014067	SORT1/MYLIP/LPL/VDAC2/ABCA1/-/NPC2	ocu:100340764/ocu:100344866/ocu:100340171/ocu:100009473/ocu:100356765/ocu:100009547/ocu:100341463	7	6	ENSOCUG00000013806/ENSOCUG00000008005/ENSOCUG00000008236/ENSOCUG00000009279/ENSOCUG00000037050/ENSOCUG00000014067	1	ENSOCUG00000009082
ocu05161	Hepatitis B	22/824	152/6602	0.259218	0.999718	ENSOCUG00000017763/ENSOCUG00000025605/ENSOCUG00000004059/ENSOCUG00000021712/ENSOCUG00000002339/ENSOCUG00000008202/ENSOCUG00000004710/ENSOCUG00000001212/ENSOCUG00000002863/ENSOCUG00000014888/ENSOCUG00000011034/ENSOCUG00000005398/ENSOCUG00000027471/ENSOCUG00000014799/ENSOCUG00000016853/ENSOCUG00000002455/ENSOCUG00000012180/ENSOCUG00000010096/ENSOCUG00000022455/ENSOCUG00000005116/ENSOCUG00000022109/…	TLR3/-/PCNA/NFKB1/IRF7/-/DDX58/JUN/IFIH1/IFNAR1/STAT3/CCNE2/-/MAPK13/JAK2/STAT1/TAB2/MAP2K4/NRAS/PIK3R1/-/JAK1	ocu:100009024/ocu:100355084/ocu:100339381/ocu:100349426/ocu:100358763/ocu:100008609/ocu:100347707/ocu:100008856/ocu:100343560/ocu:100338604/ocu:100348778/ocu:100134867/ocu:100008733/ocu:100341695/ocu:100358134/ocu:100343893/ocu:100342249/ocu:100344852/ocu:100344241/ocu:100357841/ocu:100009292/ocu:100352594	22	10	ENSOCUG00000021712/ENSOCUG00000001212/ENSOCUG00000014888/ENSOCUG00000011034/ENSOCUG00000014799/ENSOCUG00000016853/ENSOCUG00000012180/ENSOCUG00000005116/ENSOCUG00000022109/ENSOCUG00000006227	12	ENSOCUG00000017763/ENSOCUG00000025605/ENSOCUG00000004059/ENSOCUG00000002339/ENSOCUG00000008202/ENSOCUG00000004710/ENSOCUG00000002863/ENSOCUG00000005398/ENSOCUG00000027471/ENSOCUG00000002455/ENSOCUG00000010096/ENSOCUG00000022455
ocu05332	Graft-versus-host disease	4/824	21/6602	0.262322	0.999718	ENSOCUG00000008771/ENSOCUG00000008202/ENSOCUG00000027471/ENSOCUG00000013304	IL1A/-/-/-	ocu:100009250/ocu:100008609/ocu:100008733/ocu:100328967	4	1	ENSOCUG00000013304	3	ENSOCUG00000008771/ENSOCUG00000008202/ENSOCUG00000027471
ocu05150	Staphylococcus aureus infection	7/824	42/6602	0.265338	0.999718	ENSOCUG00000014468/ENSOCUG00000014480/ENSOCUG00000016509/ENSOCUG00000013123/ENSOCUG00000012742/ENSOCUG00000027691/ENSOCUG00000013117	C1S/C1R/-/KRT15/MBL2/-/-	ocu:100348898/ocu:100342793/ocu:100340175/ocu:100344434/ocu:100339019/ocu:100354174/ocu:100008885	7	4	ENSOCUG00000014468/ENSOCUG00000014480/ENSOCUG00000016509/ENSOCUG00000012742	3	ENSOCUG00000013123/ENSOCUG00000027691/ENSOCUG00000013117
ocu04216	Ferroptosis	7/824	43/6602	0.285766	0.999718	ENSOCUG00000003535/ENSOCUG00000013423/ENSOCUG00000000014/ENSOCUG00000009082/ENSOCUG00000010633/ENSOCUG00000022109/ENSOCUG00000013358	CP/STEAP3/-/VDAC2/HMOX1/-/ATG5	ocu:100340335/ocu:100354683/ocu:100009254/ocu:100009473/ocu:100008919/ocu:100009292/ocu:100342807	7	3	ENSOCUG00000003535/ENSOCUG00000013423/ENSOCUG00000022109	4	ENSOCUG00000000014/ENSOCUG00000009082/ENSOCUG00000010633/ENSOCUG00000013358
ocu00040	Pentose and glucuronate interconversions	3/824	15/6602	0.285883	0.999718	ENSOCUG00000026383/ENSOCUG00000016995/ENSOCUG00000004119	AKR1B10/-/GUSB	ocu:100341518/ocu:100342117/ocu:100347788	3	1	ENSOCUG00000004119	2	ENSOCUG00000026383/ENSOCUG00000016995
ocu05146	Amoebiasis	13/824	87/6602	0.286326	0.999718	ENSOCUG00000024883/ENSOCUG00000005507/ENSOCUG00000021712/ENSOCUG00000017968/ENSOCUG00000009655/ENSOCUG00000000889/ENSOCUG00000014676/ENSOCUG00000005951/ENSOCUG00000013047/ENSOCUG00000027471/ENSOCUG00000016559/ENSOCUG00000010104/ENSOCUG00000005116	-/GNA14/NFKB1/-/LAMA4/-/LAMB1/-/LAMC1/-/GNAQ/FN1/PIK3R1	ocu:100328583/ocu:100348365/ocu:100349426/ocu:100008904/ocu:108177458/ocu:100347160/ocu:100358679/ocu:100347160/ocu:100351387/ocu:100008733/ocu:100340719/ocu:100328589/ocu:100357841	13	9	ENSOCUG00000005507/ENSOCUG00000021712/ENSOCUG00000017968/ENSOCUG00000009655/ENSOCUG00000014676/ENSOCUG00000013047/ENSOCUG00000016559/ENSOCUG00000010104/ENSOCUG00000005116	4	ENSOCUG00000024883/ENSOCUG00000000889/ENSOCUG00000005951/ENSOCUG00000027471
ocu04940	Type I diabetes mellitus	5/824	29/6602	0.29173	0.999718	ENSOCUG00000008771/ENSOCUG00000008202/ENSOCUG00000012736/ENSOCUG00000008181/ENSOCUG00000013304	IL1A/-/-/-/-	ocu:100009250/ocu:100008609/ocu:100349912/ocu:108175425/ocu:100328967	5	2	ENSOCUG00000008181/ENSOCUG00000013304	3	ENSOCUG00000008771/ENSOCUG00000008202/ENSOCUG00000012736
ocu04620	Toll-like receptor signaling pathway	12/824	80/6602	0.292555	0.999718	ENSOCUG00000017763/ENSOCUG00000021712/ENSOCUG00000002339/ENSOCUG00000006056/ENSOCUG00000001212/ENSOCUG00000014888/ENSOCUG00000027471/ENSOCUG00000014799/ENSOCUG00000002455/ENSOCUG00000012180/ENSOCUG00000010096/ENSOCUG00000005116	TLR3/NFKB1/IRF7/MAP3K8/JUN/IFNAR1/-/MAPK13/STAT1/TAB2/MAP2K4/PIK3R1	ocu:100009024/ocu:100349426/ocu:100358763/ocu:100355566/ocu:100008856/ocu:100338604/ocu:100008733/ocu:100341695/ocu:100343893/ocu:100342249/ocu:100344852/ocu:100357841	12	6	ENSOCUG00000021712/ENSOCUG00000001212/ENSOCUG00000014888/ENSOCUG00000014799/ENSOCUG00000012180/ENSOCUG00000005116	6	ENSOCUG00000017763/ENSOCUG00000002339/ENSOCUG00000006056/ENSOCUG00000027471/ENSOCUG00000002455/ENSOCUG00000010096
ocu04512	ECM-receptor interaction	11/824	73/6602	0.299027	0.999718	novel.846/ENSOCUG00000000409/ENSOCUG00000009655/ENSOCUG00000014676/ENSOCUG00000003273/ENSOCUG00000013047/ENSOCUG00000014334/ENSOCUG00000003623/ENSOCUG00000007056/ENSOCUG00000010104/ENSOCUG00000014602	-/-/LAMA4/LAMB1/ITGA2B/LAMC1/ITGA8/ITGB1/-/FN1/ITGB5	ocu:100343947/ocu:100356474/ocu:108177458/ocu:100358679/ocu:100008734/ocu:100351387/ocu:100351181/ocu:100008898/ocu:100357231/ocu:100328589/ocu:100353546	11	11	novel.846/ENSOCUG00000000409/ENSOCUG00000009655/ENSOCUG00000014676/ENSOCUG00000003273/ENSOCUG00000013047/ENSOCUG00000014334/ENSOCUG00000003623/ENSOCUG00000007056/ENSOCUG00000010104/ENSOCUG00000014602	0
ocu04550	Signaling pathways regulating pluripotency of stem cells	17/824	118/6602	0.300349	0.999718	ENSOCUG00000024446/ENSOCUG00000013509/ENSOCUG00000024967/ENSOCUG00000022823/ENSOCUG00000004150/ENSOCUG00000014689/ENSOCUG00000000621/ENSOCUG00000011034/ENSOCUG00000014730/ENSOCUG00000000476/ENSOCUG00000014799/ENSOCUG00000016853/ENSOCUG00000000731/ENSOCUG00000014595/ENSOCUG00000022455/ENSOCUG00000005116/ENSOCUG00000006227	ID2/SKIL/ID1/ID3/FGFR1/IGF1/INHBA/STAT3/-/FGF2/MAPK13/JAK2/-/-/NRAS/PIK3R1/JAK1	ocu:100350879/ocu:100351337/ocu:100347305/ocu:100346120/ocu:100351861/ocu:100008668/ocu:100354786/ocu:100348778/ocu:100350521/ocu:100009068/ocu:100341695/ocu:100358134/ocu:100356661/ocu:100342578/ocu:100344241/ocu:100357841/ocu:100352594	17	11	ENSOCUG00000004150/ENSOCUG00000014689/ENSOCUG00000011034/ENSOCUG00000014730/ENSOCUG00000000476/ENSOCUG00000014799/ENSOCUG00000016853/ENSOCUG00000000731/ENSOCUG00000014595/ENSOCUG00000005116/ENSOCUG00000006227	6	ENSOCUG00000024446/ENSOCUG00000013509/ENSOCUG00000024967/ENSOCUG00000022823/ENSOCUG00000000621/ENSOCUG00000022455
ocu04935	Growth hormone synthesis, secretion and action	13/824	88/6602	0.300778	0.999718	ENSOCUG00000008231/ENSOCUG00000014689/ENSOCUG00000017968/ENSOCUG00000008496/ENSOCUG00000011034/ENSOCUG00000016559/ENSOCUG00000014799/ENSOCUG00000016853/ENSOCUG00000002455/ENSOCUG00000010096/ENSOCUG00000010741/ENSOCUG00000022455/ENSOCUG00000005116	PLCG1/IGF1/-/GHR/STAT3/GNAQ/MAPK13/JAK2/STAT1/MAP2K4/ITPR2/NRAS/PIK3R1	ocu:100349958/ocu:100008668/ocu:100008904/ocu:100009325/ocu:100348778/ocu:100340719/ocu:100341695/ocu:100358134/ocu:100343893/ocu:100344852/ocu:100356806/ocu:100344241/ocu:100357841	13	10	ENSOCUG00000008231/ENSOCUG00000014689/ENSOCUG00000017968/ENSOCUG00000008496/ENSOCUG00000011034/ENSOCUG00000016559/ENSOCUG00000014799/ENSOCUG00000016853/ENSOCUG00000010741/ENSOCUG00000005116	3	ENSOCUG00000002455/ENSOCUG00000010096/ENSOCUG00000022455
ocu04922	Glucagon signaling pathway	13/824	89/6602	0.315428	0.999718	ENSOCUG00000005679/ENSOCUG00000017968/ENSOCUG00000012915/ENSOCUG00000014453/ENSOCUG00000022192/ENSOCUG00000008570/ENSOCUG00000016559/ENSOCUG00000002107/ENSOCUG00000007432/ENSOCUG00000026601/ENSOCUG00000010741/ENSOCUG00000013782/ENSOCUG00000017765	-/-/SIK2/ACACA/PRMT1/G6PC3/GNAQ/CALM2/ACACB/-/ITPR2/PHKA2/PPP4R3A	ocu:100352195/ocu:100008904/ocu:100350619/ocu:100355970/ocu:100339538/ocu:100358721/ocu:100340719/ocu:100350107/ocu:100339362/ocu:100355262/ocu:100356806/ocu:100190898/ocu:100347843	13	9	ENSOCUG00000017968/ENSOCUG00000012915/ENSOCUG00000014453/ENSOCUG00000008570/ENSOCUG00000016559/ENSOCUG00000007432/ENSOCUG00000010741/ENSOCUG00000013782/ENSOCUG00000017765	4	ENSOCUG00000005679/ENSOCUG00000022192/ENSOCUG00000002107/ENSOCUG00000026601
ocu04664	Fc epsilon RI signaling pathway	8/824	52/6602	0.320046	0.999718	ENSOCUG00000008231/ENSOCUG00000015784/ENSOCUG00000017463/ENSOCUG00000014799/ENSOCUG00000010096/ENSOCUG00000022455/ENSOCUG00000005116/ENSOCUG00000005428	PLCG1/FYN/GAB2/MAPK13/MAP2K4/NRAS/PIK3R1/ALOX5	ocu:100349958/ocu:100339741/ocu:100349301/ocu:100341695/ocu:100344852/ocu:100344241/ocu:100357841/ocu:100341714	8	6	ENSOCUG00000008231/ENSOCUG00000015784/ENSOCUG00000017463/ENSOCUG00000014799/ENSOCUG00000005116/ENSOCUG00000005428	2	ENSOCUG00000010096/ENSOCUG00000022455
ocu05143	African trypanosomiasis	4/824	23/6602	0.32137	0.999718	ENSOCUG00000009655/ENSOCUG00000008202/ENSOCUG00000027471/ENSOCUG00000016559	LAMA4/-/-/GNAQ	ocu:108177458/ocu:100008609/ocu:100008733/ocu:100340719	4	2	ENSOCUG00000009655/ENSOCUG00000016559	2	ENSOCUG00000008202/ENSOCUG00000027471
ocu00100	Steroid biosynthesis	3/824	16/6602	0.322001	0.999718	ENSOCUG00000005160/ENSOCUG00000001938/ENSOCUG00000005190	FDFT1/LSS/DHCR24	ocu:100345480/ocu:100359315/ocu:100339404	3	3	ENSOCUG00000005160/ENSOCUG00000001938/ENSOCUG00000005190	0
ocu05231	Choline metabolism in cancer	12/824	82/6602	0.323189	0.999718	ENSOCUG00000000258/ENSOCUG00000008231/ENSOCUG00000001212/ENSOCUG00000014089/ENSOCUG00000024010/ENSOCUG00000013173/ENSOCUG00000017792/ENSOCUG00000022455/ENSOCUG00000005116/ENSOCUG00000015558/ENSOCUG00000005946/ENSOCUG00000005660	PDGFRA/PLCG1/JUN/PLD1/GPCPD1/RHEB/EIF4EBP1/NRAS/PIK3R1/SLC44A2/SLC44A1/PDGFA	ocu:100343006/ocu:100349958/ocu:100008856/ocu:100339661/ocu:100340388/ocu:100348492/ocu:100338850/ocu:100344241/ocu:100357841/ocu:100348956/ocu:100337689/ocu:100352388	12	8	ENSOCUG00000000258/ENSOCUG00000008231/ENSOCUG00000001212/ENSOCUG00000014089/ENSOCUG00000024010/ENSOCUG00000005116/ENSOCUG00000015558/ENSOCUG00000005946	4	ENSOCUG00000013173/ENSOCUG00000017792/ENSOCUG00000022455/ENSOCUG00000005660
ocu04068	FoxO signaling pathway	17/824	120/6602	0.325721	0.999718	ENSOCUG00000027545/ENSOCUG00000013296/ENSOCUG00000008954/ENSOCUG00000014689/ENSOCUG00000015574/ENSOCUG00000022192/ENSOCUG00000011034/ENSOCUG00000008570/ENSOCUG00000027471/ENSOCUG00000014799/ENSOCUG00000005429/ENSOCUG00000001652/ENSOCUG00000022455/ENSOCUG00000014198/ENSOCUG00000005116/ENSOCUG00000032229/ENSOCUG00000010899	FOXO4/GADD45G/GADD45A/IGF1/S1PR1/PRMT1/STAT3/G6PC3/-/MAPK13/BCL6/CCNB2/NRAS/CAT/PIK3R1/-/-	ocu:100348179/ocu:100353742/ocu:100353284/ocu:100008668/ocu:100008820/ocu:100339538/ocu:100348778/ocu:100358721/ocu:100008733/ocu:100341695/ocu:100353941/ocu:100357416/ocu:100344241/ocu:100340891/ocu:100357841/ocu:100346703/ocu:100340389	17	9	ENSOCUG00000027545/ENSOCUG00000014689/ENSOCUG00000015574/ENSOCUG00000011034/ENSOCUG00000008570/ENSOCUG00000014799/ENSOCUG00000005429/ENSOCUG00000014198/ENSOCUG00000005116	8	ENSOCUG00000013296/ENSOCUG00000008954/ENSOCUG00000022192/ENSOCUG00000027471/ENSOCUG00000001652/ENSOCUG00000022455/ENSOCUG00000032229/ENSOCUG00000010899
ocu04360	Axon guidance	23/824	166/6602	0.327551	0.999718	ENSOCUG00000021304/ENSOCUG00000009070/ENSOCUG00000008231/ENSOCUG00000015784/ENSOCUG00000004579/ENSOCUG00000014619/ENSOCUG00000013433/ENSOCUG00000003347/ENSOCUG00000002537/ENSOCUG00000003623/ENSOCUG00000011670/ENSOCUG00000002157/ENSOCUG00000007140/ENSOCUG00000022455/ENSOCUG00000005116/ENSOCUG00000002344/ENSOCUG00000021398/ENSOCUG00000014916/ENSOCUG00000006393/ENSOCUG00000015864/ENSOCUG00000002737/…	MYL12A/SEMA3C/PLCG1/FYN/NRP1/-/SSH1/SEMA4C/ROBO1/ITGB1/SEMA3F/NEO1/ABL1/NRAS/PIK3R1/SEMA3B/CDK5/SEMA4B/SSH3/ABLIM1/SEMA4G/SEMA6D/-	ocu:100346112/ocu:100359287/ocu:100349958/ocu:100339741/ocu:100345279/ocu:100343384/ocu:100356755/ocu:100345573/ocu:100344245/ocu:100008898/ocu:100338816/ocu:100346504/ocu:100345909/ocu:100344241/ocu:100357841/ocu:100339559/ocu:100352775/ocu:100346924/ocu:100353500/ocu:100338590/ocu:100348771/ocu:100353114/ocu:103346036	23	19	ENSOCUG00000008231/ENSOCUG00000015784/ENSOCUG00000004579/ENSOCUG00000013433/ENSOCUG00000003347/ENSOCUG00000002537/ENSOCUG00000003623/ENSOCUG00000011670/ENSOCUG00000002157/ENSOCUG00000007140/ENSOCUG00000005116/ENSOCUG00000002344/ENSOCUG00000021398/ENSOCUG00000014916/ENSOCUG00000006393/ENSOCUG00000015864/ENSOCUG00000002737/ENSOCUG00000007901/novel.829	4	ENSOCUG00000021304/ENSOCUG00000009070/ENSOCUG00000014619/ENSOCUG00000022455
ocu05200	Pathways in cancer	63/824	477/6602	0.330333	0.999718	ENSOCUG00000033803/ENSOCUG00000000258/ENSOCUG00000029486/ENSOCUG00000016771/ENSOCUG00000004150/ENSOCUG00000023448/ENSOCUG00000025605/ENSOCUG00000008231/ENSOCUG00000022985/ENSOCUG00000002183/ENSOCUG00000001764/ENSOCUG00000013296/ENSOCUG00000016204/ENSOCUG00000008702/ENSOCUG00000009363/ENSOCUG00000008954/ENSOCUG00000011610/ENSOCUG00000014689/ENSOCUG00000021712/ENSOCUG00000017968/ENSOCUG00000009655/…	-/PDGFRA/GSTA5/PTGS2/FGFR1/GSTM2/-/PLCG1/CEBPA/PML/-/GADD45G/CKS1B/GSTO1/HES1/GADD45A/VEGFA/IGF1/NFKB1/-/LAMA4/-/JUN/LAMB1/PTGER4/ITGA2B/MMP2/IFNAR1/EGLN2/STAT3/CCNE2/BIRC3/PLD1/LAMC1/JAG1/-/-/-/ITGB1/GNAQ/FGF2/-/JAK2/CALM2/STAT1/-/IL7/FN1/ABL1/NRAS/PIK3R1/HMOX1/-/NCOA1/c-ets-1/GLI3/FGF1/JAK1/HSP90B1/-/PDGFA/-/FGF7	ocu:100349119/ocu:100343006/ocu:100353927/ocu:100009248/ocu:100351861/ocu:100009073/ocu:100355084/ocu:100349958/ocu:100358602/ocu:100351382/ocu:100341083/ocu:100353742/ocu:100346466/ocu:100349021/ocu:100358704/ocu:100353284/ocu:100008899/ocu:100008668/ocu:100349426/ocu:100008904/ocu:108177458/ocu:100008609/ocu:100008856/ocu:100358679/ocu:100009081/ocu:100008734/ocu:100009000/ocu:100338604/ocu:100…	63	37	ENSOCUG00000000258/ENSOCUG00000029486/ENSOCUG00000016771/ENSOCUG00000004150/ENSOCUG00000023448/ENSOCUG00000008231/ENSOCUG00000011610/ENSOCUG00000014689/ENSOCUG00000021712/ENSOCUG00000017968/ENSOCUG00000009655/ENSOCUG00000001212/ENSOCUG00000014676/ENSOCUG00000000895/ENSOCUG00000003273/ENSOCUG00000006714/ENSOCUG00000014888/ENSOCUG00000023222/ENSOCUG00000011034/ENSOCUG00000014089/ENSOCUG00000013047/…	26	ENSOCUG00000033803/ENSOCUG00000025605/ENSOCUG00000022985/ENSOCUG00000002183/ENSOCUG00000001764/ENSOCUG00000013296/ENSOCUG00000016204/ENSOCUG00000008702/ENSOCUG00000009363/ENSOCUG00000008954/ENSOCUG00000008202/ENSOCUG00000005398/ENSOCUG00000010109/ENSOCUG00000027471/ENSOCUG00000012895/novel.584/ENSOCUG00000002107/ENSOCUG00000002455/ENSOCUG00000021494/ENSOCUG00000022455/ENSOCUG00000010633/ENSOCUG00…
ocu04120	Ubiquitin mediated proteolysis	21/824	151/6602	0.331286	0.999718	ENSOCUG00000002183/ENSOCUG00000001764/ENSOCUG00000011287/ENSOCUG00000021867/ENSOCUG00000006595/ENSOCUG00000001819/ENSOCUG00000010245/ENSOCUG00000015353/ENSOCUG00000012958/ENSOCUG00000016628/ENSOCUG00000010109/ENSOCUG00000007354/ENSOCUG00000008440/ENSOCUG00000005288/ENSOCUG00000025662/ENSOCUG00000002610/ENSOCUG00000031142/ENSOCUG00000003883/ENSOCUG00000013054/ENSOCUG00000003793/ENSOCUG00000010899	PML/-/UBE2N/UBE2L6/UBA7/ANAPC10/UBE2W/BTRC/-/-/BIRC3/HUWE1/FBXW7/UBE2J1/-/-/-/BRCA1/UBE2H/-/-	ocu:100351382/ocu:100341083/ocu:100343655/ocu:100349814/ocu:100338238/ocu:100342311/ocu:103347952/ocu:100350519/ocu:100348379/ocu:100341057/ocu:100340120/ocu:100342658/ocu:100356214/ocu:100341530/ocu:100345190/ocu:100346312/ocu:103347952/ocu:100347269/ocu:100350643/ocu:100352519/ocu:100340389	21	5	ENSOCUG00000015353/ENSOCUG00000007354/ENSOCUG00000008440/ENSOCUG00000003883/ENSOCUG00000013054	16	ENSOCUG00000002183/ENSOCUG00000001764/ENSOCUG00000011287/ENSOCUG00000021867/ENSOCUG00000006595/ENSOCUG00000001819/ENSOCUG00000010245/ENSOCUG00000012958/ENSOCUG00000016628/ENSOCUG00000010109/ENSOCUG00000005288/ENSOCUG00000025662/ENSOCUG00000002610/ENSOCUG00000031142/ENSOCUG00000003793/ENSOCUG00000010899
ocu04510	Focal adhesion	25/824	182/6602	0.334286	0.999718	novel.846/ENSOCUG00000000258/ENSOCUG00000021304/ENSOCUG00000036747/ENSOCUG00000000409/ENSOCUG00000015784/ENSOCUG00000011610/ENSOCUG00000014689/ENSOCUG00000009655/ENSOCUG00000014619/ENSOCUG00000001212/ENSOCUG00000014676/ENSOCUG00000003273/ENSOCUG00000013064/ENSOCUG00000010109/ENSOCUG00000013047/ENSOCUG00000014334/ENSOCUG00000003623/ENSOCUG00000007056/ENSOCUG00000035839/ENSOCUG00000010104/ENSOCUG00…	-/PDGFRA/MYL12A/-/-/FYN/VEGFA/IGF1/LAMA4/-/JUN/LAMB1/ITGA2B/TLN2/BIRC3/LAMC1/ITGA8/ITGB1/-/-/FN1/PIK3R1/ITGB5/PDGFA/-	ocu:100343947/ocu:100343006/ocu:100346112/ocu:100009272/ocu:100356474/ocu:100339741/ocu:100008899/ocu:100008668/ocu:108177458/ocu:100343384/ocu:100008856/ocu:100358679/ocu:100008734/ocu:100354375/ocu:100340120/ocu:100351387/ocu:100351181/ocu:100008898/ocu:100357231/ocu:100339891/ocu:100328589/ocu:100357841/ocu:100353546/ocu:100352388/ocu:100353972	25	19	novel.846/ENSOCUG00000000258/ENSOCUG00000000409/ENSOCUG00000015784/ENSOCUG00000011610/ENSOCUG00000014689/ENSOCUG00000009655/ENSOCUG00000001212/ENSOCUG00000014676/ENSOCUG00000003273/ENSOCUG00000013064/ENSOCUG00000013047/ENSOCUG00000014334/ENSOCUG00000003623/ENSOCUG00000007056/ENSOCUG00000010104/ENSOCUG00000005116/ENSOCUG00000014602/ENSOCUG00000005076	6	ENSOCUG00000021304/ENSOCUG00000036747/ENSOCUG00000014619/ENSOCUG00000010109/ENSOCUG00000035839/ENSOCUG00000005660
ocu04929	GnRH secretion	6/824	38/6602	0.335444	0.999718	ENSOCUG00000026291/ENSOCUG00000016559/ENSOCUG00000002733/ENSOCUG00000010741/ENSOCUG00000022455/ENSOCUG00000005116	ARRB1/GNAQ/CACNA1G/ITPR2/NRAS/PIK3R1	ocu:100009235/ocu:100340719/ocu:100346309/ocu:100356806/ocu:100344241/ocu:100357841	6	5	ENSOCUG00000026291/ENSOCUG00000016559/ENSOCUG00000002733/ENSOCUG00000010741/ENSOCUG00000005116	1	ENSOCUG00000022455
ocu00010	Glycolysis / Gluconeogenesis	10/824	68/6602	0.340108	0.999718	ENSOCUG00000005679/ENSOCUG00000002260/ENSOCUG00000008325/ENSOCUG00000033073/ENSOCUG00000008570/ENSOCUG00000010185/ENSOCUG00000010922/ENSOCUG00000025023/ENSOCUG00000025833/ENSOCUG00000026601	-/ACSS2/ALDH2/ADH6/G6PC3/ALDH7A1/GAPDHS/-/-/-	ocu:100352195/ocu:100346003/ocu:100338523/ocu:100343992/ocu:100358721/ocu:100344302/ocu:100352213/ocu:100009074/ocu:100009074/ocu:100355262	10	4	ENSOCUG00000002260/ENSOCUG00000008325/ENSOCUG00000008570/ENSOCUG00000010185	6	ENSOCUG00000005679/ENSOCUG00000033073/ENSOCUG00000010922/ENSOCUG00000025023/ENSOCUG00000025833/ENSOCUG00000026601
ocu04625	C-type lectin receptor signaling pathway	12/824	84/6602	0.354507	0.999718	ENSOCUG00000016771/ENSOCUG00000021712/ENSOCUG00000001212/ENSOCUG00000027471/ENSOCUG00000010843/ENSOCUG00000014799/ENSOCUG00000002107/ENSOCUG00000002455/ENSOCUG00000010741/ENSOCUG00000022455/ENSOCUG00000005116/ENSOCUG00000010899	PTGS2/NFKB1/JUN/-/-/MAPK13/CALM2/STAT1/ITPR2/NRAS/PIK3R1/-	ocu:100009248/ocu:100349426/ocu:100008856/ocu:100008733/ocu:100008966/ocu:100341695/ocu:100350107/ocu:100343893/ocu:100356806/ocu:100344241/ocu:100357841/ocu:100340389	12	7	ENSOCUG00000016771/ENSOCUG00000021712/ENSOCUG00000001212/ENSOCUG00000010843/ENSOCUG00000014799/ENSOCUG00000010741/ENSOCUG00000005116	5	ENSOCUG00000027471/ENSOCUG00000002107/ENSOCUG00000002455/ENSOCUG00000022455/ENSOCUG00000010899
ocu04020	Calcium signaling pathway	20/824	146/6602	0.363003	0.999718	ENSOCUG00000000258/ENSOCUG00000008231/ENSOCUG00000005507/ENSOCUG00000017968/ENSOCUG00000013268/ENSOCUG00000016192/ENSOCUG00000014185/ENSOCUG00000009082/ENSOCUG00000004970/ENSOCUG00000016559/ENSOCUG00000002733/ENSOCUG00000010167/ENSOCUG00000002107/ENSOCUG00000011626/ENSOCUG00000010741/ENSOCUG00000002522/ENSOCUG00000013782/ENSOCUG00000006682/ENSOCUG00000012345/ENSOCUG00000005076	PDGFRA/PLCG1/GNA14/-/-/CYSLTR1/STIM2/VDAC2/ITPKB/GNAQ/CACNA1G/AVPR1A/CALM2/CAMK1D/ITPR2/PTGFR/PHKA2/-/PPIF/-	ocu:100343006/ocu:100349958/ocu:100348365/ocu:100008904/ocu:100337764/ocu:103351911/ocu:100351226/ocu:100009473/ocu:100350928/ocu:100340719/ocu:100346309/ocu:100345154/ocu:100350107/ocu:100343415/ocu:100356806/ocu:100344670/ocu:100190898/ocu:100337764/ocu:100338362/ocu:100353972	20	13	ENSOCUG00000000258/ENSOCUG00000008231/ENSOCUG00000005507/ENSOCUG00000017968/ENSOCUG00000014185/ENSOCUG00000004970/ENSOCUG00000016559/ENSOCUG00000002733/ENSOCUG00000010167/ENSOCUG00000010741/ENSOCUG00000002522/ENSOCUG00000013782/ENSOCUG00000005076	7	ENSOCUG00000013268/ENSOCUG00000016192/ENSOCUG00000009082/ENSOCUG00000002107/ENSOCUG00000011626/ENSOCUG00000006682/ENSOCUG00000012345
ocu04611	Platelet activation	14/824	100/6602	0.365474	0.999718	ENSOCUG00000021304/ENSOCUG00000036747/ENSOCUG00000015784/ENSOCUG00000017968/ENSOCUG00000003273/ENSOCUG00000013064/ENSOCUG00000003623/ENSOCUG00000016559/ENSOCUG00000014799/ENSOCUG00000035839/ENSOCUG00000010741/ENSOCUG00000005116/ENSOCUG00000002530/ENSOCUG00000005076	MYL12A/-/FYN/-/ITGA2B/TLN2/ITGB1/GNAQ/MAPK13/-/ITPR2/PIK3R1/PTGS1/-	ocu:100346112/ocu:100009272/ocu:100339741/ocu:100008904/ocu:100008734/ocu:100354375/ocu:100008898/ocu:100340719/ocu:100341695/ocu:100339891/ocu:100356806/ocu:100357841/ocu:100009407/ocu:100353972	14	11	ENSOCUG00000015784/ENSOCUG00000017968/ENSOCUG00000003273/ENSOCUG00000013064/ENSOCUG00000003623/ENSOCUG00000016559/ENSOCUG00000014799/ENSOCUG00000010741/ENSOCUG00000005116/ENSOCUG00000002530/ENSOCUG00000005076	3	ENSOCUG00000021304/ENSOCUG00000036747/ENSOCUG00000035839
ocu04722	Neurotrophin signaling pathway	14/824	100/6602	0.365474	0.999718	ENSOCUG00000008231/ENSOCUG00000013806/ENSOCUG00000021712/ENSOCUG00000001212/ENSOCUG00000006010/ENSOCUG00000003271/ENSOCUG00000010843/ENSOCUG00000014799/ENSOCUG00000035839/ENSOCUG00000002107/ENSOCUG00000007140/ENSOCUG00000022455/ENSOCUG00000005116/ENSOCUG00000022109	PLCG1/SORT1/NFKB1/JUN/ARHGDIB/GAB1/-/MAPK13/-/CALM2/ABL1/NRAS/PIK3R1/-	ocu:100349958/ocu:100340764/ocu:100349426/ocu:100008856/ocu:100345676/ocu:100346125/ocu:100008966/ocu:100341695/ocu:100339891/ocu:100350107/ocu:100345909/ocu:100344241/ocu:100357841/ocu:100009292	14	11	ENSOCUG00000008231/ENSOCUG00000013806/ENSOCUG00000021712/ENSOCUG00000001212/ENSOCUG00000006010/ENSOCUG00000003271/ENSOCUG00000010843/ENSOCUG00000014799/ENSOCUG00000007140/ENSOCUG00000005116/ENSOCUG00000022109	3	ENSOCUG00000035839/ENSOCUG00000002107/ENSOCUG00000022455
ocu05224	Breast cancer	16/824	116/6602	0.374176	0.999718	ENSOCUG00000004150/ENSOCUG00000013296/ENSOCUG00000009363/ENSOCUG00000008954/ENSOCUG00000014689/ENSOCUG00000001212/ENSOCUG00000002884/ENSOCUG00000014730/ENSOCUG00000000476/ENSOCUG00000022455/ENSOCUG00000005116/ENSOCUG00000022109/ENSOCUG00000015422/ENSOCUG00000003883/ENSOCUG00000013987/ENSOCUG00000006713	FGFR1/GADD45G/HES1/GADD45A/IGF1/JUN/JAG1/-/FGF2/NRAS/PIK3R1/-/NCOA1/BRCA1/FGF1/FGF7	ocu:100351861/ocu:100353742/ocu:100358704/ocu:100353284/ocu:100008668/ocu:100008856/ocu:100339551/ocu:100350521/ocu:100009068/ocu:100344241/ocu:100357841/ocu:100009292/ocu:100341249/ocu:100347269/ocu:100328898/ocu:100008681	16	10	ENSOCUG00000004150/ENSOCUG00000014689/ENSOCUG00000001212/ENSOCUG00000002884/ENSOCUG00000014730/ENSOCUG00000000476/ENSOCUG00000005116/ENSOCUG00000022109/ENSOCUG00000015422/ENSOCUG00000003883	6	ENSOCUG00000013296/ENSOCUG00000009363/ENSOCUG00000008954/ENSOCUG00000022455/ENSOCUG00000013987/ENSOCUG00000006713
ocu04380	Osteoclast differentiation	13/824	93/6602	0.375534	0.999718	ENSOCUG00000008771/ENSOCUG00000015784/ENSOCUG00000021712/ENSOCUG00000023941/ENSOCUG00000001212/ENSOCUG00000017463/ENSOCUG00000014888/ENSOCUG00000007967/ENSOCUG00000014799/ENSOCUG00000002455/ENSOCUG00000012180/ENSOCUG00000005116/ENSOCUG00000006227	IL1A/FYN/NFKB1/-/JUN/GAB2/IFNAR1/FHL2/MAPK13/STAT1/TAB2/PIK3R1/JAK1	ocu:100009250/ocu:100339741/ocu:100349426/ocu:100351485/ocu:100008856/ocu:100349301/ocu:100338604/ocu:100337959/ocu:100341695/ocu:100343893/ocu:100342249/ocu:100357841/ocu:100352594	13	10	ENSOCUG00000015784/ENSOCUG00000021712/ENSOCUG00000023941/ENSOCUG00000001212/ENSOCUG00000017463/ENSOCUG00000014888/ENSOCUG00000014799/ENSOCUG00000012180/ENSOCUG00000005116/ENSOCUG00000006227	3	ENSOCUG00000008771/ENSOCUG00000007967/ENSOCUG00000002455
ocu05205	Proteoglycans in cancer	26/824	195/6602	0.389879	0.999718	ENSOCUG00000006969/ENSOCUG00000036747/ENSOCUG00000005592/ENSOCUG00000004150/ENSOCUG00000008231/ENSOCUG00000011610/ENSOCUG00000014689/ENSOCUG00000008202/ENSOCUG00000006714/ENSOCUG00000011034/ENSOCUG00000014730/ENSOCUG00000003271/ENSOCUG00000003623/ENSOCUG00000000476/ENSOCUG00000014799/ENSOCUG00000028076/ENSOCUG00000010104/ENSOCUG00000010741/ENSOCUG00000022455/ENSOCUG00000005116/ENSOCUG00000022109/…	DCN/-/LUM/FGFR1/PLCG1/VEGFA/IGF1/-/MMP2/STAT3/-/GAB1/ITGB1/FGF2/MAPK13/-/FN1/ITPR2/NRAS/PIK3R1/-/ITGB5/-/CTSV/PDCD4/-	ocu:100009171/ocu:100009272/ocu:100008665/ocu:100351861/ocu:100349958/ocu:100008899/ocu:100008668/ocu:100008609/ocu:100009000/ocu:100348778/ocu:100350521/ocu:100346125/ocu:100008898/ocu:100009068/ocu:100341695/ocu:108178879/ocu:100328589/ocu:100356806/ocu:100344241/ocu:100357841/ocu:100009292/ocu:100353546/ocu:100338273/ocu:100008830/ocu:100354557/ocu:100340389	26	21	ENSOCUG00000006969/ENSOCUG00000005592/ENSOCUG00000004150/ENSOCUG00000008231/ENSOCUG00000011610/ENSOCUG00000014689/ENSOCUG00000006714/ENSOCUG00000011034/ENSOCUG00000014730/ENSOCUG00000003271/ENSOCUG00000003623/ENSOCUG00000000476/ENSOCUG00000014799/ENSOCUG00000010104/ENSOCUG00000010741/ENSOCUG00000005116/ENSOCUG00000022109/ENSOCUG00000014602/ENSOCUG00000000149/ENSOCUG00000008397/ENSOCUG00000016822	5	ENSOCUG00000036747/ENSOCUG00000008202/ENSOCUG00000028076/ENSOCUG00000022455/ENSOCUG00000010899
ocu04110	Cell cycle	18/824	133/6602	0.394167	0.999718	ENSOCUG00000013296/ENSOCUG00000004059/ENSOCUG00000008954/ENSOCUG00000001819/ENSOCUG00000004898/ENSOCUG00000004273/ENSOCUG00000003359/ENSOCUG00000005398/ENSOCUG00000008243/ENSOCUG00000010675/ENSOCUG00000005332/ENSOCUG00000001652/ENSOCUG00000007140/ENSOCUG00000007090/ENSOCUG00000022109/ENSOCUG00000001693/ENSOCUG00000003793/ENSOCUG00000010899	GADD45G/PCNA/GADD45A/ANAPC10/CDC6/MCM3/ORC6/CCNE2/MAD2L1/ORC2/-/CCNB2/ABL1/YWHAH/-/-/-/-	ocu:100353742/ocu:100339381/ocu:100353284/ocu:100342311/ocu:100357421/ocu:100339825/ocu:100348944/ocu:100134867/ocu:100354882/ocu:100349658/ocu:100347111/ocu:100357416/ocu:100345909/ocu:100328734/ocu:100009292/ocu:100125348/ocu:100352519/ocu:100340389	18	4	ENSOCUG00000005332/ENSOCUG00000007140/ENSOCUG00000022109/ENSOCUG00000001693	14	ENSOCUG00000013296/ENSOCUG00000004059/ENSOCUG00000008954/ENSOCUG00000001819/ENSOCUG00000004898/ENSOCUG00000004273/ENSOCUG00000003359/ENSOCUG00000005398/ENSOCUG00000008243/ENSOCUG00000010675/ENSOCUG00000001652/ENSOCUG00000007090/ENSOCUG00000003793/ENSOCUG00000010899
ocu04750	Inflammatory mediator regulation of TRP channels	11/824	79/6602	0.397848	0.999718	ENSOCUG00000008231/ENSOCUG00000014689/ENSOCUG00000017968/ENSOCUG00000005296/ENSOCUG00000000895/ENSOCUG00000016559/ENSOCUG00000010843/ENSOCUG00000014799/ENSOCUG00000002107/ENSOCUG00000010741/ENSOCUG00000005116	PLCG1/IGF1/-/TRPV2/PTGER4/GNAQ/-/MAPK13/CALM2/ITPR2/PIK3R1	ocu:100349958/ocu:100008668/ocu:100008904/ocu:100354812/ocu:100009081/ocu:100340719/ocu:100008966/ocu:100341695/ocu:100350107/ocu:100356806/ocu:100357841	11	9	ENSOCUG00000008231/ENSOCUG00000014689/ENSOCUG00000017968/ENSOCUG00000000895/ENSOCUG00000016559/ENSOCUG00000010843/ENSOCUG00000014799/ENSOCUG00000010741/ENSOCUG00000005116	2	ENSOCUG00000005296/ENSOCUG00000002107
ocu05212	Pancreatic cancer	11/824	79/6602	0.397848	0.999718	ENSOCUG00000013296/ENSOCUG00000008954/ENSOCUG00000011610/ENSOCUG00000021712/ENSOCUG00000000255/ENSOCUG00000011034/ENSOCUG00000014089/ENSOCUG00000002455/ENSOCUG00000005116/ENSOCUG00000022109/ENSOCUG00000006227	GADD45G/GADD45A/VEGFA/NFKB1/ARHGEF6/STAT3/PLD1/STAT1/PIK3R1/-/JAK1	ocu:100353742/ocu:100353284/ocu:100008899/ocu:100349426/ocu:100358647/ocu:100348778/ocu:100339661/ocu:100343893/ocu:100357841/ocu:100009292/ocu:100352594	11	8	ENSOCUG00000011610/ENSOCUG00000021712/ENSOCUG00000000255/ENSOCUG00000011034/ENSOCUG00000014089/ENSOCUG00000005116/ENSOCUG00000022109/ENSOCUG00000006227	3	ENSOCUG00000013296/ENSOCUG00000008954/ENSOCUG00000002455
ocu05014	Amyotrophic lateral sclerosis (ALS)	8/824	56/6602	0.399284	0.999718	ENSOCUG00000037867/ENSOCUG00000025605/ENSOCUG00000023582/ENSOCUG00000014799/ENSOCUG00000013331/ENSOCUG00000014127/ENSOCUG00000014198/ENSOCUG00000022109	-/-/TOMM40/MAPK13/-/TNFRSF1B/CAT/-	ocu:100343289/ocu:100355084/ocu:100349412/ocu:100341695/ocu:100009258/ocu:100349872/ocu:100340891/ocu:100009292	8	6	ENSOCUG00000037867/ENSOCUG00000014799/ENSOCUG00000013331/ENSOCUG00000014127/ENSOCUG00000014198/ENSOCUG00000022109	2	ENSOCUG00000025605/ENSOCUG00000023582
ocu05017	Spinocerebellar ataxia	17/824	126/6602	0.40446	0.999718	ENSOCUG00000015635/ENSOCUG00000013109/ENSOCUG00000002598/ENSOCUG00000012638/ENSOCUG00000004125/ENSOCUG00000014960/ENSOCUG00000013388/ENSOCUG00000010217/ENSOCUG00000016559/novel.1005/ENSOCUG00000039085/ENSOCUG00000000439/ENSOCUG00000007973/ENSOCUG00000012092/ENSOCUG00000010741/ENSOCUG00000005116/ENSOCUG00000009114	PSMA6/PSMB5/PSMB3/PSMC6/PSMD9/NOP56/ULK2/PSMC2/GNAQ/-/PSMA5/PSMA1/PSMB1/PSMA2/ITPR2/PIK3R1/PSMB7	ocu:100356829/ocu:100338005/ocu:100351783/ocu:100353955/ocu:100345290/ocu:100352750/ocu:100353118/ocu:100352836/ocu:100340719/ocu:100338566/ocu:100338247/ocu:100352563/ocu:100343622/ocu:100355295/ocu:100356806/ocu:100357841/ocu:100349446	17	4	ENSOCUG00000013388/ENSOCUG00000016559/ENSOCUG00000010741/ENSOCUG00000005116	13	ENSOCUG00000015635/ENSOCUG00000013109/ENSOCUG00000002598/ENSOCUG00000012638/ENSOCUG00000004125/ENSOCUG00000014960/ENSOCUG00000010217/novel.1005/ENSOCUG00000039085/ENSOCUG00000000439/ENSOCUG00000007973/ENSOCUG00000012092/ENSOCUG00000009114
ocu03022	Basal transcription factors	6/824	41/6602	0.405759	0.999718	ENSOCUG00000014717/ENSOCUG00000023479/ENSOCUG00000002063/ENSOCUG00000014000/ENSOCUG00000037600/ENSOCUG00000003935	-/TAF6/GTF2I/TAF7/-/TAF12	ocu:100338016/ocu:100343174/ocu:100339683/ocu:100353662/ocu:100342919/ocu:100352341	6	3	ENSOCUG00000023479/ENSOCUG00000002063/ENSOCUG00000014000	3	ENSOCUG00000014717/ENSOCUG00000037600/ENSOCUG00000003935
ocu00130	Ubiquinone and other terpenoid-quinone biosynthesis	2/824	11/6602	0.407375	0.999718	ENSOCUG00000002093/ENSOCUG00000033837	COQ7/COQ3	ocu:100354177/ocu:100358169	2	0		2	ENSOCUG00000002093/ENSOCUG00000033837
ocu00020	Citrate cycle (TCA cycle)	5/824	34/6602	0.42168	0.999718	ENSOCUG00000024051/ENSOCUG00000016554/ENSOCUG00000035288/ENSOCUG00000027024/ENSOCUG00000021494	IDH3B/IDH3G/SDHB/-/-	ocu:100342113/ocu:100328743/ocu:100328585/ocu:100346169/ocu:100353481	5	0		5	ENSOCUG00000024051/ENSOCUG00000016554/ENSOCUG00000035288/ENSOCUG00000027024/ENSOCUG00000021494
ocu04657	IL-17 signaling pathway	11/824	81/6602	0.431426	0.999718	ENSOCUG00000016771/ENSOCUG00000021710/ENSOCUG00000024883/ENSOCUG00000021712/ENSOCUG00000001212/ENSOCUG00000009701/ENSOCUG00000034927/ENSOCUG00000027471/ENSOCUG00000014799/ENSOCUG00000012180/ENSOCUG00000016288	PTGS2/CCL2/-/NFKB1/JUN/CSF3/-/-/MAPK13/TAB2/HSP90B1	ocu:100009248/ocu:100009130/ocu:100328583/ocu:100349426/ocu:100008856/ocu:100356652/ocu:100343840/ocu:100008733/ocu:100341695/ocu:100342249/ocu:100009456	11	6	ENSOCUG00000016771/ENSOCUG00000021712/ENSOCUG00000001212/ENSOCUG00000014799/ENSOCUG00000012180/ENSOCUG00000016288	5	ENSOCUG00000021710/ENSOCUG00000024883/ENSOCUG00000009701/ENSOCUG00000034927/ENSOCUG00000027471
ocu04658	Th1 and Th2 cell differentiation	9/824	66/6602	0.442726	0.999718	ENSOCUG00000008231/ENSOCUG00000021712/ENSOCUG00000001212/ENSOCUG00000002884/ENSOCUG00000015101/ENSOCUG00000014799/ENSOCUG00000016853/ENSOCUG00000002455/ENSOCUG00000006227	PLCG1/NFKB1/JUN/JAG1/MAML1/MAPK13/JAK2/STAT1/JAK1	ocu:100349958/ocu:100349426/ocu:100008856/ocu:100339551/ocu:100356351/ocu:100341695/ocu:100358134/ocu:100343893/ocu:100352594	9	8	ENSOCUG00000008231/ENSOCUG00000021712/ENSOCUG00000001212/ENSOCUG00000002884/ENSOCUG00000015101/ENSOCUG00000014799/ENSOCUG00000016853/ENSOCUG00000006227	1	ENSOCUG00000002455
ocu05235	PD-L1 expression and PD-1 checkpoint pathway in cancer	10/824	74/6602	0.445687	0.999718	ENSOCUG00000008231/ENSOCUG00000021712/ENSOCUG00000001212/ENSOCUG00000011034/ENSOCUG00000014799/ENSOCUG00000016853/ENSOCUG00000002455/ENSOCUG00000022455/ENSOCUG00000005116/ENSOCUG00000006227	PLCG1/NFKB1/JUN/STAT3/MAPK13/JAK2/STAT1/NRAS/PIK3R1/JAK1	ocu:100349958/ocu:100349426/ocu:100008856/ocu:100348778/ocu:100341695/ocu:100358134/ocu:100343893/ocu:100344241/ocu:100357841/ocu:100352594	10	8	ENSOCUG00000008231/ENSOCUG00000021712/ENSOCUG00000001212/ENSOCUG00000011034/ENSOCUG00000014799/ENSOCUG00000016853/ENSOCUG00000005116/ENSOCUG00000006227	2	ENSOCUG00000002455/ENSOCUG00000022455
ocu04015	Rap1 signaling pathway	23/824	178/6602	0.463193	0.999718	ENSOCUG00000024967/ENSOCUG00000000258/ENSOCUG00000036747/ENSOCUG00000004150/ENSOCUG00000008231/ENSOCUG00000011610/ENSOCUG00000014689/ENSOCUG00000017968/ENSOCUG00000010297/ENSOCUG00000003273/ENSOCUG00000013064/ENSOCUG00000003623/ENSOCUG00000016559/ENSOCUG00000000476/ENSOCUG00000025012/ENSOCUG00000014799/ENSOCUG00000035839/ENSOCUG00000002107/ENSOCUG00000022455/ENSOCUG00000005116/ENSOCUG00000013987/…	ID1/PDGFRA/-/FGFR1/PLCG1/VEGFA/IGF1/-/SIPA1L2/ITGA2B/TLN2/ITGB1/GNAQ/FGF2/ANGPT4/MAPK13/-/CALM2/NRAS/PIK3R1/FGF1/PDGFA/FGF7	ocu:100347305/ocu:100343006/ocu:100009272/ocu:100351861/ocu:100349958/ocu:100008899/ocu:100008668/ocu:100008904/ocu:100348416/ocu:100008734/ocu:100354375/ocu:100008898/ocu:100340719/ocu:100009068/ocu:100348305/ocu:100341695/ocu:100339891/ocu:100350107/ocu:100344241/ocu:100357841/ocu:100328898/ocu:100352388/ocu:100008681	23	15	ENSOCUG00000000258/ENSOCUG00000004150/ENSOCUG00000008231/ENSOCUG00000011610/ENSOCUG00000014689/ENSOCUG00000017968/ENSOCUG00000010297/ENSOCUG00000003273/ENSOCUG00000013064/ENSOCUG00000003623/ENSOCUG00000016559/ENSOCUG00000000476/ENSOCUG00000025012/ENSOCUG00000014799/ENSOCUG00000005116	8	ENSOCUG00000024967/ENSOCUG00000036747/ENSOCUG00000035839/ENSOCUG00000002107/ENSOCUG00000022455/ENSOCUG00000013987/ENSOCUG00000005660/ENSOCUG00000006713
ocu05211	Renal cell carcinoma	10/824	75/6602	0.46327	0.999718	ENSOCUG00000001764/ENSOCUG00000011610/ENSOCUG00000001212/ENSOCUG00000023222/ENSOCUG00000003271/ENSOCUG00000035839/ENSOCUG00000021494/ENSOCUG00000022455/ENSOCUG00000005116/ENSOCUG00000010492	-/VEGFA/JUN/EGLN2/GAB1/-/-/NRAS/PIK3R1/c-ets-1	ocu:100341083/ocu:100008899/ocu:100008856/ocu:100337938/ocu:100346125/ocu:100339891/ocu:100353481/ocu:100344241/ocu:100357841/ocu:100009373	10	6	ENSOCUG00000011610/ENSOCUG00000001212/ENSOCUG00000023222/ENSOCUG00000003271/ENSOCUG00000005116/ENSOCUG00000010492	4	ENSOCUG00000001764/ENSOCUG00000035839/ENSOCUG00000021494/ENSOCUG00000022455
ocu00052	Galactose metabolism	4/824	28/6602	0.469468	0.999718	ENSOCUG00000026383/ENSOCUG00000005824/ENSOCUG00000008570/ENSOCUG00000027277	AKR1B10/GLB1/G6PC3/LCT	ocu:100341518/ocu:100339251/ocu:100358721/ocu:100353264	4	2	ENSOCUG00000005824/ENSOCUG00000008570	2	ENSOCUG00000026383/ENSOCUG00000027277
ocu04072	Phospholipase D signaling pathway	16/824	123/6602	0.470446	0.999718	ENSOCUG00000000258/ENSOCUG00000008231/ENSOCUG00000015784/ENSOCUG00000017968/ENSOCUG00000017463/ENSOCUG00000012000/ENSOCUG00000014089/ENSOCUG00000023645/ENSOCUG00000003271/ENSOCUG00000013173/ENSOCUG00000010167/ENSOCUG00000002522/ENSOCUG00000022455/ENSOCUG00000005116/ENSOCUG00000001769/ENSOCUG00000005660	PDGFRA/PLCG1/FYN/-/GAB2/-/PLD1/-/GAB1/RHEB/AVPR1A/PTGFR/NRAS/PIK3R1/-/PDGFA	ocu:100343006/ocu:100349958/ocu:100339741/ocu:100008904/ocu:100349301/ocu:100354334/ocu:100339661/ocu:100354334/ocu:100346125/ocu:100348492/ocu:100345154/ocu:100344670/ocu:100344241/ocu:100357841/ocu:100354268/ocu:100352388	16	10	ENSOCUG00000000258/ENSOCUG00000008231/ENSOCUG00000015784/ENSOCUG00000017968/ENSOCUG00000017463/ENSOCUG00000014089/ENSOCUG00000003271/ENSOCUG00000010167/ENSOCUG00000002522/ENSOCUG00000005116	6	ENSOCUG00000012000/ENSOCUG00000023645/ENSOCUG00000013173/ENSOCUG00000022455/ENSOCUG00000001769/ENSOCUG00000005660
ocu05219	Bladder cancer	5/824	36/6602	0.472996	0.999718	ENSOCUG00000011610/ENSOCUG00000006714/ENSOCUG00000022455/ENSOCUG00000022109/ENSOCUG00000010899	VEGFA/MMP2/NRAS/-/-	ocu:100008899/ocu:100009000/ocu:100344241/ocu:100009292/ocu:100340389	5	3	ENSOCUG00000011610/ENSOCUG00000006714/ENSOCUG00000022109	2	ENSOCUG00000022455/ENSOCUG00000010899
ocu05163	Human cytomegalovirus infection	24/824	187/6602	0.475058	0.999718	ENSOCUG00000000258/ENSOCUG00000016771/ENSOCUG00000021710/ENSOCUG00000025605/ENSOCUG00000011610/ENSOCUG00000021712/ENSOCUG00000017968/ENSOCUG00000008202/ENSOCUG00000000895/ENSOCUG00000011034/ENSOCUG00000027471/ENSOCUG00000013173/ENSOCUG00000016559/ENSOCUG00000014799/ENSOCUG00000001155/ENSOCUG00000002107/ENSOCUG00000010741/ENSOCUG00000017792/ENSOCUG00000022455/ENSOCUG00000005116/ENSOCUG00000022109/…	PDGFRA/PTGS2/CCL2/-/VEGFA/NFKB1/-/-/PTGER4/STAT3/-/RHEB/GNAQ/MAPK13/PDIA3/CALM2/ITPR2/EIF4EBP1/NRAS/PIK3R1/-/-/JAK1/-	ocu:100343006/ocu:100009248/ocu:100009130/ocu:100355084/ocu:100008899/ocu:100349426/ocu:100008904/ocu:100008609/ocu:100009081/ocu:100348778/ocu:100008733/ocu:100348492/ocu:100340719/ocu:100341695/ocu:100328685/ocu:100350107/ocu:100356806/ocu:100338850/ocu:100344241/ocu:100357841/ocu:100009292/ocu:100328967/ocu:100352594/ocu:100340389	24	15	ENSOCUG00000000258/ENSOCUG00000016771/ENSOCUG00000011610/ENSOCUG00000021712/ENSOCUG00000017968/ENSOCUG00000000895/ENSOCUG00000011034/ENSOCUG00000016559/ENSOCUG00000014799/ENSOCUG00000001155/ENSOCUG00000010741/ENSOCUG00000005116/ENSOCUG00000022109/ENSOCUG00000013304/ENSOCUG00000006227	9	ENSOCUG00000021710/ENSOCUG00000025605/ENSOCUG00000008202/ENSOCUG00000027471/ENSOCUG00000013173/ENSOCUG00000002107/ENSOCUG00000017792/ENSOCUG00000022455/ENSOCUG00000010899
ocu00590	Arachidonic acid metabolism	7/824	52/6602	0.477268	0.999718	ENSOCUG00000016771/ENSOCUG00000037867/ENSOCUG00000012233/ENSOCUG00000006582/ENSOCUG00000013331/ENSOCUG00000002530/ENSOCUG00000005428	PTGS2/-/GGT5/-/-/PTGS1/ALOX5	ocu:100009248/ocu:100343289/ocu:100358051/ocu:100343913/ocu:100009258/ocu:100009407/ocu:100341714	7	7	ENSOCUG00000016771/ENSOCUG00000037867/ENSOCUG00000012233/ENSOCUG00000006582/ENSOCUG00000013331/ENSOCUG00000002530/ENSOCUG00000005428	0
ocu04917	Prolactin signaling pathway	7/824	52/6602	0.477268	0.999718	ENSOCUG00000021712/ENSOCUG00000011034/ENSOCUG00000014799/ENSOCUG00000016853/ENSOCUG00000002455/ENSOCUG00000022455/ENSOCUG00000005116	NFKB1/STAT3/MAPK13/JAK2/STAT1/NRAS/PIK3R1	ocu:100349426/ocu:100348778/ocu:100341695/ocu:100358134/ocu:100343893/ocu:100344241/ocu:100357841	7	5	ENSOCUG00000021712/ENSOCUG00000011034/ENSOCUG00000014799/ENSOCUG00000016853/ENSOCUG00000005116	2	ENSOCUG00000002455/ENSOCUG00000022455
ocu05416	Viral myocarditis	7/824	52/6602	0.477268	0.999718	ENSOCUG00000036747/ENSOCUG00000025605/ENSOCUG00000015784/ENSOCUG00000002451/ENSOCUG00000026736/ENSOCUG00000007140/ENSOCUG00000013304	-/-/FYN/EIF4G3/SGCA/ABL1/-	ocu:100009272/ocu:100355084/ocu:100339741/ocu:100341364/ocu:100009178/ocu:100345909/ocu:100328967	7	4	ENSOCUG00000015784/ENSOCUG00000002451/ENSOCUG00000007140/ENSOCUG00000013304	3	ENSOCUG00000036747/ENSOCUG00000025605/ENSOCUG00000026736
ocu04137	Mitophagy - animal	9/824	68/6602	0.479822	0.999718	ENSOCUG00000006306/ENSOCUG00000001212/ENSOCUG00000012958/ENSOCUG00000015650/ENSOCUG00000014647/ENSOCUG00000016209/ENSOCUG00000022455/ENSOCUG00000022109/ENSOCUG00000013358	PINK1/JUN/-/TBC1D15/USP15/CALCOCO2/NRAS/-/ATG5	ocu:100350666/ocu:100008856/ocu:100348379/ocu:100352244/ocu:100356438/ocu:100351096/ocu:100344241/ocu:100009292/ocu:100342807	9	4	ENSOCUG00000006306/ENSOCUG00000001212/ENSOCUG00000016209/ENSOCUG00000022109	5	ENSOCUG00000012958/ENSOCUG00000015650/ENSOCUG00000014647/ENSOCUG00000022455/ENSOCUG00000013358
ocu04670	Leukocyte transendothelial migration	12/824	92/6602	0.48222	0.999718	ENSOCUG00000021304/ENSOCUG00000036747/ENSOCUG00000007753/ENSOCUG00000008231/ENSOCUG00000014619/ENSOCUG00000006714/ENSOCUG00000003623/ENSOCUG00000014799/ENSOCUG00000035839/ENSOCUG00000005116/ENSOCUG00000016710/ENSOCUG00000000149	MYL12A/-/THY1/PLCG1/-/MMP2/ITGB1/MAPK13/-/PIK3R1/CD99L2/-	ocu:100346112/ocu:100009272/ocu:100339279/ocu:100349958/ocu:100343384/ocu:100009000/ocu:100008898/ocu:100341695/ocu:100339891/ocu:100357841/ocu:100354076/ocu:100338273	12	8	ENSOCUG00000007753/ENSOCUG00000008231/ENSOCUG00000006714/ENSOCUG00000003623/ENSOCUG00000014799/ENSOCUG00000005116/ENSOCUG00000016710/ENSOCUG00000000149	4	ENSOCUG00000021304/ENSOCUG00000036747/ENSOCUG00000014619/ENSOCUG00000035839
ocu05215	Prostate cancer	12/824	93/6602	0.498025	0.999718	ENSOCUG00000000258/ENSOCUG00000004150/ENSOCUG00000014689/ENSOCUG00000021712/ENSOCUG00000005398/ENSOCUG00000022455/ENSOCUG00000005116/ENSOCUG00000022109/ENSOCUG00000016288/ENSOCUG00000002230/ENSOCUG00000005660/ENSOCUG00000010899	PDGFRA/FGFR1/IGF1/NFKB1/CCNE2/NRAS/PIK3R1/-/HSP90B1/-/PDGFA/-	ocu:100343006/ocu:100351861/ocu:100008668/ocu:100349426/ocu:100134867/ocu:100344241/ocu:100357841/ocu:100009292/ocu:100009456/ocu:100342268/ocu:100352388/ocu:100340389	12	7	ENSOCUG00000000258/ENSOCUG00000004150/ENSOCUG00000014689/ENSOCUG00000021712/ENSOCUG00000005116/ENSOCUG00000022109/ENSOCUG00000016288	5	ENSOCUG00000005398/ENSOCUG00000022455/ENSOCUG00000002230/ENSOCUG00000005660/ENSOCUG00000010899
ocu05030	Cocaine addiction	5/824	37/6602	0.498111	0.999718	ENSOCUG00000021712/ENSOCUG00000017968/ENSOCUG00000001212/ENSOCUG00000001436/ENSOCUG00000021398	NFKB1/-/JUN/MAOB/CDK5	ocu:100349426/ocu:100008904/ocu:100008856/ocu:100357007/ocu:100352775	5	5	ENSOCUG00000021712/ENSOCUG00000017968/ENSOCUG00000001212/ENSOCUG00000001436/ENSOCUG00000021398	0
ocu04923	Regulation of lipolysis in adipocytes	6/824	45/6602	0.49819	0.999718	ENSOCUG00000016771/ENSOCUG00000007445/ENSOCUG00000017968/ENSOCUG00000006495/ENSOCUG00000005116/ENSOCUG00000002530	PTGS2/-/-/ABHD5/PIK3R1/PTGS1	ocu:100009248/ocu:100009416/ocu:100008904/ocu:100350162/ocu:100357841/ocu:100009407	6	4	ENSOCUG00000016771/ENSOCUG00000017968/ENSOCUG00000005116/ENSOCUG00000002530	2	ENSOCUG00000007445/ENSOCUG00000006495
ocu04071	Sphingolipid signaling pathway	13/824	102/6602	0.513041	0.999718	ENSOCUG00000015784/ENSOCUG00000015737/ENSOCUG00000021712/ENSOCUG00000015574/ENSOCUG00000017463/ENSOCUG00000014089/ENSOCUG00000016559/ENSOCUG00000014799/ENSOCUG00000011698/ENSOCUG00000017572/ENSOCUG00000022455/ENSOCUG00000005116/ENSOCUG00000022109	FYN/SMPD1/NFKB1/S1PR1/GAB2/PLD1/GNAQ/MAPK13/-/PPP2R5A/NRAS/PIK3R1/-	ocu:100339741/ocu:100353898/ocu:100349426/ocu:100008820/ocu:100349301/ocu:100339661/ocu:100340719/ocu:100341695/ocu:100342774/ocu:100346997/ocu:100344241/ocu:100357841/ocu:100009292	13	11	ENSOCUG00000015784/ENSOCUG00000015737/ENSOCUG00000021712/ENSOCUG00000015574/ENSOCUG00000017463/ENSOCUG00000014089/ENSOCUG00000016559/ENSOCUG00000014799/ENSOCUG00000017572/ENSOCUG00000005116/ENSOCUG00000022109	2	ENSOCUG00000011698/ENSOCUG00000022455
ocu04213	Longevity regulating pathway - multiple species	7/824	54/6602	0.518877	0.999718	ENSOCUG00000014689/ENSOCUG00000035488/ENSOCUG00000015533/ENSOCUG00000022455/ENSOCUG00000014198/ENSOCUG00000005116/ENSOCUG00000013358	IGF1/-/HSPA8/NRAS/CAT/PIK3R1/ATG5	ocu:100008668/ocu:100348873/ocu:100348873/ocu:100344241/ocu:100340891/ocu:100357841/ocu:100342807	7	3	ENSOCUG00000014689/ENSOCUG00000014198/ENSOCUG00000005116	4	ENSOCUG00000035488/ENSOCUG00000015533/ENSOCUG00000022455/ENSOCUG00000013358
ocu04810	Regulation of actin cytoskeleton	24/824	191/6602	0.519545	0.999718	ENSOCUG00000000258/ENSOCUG00000021304/ENSOCUG00000036747/ENSOCUG00000004150/ENSOCUG00000013676/ENSOCUG00000014619/ENSOCUG00000003273/ENSOCUG00000013433/ENSOCUG00000000255/ENSOCUG00000014334/ENSOCUG00000003623/ENSOCUG00000000476/ENSOCUG00000010104/ENSOCUG00000022455/ENSOCUG00000005116/ENSOCUG00000014602/ENSOCUG00000015916/ENSOCUG00000013987/ENSOCUG00000000149/ENSOCUG00000006393/ENSOCUG00000026353/…	PDGFRA/MYL12A/-/FGFR1/GSN/-/ITGA2B/SSH1/ARHGEF6/ITGA8/ITGB1/FGF2/FN1/NRAS/PIK3R1/ITGB5/PIP4K2B/FGF1/-/SSH3/ARPC4/PDGFA/-/FGF7	ocu:100343006/ocu:100346112/ocu:100009272/ocu:100351861/ocu:100337841/ocu:100343384/ocu:100008734/ocu:100356755/ocu:100358647/ocu:100351181/ocu:100008898/ocu:100009068/ocu:100328589/ocu:100344241/ocu:100357841/ocu:100353546/ocu:100352034/ocu:100328898/ocu:100338273/ocu:100353500/ocu:103345506/ocu:100352388/ocu:100353972/ocu:100008681	24	16	ENSOCUG00000000258/ENSOCUG00000004150/ENSOCUG00000013676/ENSOCUG00000003273/ENSOCUG00000013433/ENSOCUG00000000255/ENSOCUG00000014334/ENSOCUG00000003623/ENSOCUG00000000476/ENSOCUG00000010104/ENSOCUG00000005116/ENSOCUG00000014602/ENSOCUG00000015916/ENSOCUG00000000149/ENSOCUG00000006393/ENSOCUG00000005076	8	ENSOCUG00000021304/ENSOCUG00000036747/ENSOCUG00000014619/ENSOCUG00000022455/ENSOCUG00000013987/ENSOCUG00000026353/ENSOCUG00000005660/ENSOCUG00000006713
ocu03020	RNA polymerase	4/824	30/6602	0.525668	0.999718	ENSOCUG00000009485/ENSOCUG00000029376/ENSOCUG00000012064/ENSOCUG00000007078	POLR2G/-/POLR2F/POLR2H	ocu:100347609/ocu:108176524/ocu:100354248/ocu:100347834	4	0		4	ENSOCUG00000009485/ENSOCUG00000029376/ENSOCUG00000012064/ENSOCUG00000007078
ocu01200	Carbon metabolism	15/824	119/6602	0.525812	0.999718	ENSOCUG00000005679/ENSOCUG00000007765/ENSOCUG00000024051/ENSOCUG00000002260/ENSOCUG00000016554/ENSOCUG00000016995/ENSOCUG00000035288/ENSOCUG00000027024/ENSOCUG00000025023/ENSOCUG00000025833/ENSOCUG00000012433/ENSOCUG00000021494/ENSOCUG00000014198/ENSOCUG00000025121/ENSOCUG00000006530	-/PSAT1/IDH3B/ACSS2/IDH3G/-/SDHB/-/-/-/ME2/-/CAT/ALDH6A1/-	ocu:100352195/ocu:100009099/ocu:100342113/ocu:100346003/ocu:100328743/ocu:100342117/ocu:100328585/ocu:100346169/ocu:100009074/ocu:100009074/ocu:100343310/ocu:100353481/ocu:100340891/ocu:100341559/ocu:100347639	15	4	ENSOCUG00000007765/ENSOCUG00000002260/ENSOCUG00000014198/ENSOCUG00000025121	11	ENSOCUG00000005679/ENSOCUG00000024051/ENSOCUG00000016554/ENSOCUG00000016995/ENSOCUG00000035288/ENSOCUG00000027024/ENSOCUG00000025023/ENSOCUG00000025833/ENSOCUG00000012433/ENSOCUG00000021494/ENSOCUG00000006530
ocu04920	Adipocytokine signaling pathway	8/824	63/6602	0.536521	0.999718	ENSOCUG00000010189/ENSOCUG00000026268/ENSOCUG00000021712/ENSOCUG00000011034/ENSOCUG00000008570/ENSOCUG00000016853/ENSOCUG00000014127/ENSOCUG00000007432	LEP/ADIPOQ/NFKB1/STAT3/G6PC3/JAK2/TNFRSF1B/ACACB	ocu:100008747/ocu:100009027/ocu:100349426/ocu:100348778/ocu:100358721/ocu:100358134/ocu:100349872/ocu:100339362	8	7	ENSOCUG00000026268/ENSOCUG00000021712/ENSOCUG00000011034/ENSOCUG00000008570/ENSOCUG00000016853/ENSOCUG00000014127/ENSOCUG00000007432	1	ENSOCUG00000010189
ocu04370	VEGF signaling pathway	6/824	47/6602	0.542574	0.999718	ENSOCUG00000016771/ENSOCUG00000008231/ENSOCUG00000011610/ENSOCUG00000014799/ENSOCUG00000022455/ENSOCUG00000005116	PTGS2/PLCG1/VEGFA/MAPK13/NRAS/PIK3R1	ocu:100009248/ocu:100349958/ocu:100008899/ocu:100341695/ocu:100344241/ocu:100357841	6	5	ENSOCUG00000016771/ENSOCUG00000008231/ENSOCUG00000011610/ENSOCUG00000014799/ENSOCUG00000005116	1	ENSOCUG00000022455
ocu00260	Glycine, serine and threonine metabolism	5/824	39/6602	0.546867	0.999718	ENSOCUG00000005679/ENSOCUG00000007765/ENSOCUG00000013960/ENSOCUG00000010185/ENSOCUG00000001436	-/PSAT1/DMGDH/ALDH7A1/MAOB	ocu:100352195/ocu:100009099/ocu:100340207/ocu:100344302/ocu:100357007	5	4	ENSOCUG00000007765/ENSOCUG00000013960/ENSOCUG00000010185/ENSOCUG00000001436	1	ENSOCUG00000005679
ocu00600	Sphingolipid metabolism	5/824	39/6602	0.546867	0.999718	ENSOCUG00000015737/ENSOCUG00000008355/ENSOCUG00000000356/ENSOCUG00000005824/ENSOCUG00000011698	SMPD1/ARSA/GBA/GLB1/-	ocu:100353898/ocu:100351118/ocu:100343662/ocu:100339251/ocu:100342774	5	4	ENSOCUG00000015737/ENSOCUG00000008355/ENSOCUG00000000356/ENSOCUG00000005824	1	ENSOCUG00000011698
ocu00640	Propanoate metabolism	5/824	39/6602	0.546867	0.999718	ENSOCUG00000002260/ENSOCUG00000014453/ENSOCUG00000007432/ENSOCUG00000026601/ENSOCUG00000025121	ACSS2/ACACA/ACACB/-/ALDH6A1	ocu:100346003/ocu:100355970/ocu:100339362/ocu:100355262/ocu:100341559	5	4	ENSOCUG00000002260/ENSOCUG00000014453/ENSOCUG00000007432/ENSOCUG00000025121	1	ENSOCUG00000026601
ocu04540	Gap junction	10/824	80/6602	0.549178	0.999718	ENSOCUG00000000258/ENSOCUG00000017968/ENSOCUG00000022998/ENSOCUG00000004082/ENSOCUG00000027812/ENSOCUG00000016559/ENSOCUG00000028032/ENSOCUG00000010741/ENSOCUG00000022455/ENSOCUG00000005660	PDGFRA/-/-/-/-/GNAQ/TUBA1C/ITPR2/NRAS/PDGFA	ocu:100343006/ocu:100008904/ocu:100349209/ocu:100348075/ocu:100340483/ocu:100340719/ocu:100349209/ocu:100356806/ocu:100344241/ocu:100352388	10	4	ENSOCUG00000000258/ENSOCUG00000017968/ENSOCUG00000016559/ENSOCUG00000010741	6	ENSOCUG00000022998/ENSOCUG00000004082/ENSOCUG00000027812/ENSOCUG00000028032/ENSOCUG00000022455/ENSOCUG00000005660
ocu00830	Retinol metabolism	4/824	31/6602	0.552666	0.999718	ENSOCUG00000013971/ENSOCUG00000035654/ENSOCUG00000033073/ENSOCUG00000016301	AOX1/-/ADH6/-	ocu:100008601/ocu:100345675/ocu:100343992/ocu:100348969	4	2	ENSOCUG00000013971/ENSOCUG00000035654	2	ENSOCUG00000033073/ENSOCUG00000016301
ocu04014	Ras signaling pathway	23/824	186/6602	0.553553	0.999718	ENSOCUG00000000258/ENSOCUG00000004150/ENSOCUG00000008231/ENSOCUG00000027545/ENSOCUG00000011610/ENSOCUG00000014689/ENSOCUG00000021712/ENSOCUG00000006582/ENSOCUG00000017463/ENSOCUG00000014089/ENSOCUG00000003271/ENSOCUG00000000476/ENSOCUG00000025012/ENSOCUG00000035839/ENSOCUG00000002107/ENSOCUG00000007140/ENSOCUG00000022455/ENSOCUG00000005116/ENSOCUG00000010492/ENSOCUG00000013987/ENSOCUG00000026930/…	PDGFRA/FGFR1/PLCG1/FOXO4/VEGFA/IGF1/NFKB1/-/GAB2/PLD1/GAB1/FGF2/ANGPT4/-/CALM2/ABL1/NRAS/PIK3R1/c-ets-1/FGF1/RGL2/PDGFA/FGF7	ocu:100343006/ocu:100351861/ocu:100349958/ocu:100348179/ocu:100008899/ocu:100008668/ocu:100349426/ocu:100343913/ocu:100349301/ocu:100339661/ocu:100346125/ocu:100009068/ocu:100348305/ocu:100339891/ocu:100350107/ocu:100345909/ocu:100344241/ocu:100357841/ocu:100009373/ocu:100328898/ocu:100358432/ocu:100352388/ocu:100008681	23	17	ENSOCUG00000000258/ENSOCUG00000004150/ENSOCUG00000008231/ENSOCUG00000027545/ENSOCUG00000011610/ENSOCUG00000014689/ENSOCUG00000021712/ENSOCUG00000006582/ENSOCUG00000017463/ENSOCUG00000014089/ENSOCUG00000003271/ENSOCUG00000000476/ENSOCUG00000025012/ENSOCUG00000007140/ENSOCUG00000005116/ENSOCUG00000010492/ENSOCUG00000026930	6	ENSOCUG00000035839/ENSOCUG00000002107/ENSOCUG00000022455/ENSOCUG00000013987/ENSOCUG00000005660/ENSOCUG00000006713
ocu04270	Vascular smooth muscle contraction	13/824	105/6602	0.557443	0.999718	ENSOCUG00000008193/ENSOCUG00000003663/ENSOCUG00000017968/ENSOCUG00000014619/ENSOCUG00000006582/ENSOCUG00000016559/ENSOCUG00000010843/ENSOCUG00000010167/ENSOCUG00000002107/ENSOCUG00000010741/ENSOCUG00000001769/ENSOCUG00000005076/ENSOCUG00000008127	ACTA2/ACTG2/-/-/-/GNAQ/-/AVPR1A/CALM2/ITPR2/-/-/CALD1	ocu:100009271/ocu:100350318/ocu:100008904/ocu:100343384/ocu:100343913/ocu:100340719/ocu:100008966/ocu:100345154/ocu:100350107/ocu:100356806/ocu:100354268/ocu:100353972/ocu:100009077	13	8	ENSOCUG00000017968/ENSOCUG00000006582/ENSOCUG00000016559/ENSOCUG00000010843/ENSOCUG00000010167/ENSOCUG00000010741/ENSOCUG00000005076/ENSOCUG00000008127	5	ENSOCUG00000008193/ENSOCUG00000003663/ENSOCUG00000014619/ENSOCUG00000002107/ENSOCUG00000001769
ocu05225	Hepatocellular carcinoma	19/824	154/6602	0.559181	0.999718	ENSOCUG00000029486/ENSOCUG00000036747/ENSOCUG00000023448/ENSOCUG00000008231/ENSOCUG00000013296/ENSOCUG00000008702/ENSOCUG00000008954/ENSOCUG00000005314/ENSOCUG00000014730/ENSOCUG00000003271/ENSOCUG00000012895/ENSOCUG00000014013/ENSOCUG00000004337/ENSOCUG00000022455/ENSOCUG00000005116/ENSOCUG00000010633/ENSOCUG00000022109/ENSOCUG00000008879/ENSOCUG00000002230	GSTA5/-/GSTM2/PLCG1/GADD45G/GSTO1/GADD45A/ARID1A/-/GAB1/-/SMARCC1/SMARCD2/NRAS/PIK3R1/HMOX1/-/ARID1B/-	ocu:100353927/ocu:100009272/ocu:100009073/ocu:100349958/ocu:100353742/ocu:100349021/ocu:100353284/ocu:100344334/ocu:100350521/ocu:100346125/ocu:100353681/ocu:100353776/ocu:100350037/ocu:100344241/ocu:100357841/ocu:100008919/ocu:100009292/ocu:100354040/ocu:100342268	19	11	ENSOCUG00000029486/ENSOCUG00000023448/ENSOCUG00000008231/ENSOCUG00000005314/ENSOCUG00000014730/ENSOCUG00000003271/ENSOCUG00000014013/ENSOCUG00000004337/ENSOCUG00000005116/ENSOCUG00000022109/ENSOCUG00000008879	8	ENSOCUG00000036747/ENSOCUG00000013296/ENSOCUG00000008702/ENSOCUG00000008954/ENSOCUG00000012895/ENSOCUG00000022455/ENSOCUG00000010633/ENSOCUG00000002230
ocu04141	Protein processing in endoplasmic reticulum	21/824	171/6602	0.567652	0.999718	ENSOCUG00000026503/ENSOCUG00000008250/ENSOCUG00000004811/ENSOCUG00000035488/ENSOCUG00000015533/ENSOCUG00000005736/ENSOCUG00000000065/ENSOCUG00000001661/ENSOCUG00000007898/ENSOCUG00000001155/ENSOCUG00000005288/ENSOCUG00000005831/ENSOCUG00000012991/ENSOCUG00000007316/ENSOCUG00000008635/ENSOCUG00000023055/ENSOCUG00000014269/ENSOCUG00000005741/ENSOCUG00000011918/ENSOCUG00000016288/ENSOCUG00000025828	-/SAR1B/DERL2/-/HSPA8/-/-/PDIA4/SSR3/PDIA3/UBE2J1/RPN2/PDIA6/RAD23B/-/TXNDC5/DAD1/MARCHF6/STT3B/HSP90B1/-	ocu:100352882/ocu:100340384/ocu:100345788/ocu:100348873/ocu:100348873/ocu:100009182/ocu:103349652/ocu:100354026/ocu:100340419/ocu:100328685/ocu:100341530/ocu:103348184/ocu:100346580/ocu:100353489/ocu:100354369/ocu:100355201/ocu:100355816/ocu:100339485/ocu:100337742/ocu:100009456/ocu:100346508	21	10	ENSOCUG00000005736/ENSOCUG00000001661/ENSOCUG00000001155/ENSOCUG00000005831/ENSOCUG00000012991/ENSOCUG00000008635/ENSOCUG00000023055/ENSOCUG00000005741/ENSOCUG00000011918/ENSOCUG00000016288	11	ENSOCUG00000026503/ENSOCUG00000008250/ENSOCUG00000004811/ENSOCUG00000035488/ENSOCUG00000015533/ENSOCUG00000000065/ENSOCUG00000007898/ENSOCUG00000005288/ENSOCUG00000007316/ENSOCUG00000014269/ENSOCUG00000025828
ocu03410	Base excision repair	5/824	40/6602	0.570379	0.999718	ENSOCUG00000004059/ENSOCUG00000017820/ENSOCUG00000015480/ENSOCUG00000001040/ENSOCUG00000003145	PCNA/PARP1/POLE2/NEIL3/UNG	ocu:100339381/ocu:100347336/ocu:100345613/ocu:100338717/ocu:100338366	5	1	ENSOCUG00000017820	4	ENSOCUG00000004059/ENSOCUG00000015480/ENSOCUG00000001040/ENSOCUG00000003145
ocu01523	Antifolate resistance	4/824	32/6602	0.578827	0.999718	ENSOCUG00000021712/ENSOCUG00000005127/ENSOCUG00000027471/ENSOCUG00000014610	NFKB1/-/-/ABCC4	ocu:100349426/ocu:103350105/ocu:100008733/ocu:100354688	4	2	ENSOCUG00000021712/ENSOCUG00000014610	2	ENSOCUG00000005127/ENSOCUG00000027471
ocu05220	Chronic myeloid leukemia	9/824	74/6602	0.586528	0.999718	ENSOCUG00000013296/ENSOCUG00000008954/ENSOCUG00000021712/ENSOCUG00000017463/ENSOCUG00000007140/ENSOCUG00000022455/ENSOCUG00000005116/ENSOCUG00000022109/ENSOCUG00000010899	GADD45G/GADD45A/NFKB1/GAB2/ABL1/NRAS/PIK3R1/-/-	ocu:100353742/ocu:100353284/ocu:100349426/ocu:100349301/ocu:100345909/ocu:100344241/ocu:100357841/ocu:100009292/ocu:100340389	9	5	ENSOCUG00000021712/ENSOCUG00000017463/ENSOCUG00000007140/ENSOCUG00000005116/ENSOCUG00000022109	4	ENSOCUG00000013296/ENSOCUG00000008954/ENSOCUG00000022455/ENSOCUG00000010899
ocu00410	beta-Alanine metabolism	3/824	24/6602	0.591119	0.999718	ENSOCUG00000008325/ENSOCUG00000010185/ENSOCUG00000025121	ALDH2/ALDH7A1/ALDH6A1	ocu:100338523/ocu:100344302/ocu:100341559	3	3	ENSOCUG00000008325/ENSOCUG00000010185/ENSOCUG00000025121	0
ocu05142	Chagas disease (American trypanosomiasis)	11/824	91/6602	0.593647	0.999718	ENSOCUG00000021710/ENSOCUG00000005507/ENSOCUG00000021712/ENSOCUG00000017968/ENSOCUG00000008202/ENSOCUG00000001212/ENSOCUG00000027471/ENSOCUG00000016559/ENSOCUG00000014799/ENSOCUG00000010096/ENSOCUG00000005116	CCL2/GNA14/NFKB1/-/-/JUN/-/GNAQ/MAPK13/MAP2K4/PIK3R1	ocu:100009130/ocu:100348365/ocu:100349426/ocu:100008904/ocu:100008609/ocu:100008856/ocu:100008733/ocu:100340719/ocu:100341695/ocu:100344852/ocu:100357841	11	7	ENSOCUG00000005507/ENSOCUG00000021712/ENSOCUG00000017968/ENSOCUG00000001212/ENSOCUG00000016559/ENSOCUG00000014799/ENSOCUG00000005116	4	ENSOCUG00000021710/ENSOCUG00000008202/ENSOCUG00000027471/ENSOCUG00000010096
ocu05221	Acute myeloid leukemia	7/824	58/6602	0.597984	0.999718	ENSOCUG00000022985/ENSOCUG00000002183/ENSOCUG00000021712/ENSOCUG00000011034/ENSOCUG00000017792/ENSOCUG00000022455/ENSOCUG00000005116	CEBPA/PML/NFKB1/STAT3/EIF4EBP1/NRAS/PIK3R1	ocu:100358602/ocu:100351382/ocu:100349426/ocu:100348778/ocu:100338850/ocu:100344241/ocu:100357841	7	3	ENSOCUG00000021712/ENSOCUG00000011034/ENSOCUG00000005116	4	ENSOCUG00000022985/ENSOCUG00000002183/ENSOCUG00000017792/ENSOCUG00000022455
ocu05323	Rheumatoid arthritis	9/824	75/6602	0.603336	0.999718	ENSOCUG00000008771/ENSOCUG00000021710/ENSOCUG00000024883/ENSOCUG00000011610/ENSOCUG00000001212/ENSOCUG00000022981/ENSOCUG00000014136/ENSOCUG00000027471/ENSOCUG00000008397	IL1A/CCL2/-/VEGFA/JUN/ATP6V1C2/-/-/CTSV	ocu:100009250/ocu:100009130/ocu:100328583/ocu:100008899/ocu:100008856/ocu:100345545/ocu:100352404/ocu:100008733/ocu:100008830	9	4	ENSOCUG00000011610/ENSOCUG00000001212/ENSOCUG00000022981/ENSOCUG00000008397	5	ENSOCUG00000008771/ENSOCUG00000021710/ENSOCUG00000024883/ENSOCUG00000014136/ENSOCUG00000027471
ocu00280	Valine, leucine and isoleucine degradation	6/824	50/6602	0.605659	0.999718	ENSOCUG00000013971/ENSOCUG00000035654/ENSOCUG00000007430/ENSOCUG00000008325/ENSOCUG00000010185/ENSOCUG00000025121	AOX1/-/AUH/ALDH2/ALDH7A1/ALDH6A1	ocu:100008601/ocu:100345675/ocu:108176743/ocu:100338523/ocu:100344302/ocu:100341559	6	6	ENSOCUG00000013971/ENSOCUG00000035654/ENSOCUG00000007430/ENSOCUG00000008325/ENSOCUG00000010185/ENSOCUG00000025121	0
ocu05230	Central carbon metabolism in cancer	8/824	67/6602	0.609421	0.999718	ENSOCUG00000000258/ENSOCUG00000005679/ENSOCUG00000004150/ENSOCUG00000001952/ENSOCUG00000026601/ENSOCUG00000022455/ENSOCUG00000005116/ENSOCUG00000022109	PDGFRA/-/FGFR1/TIGAR/-/NRAS/PIK3R1/-	ocu:100343006/ocu:100352195/ocu:100351861/ocu:100342540/ocu:100355262/ocu:100344241/ocu:100357841/ocu:100009292	8	4	ENSOCUG00000000258/ENSOCUG00000004150/ENSOCUG00000005116/ENSOCUG00000022109	4	ENSOCUG00000005679/ENSOCUG00000001952/ENSOCUG00000026601/ENSOCUG00000022455
ocu00592	alpha-Linolenic acid metabolism	2/824	16/6602	0.611495	0.999718	ENSOCUG00000003499/ENSOCUG00000006582	FADS2/-	ocu:100352712/ocu:100343913	2	2	ENSOCUG00000003499/ENSOCUG00000006582	0
ocu01522	Endocrine resistance	10/824	84/6602	0.613901	0.999718	ENSOCUG00000014689/ENSOCUG00000017968/ENSOCUG00000001212/ENSOCUG00000006714/ENSOCUG00000002884/ENSOCUG00000014799/ENSOCUG00000022455/ENSOCUG00000005116/ENSOCUG00000022109/ENSOCUG00000010899	IGF1/-/JUN/MMP2/JAG1/MAPK13/NRAS/PIK3R1/-/-	ocu:100008668/ocu:100008904/ocu:100008856/ocu:100009000/ocu:100339551/ocu:100341695/ocu:100344241/ocu:100357841/ocu:100009292/ocu:100340389	10	8	ENSOCUG00000014689/ENSOCUG00000017968/ENSOCUG00000001212/ENSOCUG00000006714/ENSOCUG00000002884/ENSOCUG00000014799/ENSOCUG00000005116/ENSOCUG00000022109	2	ENSOCUG00000022455/ENSOCUG00000010899
ocu04064	NF-kappa B signaling pathway	10/824	84/6602	0.613901	0.999718	ENSOCUG00000016771/ENSOCUG00000024883/ENSOCUG00000008231/ENSOCUG00000013296/ENSOCUG00000008954/ENSOCUG00000021712/ENSOCUG00000004710/ENSOCUG00000017820/ENSOCUG00000010109/ENSOCUG00000012180	PTGS2/-/PLCG1/GADD45G/GADD45A/NFKB1/DDX58/PARP1/BIRC3/TAB2	ocu:100009248/ocu:100328583/ocu:100349958/ocu:100353742/ocu:100353284/ocu:100349426/ocu:100347707/ocu:100347336/ocu:100340120/ocu:100342249	10	5	ENSOCUG00000016771/ENSOCUG00000008231/ENSOCUG00000021712/ENSOCUG00000017820/ENSOCUG00000012180	5	ENSOCUG00000024883/ENSOCUG00000013296/ENSOCUG00000008954/ENSOCUG00000004710/ENSOCUG00000010109
ocu04114	Oocyte meiosis	13/824	109/6602	0.614144	0.999718	ENSOCUG00000014689/ENSOCUG00000001819/ENSOCUG00000015353/ENSOCUG00000005398/ENSOCUG00000008243/ENSOCUG00000014799/ENSOCUG00000017898/ENSOCUG00000002107/ENSOCUG00000010741/ENSOCUG00000001652/ENSOCUG00000017572/ENSOCUG00000007090/ENSOCUG00000003793	IGF1/ANAPC10/BTRC/CCNE2/MAD2L1/MAPK13/AURKA/CALM2/ITPR2/CCNB2/PPP2R5A/YWHAH/-	ocu:100008668/ocu:100342311/ocu:100350519/ocu:100134867/ocu:100354882/ocu:100341695/ocu:100345632/ocu:100350107/ocu:100356806/ocu:100357416/ocu:100346997/ocu:100328734/ocu:100352519	13	5	ENSOCUG00000014689/ENSOCUG00000015353/ENSOCUG00000014799/ENSOCUG00000010741/ENSOCUG00000017572	8	ENSOCUG00000001819/ENSOCUG00000005398/ENSOCUG00000008243/ENSOCUG00000017898/ENSOCUG00000002107/ENSOCUG00000001652/ENSOCUG00000007090/ENSOCUG00000003793
ocu03320	PPAR signaling pathway	8/824	68/6602	0.626701	0.999718	ENSOCUG00000003499/ENSOCUG00000016813/ENSOCUG00000026268/ENSOCUG00000007445/ENSOCUG00000001375/ENSOCUG00000008236/ENSOCUG00000012244/ENSOCUG00000002095	FADS2/OLR1/ADIPOQ/-/-/LPL/PLIN2/NR1H3	ocu:100352712/ocu:100009322/ocu:100009027/ocu:100009416/ocu:100346046/ocu:100340171/ocu:100338869/ocu:100352900	8	5	ENSOCUG00000003499/ENSOCUG00000026268/ENSOCUG00000001375/ENSOCUG00000008236/ENSOCUG00000002095	3	ENSOCUG00000016813/ENSOCUG00000007445/ENSOCUG00000012244
ocu04919	Thyroid hormone signaling pathway	13/824	110/6602	0.627775	0.999718	ENSOCUG00000036747/ENSOCUG00000008231/ENSOCUG00000017525/ENSOCUG00000011890/ENSOCUG00000013173/ENSOCUG00000001197/ENSOCUG00000002455/ENSOCUG00000009709/ENSOCUG00000022455/ENSOCUG00000005116/ENSOCUG00000022109/ENSOCUG00000015422/ENSOCUG00000010899	-/PLCG1/MED13L/MED30/RHEB/SLC16A2/STAT1/MED24/NRAS/PIK3R1/-/NCOA1/-	ocu:100009272/ocu:100349958/ocu:100342832/ocu:100350731/ocu:100348492/ocu:100144343/ocu:100343893/ocu:100357423/ocu:100344241/ocu:100357841/ocu:100009292/ocu:100341249/ocu:100340389	13	7	ENSOCUG00000008231/ENSOCUG00000017525/ENSOCUG00000001197/ENSOCUG00000009709/ENSOCUG00000005116/ENSOCUG00000022109/ENSOCUG00000015422	6	ENSOCUG00000036747/ENSOCUG00000011890/ENSOCUG00000013173/ENSOCUG00000002455/ENSOCUG00000022455/ENSOCUG00000010899
ocu05132	Salmonella infection	27/824	227/6602	0.638157	0.999718	ENSOCUG00000021304/ENSOCUG00000036747/ENSOCUG00000003584/ENSOCUG00000025605/ENSOCUG00000032265/ENSOCUG00000021712/ENSOCUG00000014619/ENSOCUG00000001212/ENSOCUG00000030643/novel.729/ENSOCUG00000012000/ENSOCUG00000010109/ENSOCUG00000023645/ENSOCUG00000027471/ENSOCUG00000005277/ENSOCUG00000032350/ENSOCUG00000014799/ENSOCUG00000025023/ENSOCUG00000033822/ENSOCUG00000025833/ENSOCUG00000012180/ENSOCUG00…	MYL12A/-/-/-/RHOB/NFKB1/-/JUN/TXN/-/-/BIRC3/-/-/NOD1/-/MAPK13/-/TXN2/-/TAB2/MAP2K4/RILP/-/HSP90B1/-/ARPC4	ocu:100346112/ocu:100009272/ocu:100359245/ocu:100355084/ocu:100359113/ocu:100349426/ocu:100343384/ocu:100008856/ocu:100359245/ocu:100357012/ocu:100354334/ocu:100340120/ocu:100354334/ocu:100008733/ocu:100345423/ocu:108176138/ocu:100341695/ocu:100009074/ocu:100344721/ocu:100009074/ocu:100342249/ocu:100344852/ocu:100341971/ocu:103351757/ocu:100009456/ocu:100340348/ocu:103345506	27	9	ENSOCUG00000021712/ENSOCUG00000001212/novel.729/ENSOCUG00000005277/ENSOCUG00000032350/ENSOCUG00000014799/ENSOCUG00000012180/ENSOCUG00000016288/ENSOCUG00000033730	18	ENSOCUG00000021304/ENSOCUG00000036747/ENSOCUG00000003584/ENSOCUG00000025605/ENSOCUG00000032265/ENSOCUG00000014619/ENSOCUG00000030643/ENSOCUG00000012000/ENSOCUG00000010109/ENSOCUG00000023645/ENSOCUG00000027471/ENSOCUG00000025023/ENSOCUG00000033822/ENSOCUG00000025833/ENSOCUG00000010096/ENSOCUG00000000077/ENSOCUG00000034268/ENSOCUG00000026353
ocu00563	Glycosylphosphatidylinositol (GPI)-anchor biosynthesis	3/824	26/6602	0.646968	0.999718	ENSOCUG00000000158/ENSOCUG00000009109/ENSOCUG00000026664	GPAA1/-/-	ocu:100341924/ocu:100359334/ocu:100356674	3	2	ENSOCUG00000000158/ENSOCUG00000009109	1	ENSOCUG00000026664
ocu04392	Hippo signaling pathway - multiple species	3/824	26/6602	0.646968	0.999718	ENSOCUG00000006606/ENSOCUG00000008758/ENSOCUG00000007955	DCHS1/TEAD2/TEAD1	ocu:100357034/ocu:100352383/ocu:100349978	3	3	ENSOCUG00000006606/ENSOCUG00000008758/ENSOCUG00000007955	0
ocu04726	Serotonergic synapse	9/824	78/6602	0.651632	0.999718	ENSOCUG00000016771/ENSOCUG00000017968/ENSOCUG00000010587/ENSOCUG00000016559/ENSOCUG00000001436/ENSOCUG00000010741/ENSOCUG00000022455/ENSOCUG00000002530/ENSOCUG00000005428	PTGS2/-/APP/GNAQ/MAOB/ITPR2/NRAS/PTGS1/ALOX5	ocu:100009248/ocu:100008904/ocu:100009546/ocu:100340719/ocu:100357007/ocu:100356806/ocu:100344241/ocu:100009407/ocu:100341714	9	8	ENSOCUG00000016771/ENSOCUG00000017968/ENSOCUG00000010587/ENSOCUG00000016559/ENSOCUG00000001436/ENSOCUG00000010741/ENSOCUG00000002530/ENSOCUG00000005428	1	ENSOCUG00000022455
ocu05216	Thyroid cancer	4/824	35/6602	0.651757	0.999718	ENSOCUG00000013296/ENSOCUG00000008954/ENSOCUG00000022455/ENSOCUG00000022109	GADD45G/GADD45A/NRAS/-	ocu:100353742/ocu:100353284/ocu:100344241/ocu:100009292	4	1	ENSOCUG00000022109	3	ENSOCUG00000013296/ENSOCUG00000008954/ENSOCUG00000022455
ocu04971	Gastric acid secretion	6/824	53/6602	0.663681	0.999718	ENSOCUG00000036747/ENSOCUG00000017968/ENSOCUG00000016559/ENSOCUG00000002107/ENSOCUG00000010741/ENSOCUG00000005076	-/-/GNAQ/CALM2/ITPR2/-	ocu:100009272/ocu:100008904/ocu:100340719/ocu:100350107/ocu:100356806/ocu:100353972	6	4	ENSOCUG00000017968/ENSOCUG00000016559/ENSOCUG00000010741/ENSOCUG00000005076	2	ENSOCUG00000036747/ENSOCUG00000002107
ocu05322	Systemic lupus erythematosus	11/824	96/6602	0.666422	0.999718	ENSOCUG00000014468/ENSOCUG00000014480/ENSOCUG00000005374/ENSOCUG00000004845/ENSOCUG00000023761/ENSOCUG00000037138/ENSOCUG00000039551/ENSOCUG00000024543/ENSOCUG00000010396/ENSOCUG00000001888/ENSOCUG00000021456	C1S/C1R/CARD6/SNRPD3/SNRPD1/H2AX/-/H2BC18/SSB/-/-	ocu:100348898/ocu:100342793/ocu:100358949/ocu:100357789/ocu:100343057/ocu:100358742/ocu:100346758/ocu:100355462/ocu:100009062/ocu:100328558/ocu:100341600	11	3	ENSOCUG00000014468/ENSOCUG00000014480/ENSOCUG00000005374	8	ENSOCUG00000004845/ENSOCUG00000023761/ENSOCUG00000037138/ENSOCUG00000039551/ENSOCUG00000024543/ENSOCUG00000010396/ENSOCUG00000001888/ENSOCUG00000021456
ocu04010	MAPK signaling pathway	30/824	255/6602	0.66694	0.999718	ENSOCUG00000000258/ENSOCUG00000008771/ENSOCUG00000004150/ENSOCUG00000013296/ENSOCUG00000008180/ENSOCUG00000008954/ENSOCUG00000011610/ENSOCUG00000014689/ENSOCUG00000021712/ENSOCUG00000006056/ENSOCUG00000008202/ENSOCUG00000001212/ENSOCUG00000035488/ENSOCUG00000015533/ENSOCUG00000026291/ENSOCUG00000007401/ENSOCUG00000000476/ENSOCUG00000025012/ENSOCUG00000014799/ENSOCUG00000035839/ENSOCUG00000002733/…	PDGFRA/IL1A/FGFR1/GADD45G/MAP4K4/GADD45A/VEGFA/IGF1/NFKB1/MAP3K8/-/JUN/-/HSPA8/ARRB1/CACNB3/FGF2/ANGPT4/MAPK13/-/CACNA1G/TAB2/MAP2K4/-/NRAS/-/FGF1/TAOK1/PDGFA/FGF7	ocu:100343006/ocu:100009250/ocu:100351861/ocu:100353742/ocu:100355438/ocu:100353284/ocu:100008899/ocu:100008668/ocu:100349426/ocu:100355566/ocu:100008609/ocu:100008856/ocu:100348873/ocu:100348873/ocu:100009235/ocu:100009402/ocu:100009068/ocu:100348305/ocu:100341695/ocu:100339891/ocu:100346309/ocu:100342249/ocu:100344852/ocu:100339005/ocu:100344241/ocu:100009292/ocu:100328898/ocu:100342573/ocu:100…	30	16	ENSOCUG00000000258/ENSOCUG00000004150/ENSOCUG00000008180/ENSOCUG00000011610/ENSOCUG00000014689/ENSOCUG00000021712/ENSOCUG00000001212/ENSOCUG00000026291/ENSOCUG00000007401/ENSOCUG00000000476/ENSOCUG00000025012/ENSOCUG00000014799/ENSOCUG00000002733/ENSOCUG00000012180/ENSOCUG00000022109/ENSOCUG00000015730	14	ENSOCUG00000008771/ENSOCUG00000013296/ENSOCUG00000008954/ENSOCUG00000006056/ENSOCUG00000008202/ENSOCUG00000035488/ENSOCUG00000015533/ENSOCUG00000035839/ENSOCUG00000010096/ENSOCUG00000008012/ENSOCUG00000022455/ENSOCUG00000013987/ENSOCUG00000005660/ENSOCUG00000006713
ocu05410	Hypertrophic cardiomyopathy (HCM)	9/824	79/6602	0.666967	0.999718	ENSOCUG00000036747/ENSOCUG00000014689/ENSOCUG00000003273/ENSOCUG00000027471/ENSOCUG00000007401/ENSOCUG00000014334/ENSOCUG00000003623/ENSOCUG00000026736/ENSOCUG00000014602	-/IGF1/ITGA2B/-/CACNB3/ITGA8/ITGB1/SGCA/ITGB5	ocu:100009272/ocu:100008668/ocu:100008734/ocu:100008733/ocu:100009402/ocu:100351181/ocu:100008898/ocu:100009178/ocu:100353546	9	6	ENSOCUG00000014689/ENSOCUG00000003273/ENSOCUG00000007401/ENSOCUG00000014334/ENSOCUG00000003623/ENSOCUG00000014602	3	ENSOCUG00000036747/ENSOCUG00000027471/ENSOCUG00000026736
ocu00310	Lysine degradation	7/824	62/6602	0.669848	0.999718	ENSOCUG00000010127/ENSOCUG00000008325/ENSOCUG00000001676/ENSOCUG00000010185/ENSOCUG00000015090/ENSOCUG00000017581/ENSOCUG00000003761	-/ALDH2/EZH2/ALDH7A1/SUV39H2/EHMT1/PHF11	ocu:100353733/ocu:100338523/ocu:100345157/ocu:100344302/ocu:100358024/ocu:100348361/ocu:100353733	7	4	ENSOCUG00000010127/ENSOCUG00000008325/ENSOCUG00000010185/ENSOCUG00000017581	3	ENSOCUG00000001676/ENSOCUG00000015090/ENSOCUG00000003761
ocu05135	Yersinia infection	14/824	122/6602	0.673978	0.999718	ENSOCUG00000036747/ENSOCUG00000021710/ENSOCUG00000008231/ENSOCUG00000021712/ENSOCUG00000001212/ENSOCUG00000027471/ENSOCUG00000003623/ENSOCUG00000016559/ENSOCUG00000014799/ENSOCUG00000012180/ENSOCUG00000010096/ENSOCUG00000010104/ENSOCUG00000005116/ENSOCUG00000007650	-/CCL2/PLCG1/NFKB1/JUN/-/ITGB1/GNAQ/MAPK13/TAB2/MAP2K4/FN1/PIK3R1/ELMO2	ocu:100009272/ocu:100009130/ocu:100349958/ocu:100349426/ocu:100008856/ocu:100008733/ocu:100008898/ocu:100340719/ocu:100341695/ocu:100342249/ocu:100344852/ocu:100328589/ocu:100357841/ocu:100349794	14	10	ENSOCUG00000008231/ENSOCUG00000021712/ENSOCUG00000001212/ENSOCUG00000003623/ENSOCUG00000016559/ENSOCUG00000014799/ENSOCUG00000012180/ENSOCUG00000010104/ENSOCUG00000005116/ENSOCUG00000007650	4	ENSOCUG00000036747/ENSOCUG00000021710/ENSOCUG00000027471/ENSOCUG00000010096
ocu04930	Type II diabetes mellitus	4/824	36/6602	0.674102	0.999718	ENSOCUG00000026268/ENSOCUG00000010843/ENSOCUG00000002733/ENSOCUG00000005116	ADIPOQ/-/CACNA1G/PIK3R1	ocu:100009027/ocu:100008966/ocu:100346309/ocu:100357841	4	4	ENSOCUG00000026268/ENSOCUG00000010843/ENSOCUG00000002733/ENSOCUG00000005116	0
ocu03013	RNA transport	21/824	181/6602	0.675598	0.999718	ENSOCUG00000024586/ENSOCUG00000022471/ENSOCUG00000012716/ENSOCUG00000001585/novel.188/ENSOCUG00000007619/ENSOCUG00000015599/ENSOCUG00000006537/ENSOCUG00000010375/ENSOCUG00000012914/ENSOCUG00000001456/ENSOCUG00000002451/ENSOCUG00000029403/ENSOCUG00000017792/ENSOCUG00000006896/ENSOCUG00000017158/ENSOCUG00000026506/ENSOCUG00000014407/ENSOCUG00000028195/ENSOCUG00000000673/ENSOCUG00000017583	NUP43/-/-/RAE1/-/EIF3I/GEMIN6/POP5/EIF4A1/-/-/EIF4G3/MAGOHB/EIF4EBP1/RPP30/NUP58/-/NUP35/-/GEMIN2/NUP98	ocu:100340965/ocu:100357230/ocu:100356364/ocu:100359017/ocu:100009189/ocu:100008959/ocu:100338048/ocu:100351855/ocu:100355889/ocu:100357733/ocu:100009338/ocu:100341364/ocu:100344696/ocu:100338850/ocu:100340340/ocu:100338144/ocu:100357230/ocu:100338394/ocu:100344119/ocu:100338263/ocu:100343626	21	2	ENSOCUG00000002451/ENSOCUG00000017583	19	ENSOCUG00000024586/ENSOCUG00000022471/ENSOCUG00000012716/ENSOCUG00000001585/novel.188/ENSOCUG00000007619/ENSOCUG00000015599/ENSOCUG00000006537/ENSOCUG00000010375/ENSOCUG00000012914/ENSOCUG00000001456/ENSOCUG00000029403/ENSOCUG00000017792/ENSOCUG00000006896/ENSOCUG00000017158/ENSOCUG00000026506/ENSOCUG00000014407/ENSOCUG00000028195/ENSOCUG00000000673
ocu00061	Fatty acid biosynthesis	2/824	18/6602	0.676689	0.999718	ENSOCUG00000014453/ENSOCUG00000007432	ACACA/ACACB	ocu:100355970/ocu:100339362	2	2	ENSOCUG00000014453/ENSOCUG00000007432	0
ocu04152	AMPK signaling pathway	13/824	114/6602	0.679777	0.999718	ENSOCUG00000010189/ENSOCUG00000007516/ENSOCUG00000026268/ENSOCUG00000001375/ENSOCUG00000014689/ENSOCUG00000014453/ENSOCUG00000008570/ENSOCUG00000013173/ENSOCUG00000007432/ENSOCUG00000017792/ENSOCUG00000017572/ENSOCUG00000005116/ENSOCUG00000017427	LEP/PFKFB3/ADIPOQ/-/IGF1/ACACA/G6PC3/RHEB/ACACB/EIF4EBP1/PPP2R5A/PIK3R1/HMGCR	ocu:100008747/ocu:100350534/ocu:100009027/ocu:100346046/ocu:100008668/ocu:100355970/ocu:100358721/ocu:100348492/ocu:100339362/ocu:100338850/ocu:100346997/ocu:100357841/ocu:100357791	13	10	ENSOCUG00000007516/ENSOCUG00000026268/ENSOCUG00000001375/ENSOCUG00000014689/ENSOCUG00000014453/ENSOCUG00000008570/ENSOCUG00000007432/ENSOCUG00000017572/ENSOCUG00000005116/ENSOCUG00000017427	3	ENSOCUG00000010189/ENSOCUG00000013173/ENSOCUG00000017792
ocu05223	Non-small cell lung cancer	7/824	63/6602	0.686514	0.999718	ENSOCUG00000008231/ENSOCUG00000013296/ENSOCUG00000008954/ENSOCUG00000011034/ENSOCUG00000022455/ENSOCUG00000005116/ENSOCUG00000022109	PLCG1/GADD45G/GADD45A/STAT3/NRAS/PIK3R1/-	ocu:100349958/ocu:100353742/ocu:100353284/ocu:100348778/ocu:100344241/ocu:100357841/ocu:100009292	7	4	ENSOCUG00000008231/ENSOCUG00000011034/ENSOCUG00000005116/ENSOCUG00000022109	3	ENSOCUG00000013296/ENSOCUG00000008954/ENSOCUG00000022455
ocu05100	Bacterial invasion of epithelial cells	8/824	72/6602	0.691434	0.999718	ENSOCUG00000036747/ENSOCUG00000000009/ENSOCUG00000003271/ENSOCUG00000003623/ENSOCUG00000010104/ENSOCUG00000005116/ENSOCUG00000007650/ENSOCUG00000026353	-/CLTA/GAB1/ITGB1/FN1/PIK3R1/ELMO2/ARPC4	ocu:100009272/ocu:100350456/ocu:100346125/ocu:100008898/ocu:100328589/ocu:100357841/ocu:100349794/ocu:103345506	8	5	ENSOCUG00000003271/ENSOCUG00000003623/ENSOCUG00000010104/ENSOCUG00000005116/ENSOCUG00000007650	3	ENSOCUG00000036747/ENSOCUG00000000009/ENSOCUG00000026353
ocu04330	Notch signaling pathway	5/824	46/6602	0.696613	0.999718	ENSOCUG00000022941/ENSOCUG00000009363/ENSOCUG00000001894/ENSOCUG00000002884/ENSOCUG00000015101	DTX3L/HES1/LFNG/JAG1/MAML1	ocu:100340510/ocu:100358704/ocu:100355921/ocu:100339551/ocu:100356351	5	3	ENSOCUG00000001894/ENSOCUG00000002884/ENSOCUG00000015101	2	ENSOCUG00000022941/ENSOCUG00000009363
ocu04926	Relaxin signaling pathway	12/824	107/6602	0.698825	0.999718	ENSOCUG00000008193/ENSOCUG00000011610/ENSOCUG00000021712/ENSOCUG00000017968/ENSOCUG00000026819/ENSOCUG00000001212/ENSOCUG00000026291/ENSOCUG00000006714/ENSOCUG00000014799/ENSOCUG00000010096/ENSOCUG00000022455/ENSOCUG00000005116	ACTA2/VEGFA/NFKB1/-/-/JUN/ARRB1/MMP2/MAPK13/MAP2K4/NRAS/PIK3R1	ocu:100009271/ocu:100008899/ocu:100349426/ocu:100008904/ocu:100347249/ocu:100008856/ocu:100009235/ocu:100009000/ocu:100341695/ocu:100344852/ocu:100344241/ocu:100357841	12	8	ENSOCUG00000011610/ENSOCUG00000021712/ENSOCUG00000017968/ENSOCUG00000001212/ENSOCUG00000026291/ENSOCUG00000006714/ENSOCUG00000014799/ENSOCUG00000005116	4	ENSOCUG00000008193/ENSOCUG00000026819/ENSOCUG00000010096/ENSOCUG00000022455
ocu04612	Antigen processing and presentation	6/824	55/6602	0.699237	0.999718	ENSOCUG00000035488/ENSOCUG00000015533/ENSOCUG00000001155/ENSOCUG00000016580/ENSOCUG00000013304/ENSOCUG00000008397	-/HSPA8/PDIA3/CTSB/-/CTSV	ocu:100348873/ocu:100348873/ocu:100328685/ocu:100101593/ocu:100328967/ocu:100008830	6	4	ENSOCUG00000001155/ENSOCUG00000016580/ENSOCUG00000013304/ENSOCUG00000008397	2	ENSOCUG00000035488/ENSOCUG00000015533
ocu04918	Thyroid hormone synthesis	7/824	64/6602	0.702632	0.999718	ENSOCUG00000037867/ENSOCUG00000017968/ENSOCUG00000001661/ENSOCUG00000016559/ENSOCUG00000013331/ENSOCUG00000010741/ENSOCUG00000016288	-/-/PDIA4/GNAQ/-/ITPR2/HSP90B1	ocu:100343289/ocu:100008904/ocu:100354026/ocu:100340719/ocu:100009258/ocu:100356806/ocu:100009456	7	7	ENSOCUG00000037867/ENSOCUG00000017968/ENSOCUG00000001661/ENSOCUG00000016559/ENSOCUG00000013331/ENSOCUG00000010741/ENSOCUG00000016288	0
ocu01210	2-Oxocarboxylic acid metabolism	2/824	19/6602	0.705797	0.999718	ENSOCUG00000024051/ENSOCUG00000016554	IDH3B/IDH3G	ocu:100342113/ocu:100328743	2	0		2	ENSOCUG00000024051/ENSOCUG00000016554
ocu04514	Cell adhesion molecules (CAMs)	11/824	99/6602	0.706301	0.999718	ENSOCUG00000002613/ENSOCUG00000016125/ENSOCUG00000004042/ENSOCUG00000016385/ENSOCUG00000014334/ENSOCUG00000006838/ENSOCUG00000003623/ENSOCUG00000017836/ENSOCUG00000002157/ENSOCUG00000016710/ENSOCUG00000013304	VCAN/PTPRM/PTPRF/CADM3/ITGA8/SDC3/ITGB1/NECTIN2/NEO1/CD99L2/-	ocu:100008666/ocu:100356969/ocu:100354193/ocu:100350338/ocu:100351181/ocu:100340506/ocu:100008898/ocu:100357545/ocu:100346504/ocu:100354076/ocu:100328967	11	11	ENSOCUG00000002613/ENSOCUG00000016125/ENSOCUG00000004042/ENSOCUG00000016385/ENSOCUG00000014334/ENSOCUG00000006838/ENSOCUG00000003623/ENSOCUG00000017836/ENSOCUG00000002157/ENSOCUG00000016710/ENSOCUG00000013304	0
ocu05414	Dilated cardiomyopathy (DCM)	9/824	82/6602	0.71051	0.999718	ENSOCUG00000036747/ENSOCUG00000014689/ENSOCUG00000017968/ENSOCUG00000003273/ENSOCUG00000007401/ENSOCUG00000014334/ENSOCUG00000003623/ENSOCUG00000026736/ENSOCUG00000014602	-/IGF1/-/ITGA2B/CACNB3/ITGA8/ITGB1/SGCA/ITGB5	ocu:100009272/ocu:100008668/ocu:100008904/ocu:100008734/ocu:100009402/ocu:100351181/ocu:100008898/ocu:100009178/ocu:100353546	9	7	ENSOCUG00000014689/ENSOCUG00000017968/ENSOCUG00000003273/ENSOCUG00000007401/ENSOCUG00000014334/ENSOCUG00000003623/ENSOCUG00000014602	2	ENSOCUG00000036747/ENSOCUG00000026736
ocu04659	Th17 cell differentiation	10/824	91/6602	0.714685	0.999718	ENSOCUG00000008231/ENSOCUG00000021712/ENSOCUG00000001212/ENSOCUG00000011034/ENSOCUG00000027471/ENSOCUG00000014799/ENSOCUG00000016853/ENSOCUG00000002455/ENSOCUG00000006227/ENSOCUG00000015304	PLCG1/NFKB1/JUN/STAT3/-/MAPK13/JAK2/STAT1/JAK1/IL21	ocu:100349958/ocu:100349426/ocu:100008856/ocu:100348778/ocu:100008733/ocu:100341695/ocu:100358134/ocu:100343893/ocu:100352594/ocu:100344172	10	7	ENSOCUG00000008231/ENSOCUG00000021712/ENSOCUG00000001212/ENSOCUG00000011034/ENSOCUG00000014799/ENSOCUG00000016853/ENSOCUG00000006227	3	ENSOCUG00000027471/ENSOCUG00000002455/ENSOCUG00000015304
ocu05166	Human T-cell leukemia virus 1 infection	23/824	202/6602	0.715419	0.999718	ENSOCUG00000022471/ENSOCUG00000004579/ENSOCUG00000021712/ENSOCUG00000001819/ENSOCUG00000001212/ENSOCUG00000022698/ENSOCUG00000013064/ENSOCUG00000005398/ENSOCUG00000013268/ENSOCUG00000008243/ENSOCUG00000027471/ENSOCUG00000008439/ENSOCUG00000009082/ENSOCUG00000010096/ENSOCUG00000001652/ENSOCUG00000022455/ENSOCUG00000005116/ENSOCUG00000022109/ENSOCUG00000010492/ENSOCUG00000013304/ENSOCUG00000006682/…	-/NRP1/NFKB1/ANAPC10/JUN/RANBP1/TLN2/CCNE2/-/MAD2L1/-/EGR1/VDAC2/MAP2K4/CCNB2/NRAS/PIK3R1/-/c-ets-1/-/-/JAK1/-	ocu:100357230/ocu:100345279/ocu:100349426/ocu:100342311/ocu:100008856/ocu:100353385/ocu:100354375/ocu:100134867/ocu:100337764/ocu:100354882/ocu:100008733/ocu:100009491/ocu:100009473/ocu:100344852/ocu:100357416/ocu:100344241/ocu:100357841/ocu:100009292/ocu:100009373/ocu:100328967/ocu:100337764/ocu:100352594/ocu:100357230	23	10	ENSOCUG00000004579/ENSOCUG00000021712/ENSOCUG00000001212/ENSOCUG00000013064/ENSOCUG00000008439/ENSOCUG00000005116/ENSOCUG00000022109/ENSOCUG00000010492/ENSOCUG00000013304/ENSOCUG00000006227	13	ENSOCUG00000022471/ENSOCUG00000001819/ENSOCUG00000022698/ENSOCUG00000005398/ENSOCUG00000013268/ENSOCUG00000008243/ENSOCUG00000027471/ENSOCUG00000009082/ENSOCUG00000010096/ENSOCUG00000001652/ENSOCUG00000022455/ENSOCUG00000006682/ENSOCUG00000026506
ocu00140	Steroid hormone biosynthesis	3/824	29/6602	0.720173	0.999718	ENSOCUG00000004024/ENSOCUG00000016351/ENSOCUG00000016164	HSD11B1/HSD17B12/CYP1B1	ocu:100342395/ocu:100346603/ocu:100358590	3	2	ENSOCUG00000004024/ENSOCUG00000016164	1	ENSOCUG00000016351
ocu00790	Folate biosynthesis	3/824	29/6602	0.720173	0.999718	ENSOCUG00000026383/ENSOCUG00000005127/ENSOCUG00000011406	AKR1B10/-/-	ocu:100341518/ocu:103350105/ocu:100345339	3	0		3	ENSOCUG00000026383/ENSOCUG00000005127/ENSOCUG00000011406
ocu04924	Renin secretion	6/824	57/6602	0.732182	0.999718	ENSOCUG00000017968/ENSOCUG00000000895/ENSOCUG00000016559/ENSOCUG00000002107/ENSOCUG00000010741/ENSOCUG00000016580	-/PTGER4/GNAQ/CALM2/ITPR2/CTSB	ocu:100008904/ocu:100009081/ocu:100340719/ocu:100350107/ocu:100356806/ocu:100101593	6	5	ENSOCUG00000017968/ENSOCUG00000000895/ENSOCUG00000016559/ENSOCUG00000010741/ENSOCUG00000016580	1	ENSOCUG00000002107
ocu04730	Long-term depression	5/824	48/6602	0.73249	0.999718	ENSOCUG00000014689/ENSOCUG00000017968/ENSOCUG00000016559/ENSOCUG00000010741/ENSOCUG00000022455	IGF1/-/GNAQ/ITPR2/NRAS	ocu:100008668/ocu:100008904/ocu:100340719/ocu:100356806/ocu:100344241	5	4	ENSOCUG00000014689/ENSOCUG00000017968/ENSOCUG00000016559/ENSOCUG00000010741	1	ENSOCUG00000022455
ocu05144	Malaria	4/824	39/6602	0.73505	0.999718	ENSOCUG00000021710/ENSOCUG00000009701/ENSOCUG00000027471/ENSOCUG00000037050	CCL2/CSF3/-/-	ocu:100009130/ocu:100356652/ocu:100008733/ocu:100009547	4	1	ENSOCUG00000037050	3	ENSOCUG00000021710/ENSOCUG00000009701/ENSOCUG00000027471
ocu04921	Oxytocin signaling pathway	12/824	111/6602	0.746172	0.999718	ENSOCUG00000036747/ENSOCUG00000016771/ENSOCUG00000017968/ENSOCUG00000014619/ENSOCUG00000001212/ENSOCUG00000007401/ENSOCUG00000016559/ENSOCUG00000002107/ENSOCUG00000011626/ENSOCUG00000010741/ENSOCUG00000022455/ENSOCUG00000005076	-/PTGS2/-/-/JUN/CACNB3/GNAQ/CALM2/CAMK1D/ITPR2/NRAS/-	ocu:100009272/ocu:100009248/ocu:100008904/ocu:100343384/ocu:100008856/ocu:100009402/ocu:100340719/ocu:100350107/ocu:100343415/ocu:100356806/ocu:100344241/ocu:100353972	12	7	ENSOCUG00000016771/ENSOCUG00000017968/ENSOCUG00000001212/ENSOCUG00000007401/ENSOCUG00000016559/ENSOCUG00000010741/ENSOCUG00000005076	5	ENSOCUG00000036747/ENSOCUG00000014619/ENSOCUG00000002107/ENSOCUG00000011626/ENSOCUG00000022455
ocu05330	Allograft rejection	2/824	21/6602	0.757454	0.999718	ENSOCUG00000008202/ENSOCUG00000013304	-/-	ocu:100008609/ocu:100328967	2	1	ENSOCUG00000013304	1	ENSOCUG00000008202
ocu05203	Viral carcinogenesis	21/824	190/6602	0.758935	0.999718	ENSOCUG00000013676/ENSOCUG00000021712/ENSOCUG00000002339/ENSOCUG00000002149/ENSOCUG00000001212/ENSOCUG00000025188/ENSOCUG00000022698/ENSOCUG00000039551/ENSOCUG00000024543/ENSOCUG00000011034/ENSOCUG00000005398/novel.584/ENSOCUG00000008215/ENSOCUG00000022455/ENSOCUG00000005116/ENSOCUG00000007090/ENSOCUG00000022109/ENSOCUG00000013304/ENSOCUG00000006227/ENSOCUG00000037600/ENSOCUG00000010899	GSN/NFKB1/IRF7/-/JUN/HDAC10/RANBP1/-/H2BC18/STAT3/CCNE2/-/CHD4/NRAS/PIK3R1/YWHAH/-/-/JAK1/-/-	ocu:100337841/ocu:100349426/ocu:100358763/ocu:100350256/ocu:100008856/ocu:100352120/ocu:100353385/ocu:100346758/ocu:100355462/ocu:100348778/ocu:100134867/ocu:103349392/ocu:100337729/ocu:100344241/ocu:100357841/ocu:100328734/ocu:100009292/ocu:100328967/ocu:100352594/ocu:100342919/ocu:100340389	21	10	ENSOCUG00000013676/ENSOCUG00000021712/ENSOCUG00000001212/ENSOCUG00000025188/ENSOCUG00000011034/ENSOCUG00000008215/ENSOCUG00000005116/ENSOCUG00000022109/ENSOCUG00000013304/ENSOCUG00000006227	11	ENSOCUG00000002339/ENSOCUG00000002149/ENSOCUG00000022698/ENSOCUG00000039551/ENSOCUG00000024543/ENSOCUG00000005398/novel.584/ENSOCUG00000022455/ENSOCUG00000007090/ENSOCUG00000037600/ENSOCUG00000010899
ocu05412	Arrhythmogenic right ventricular cardiomyopathy (ARVC)	7/824	68/6602	0.761518	0.999718	ENSOCUG00000036747/ENSOCUG00000003273/ENSOCUG00000007401/ENSOCUG00000014334/ENSOCUG00000003623/ENSOCUG00000026736/ENSOCUG00000014602	-/ITGA2B/CACNB3/ITGA8/ITGB1/SGCA/ITGB5	ocu:100009272/ocu:100008734/ocu:100009402/ocu:100351181/ocu:100008898/ocu:100009178/ocu:100353546	7	5	ENSOCUG00000003273/ENSOCUG00000007401/ENSOCUG00000014334/ENSOCUG00000003623/ENSOCUG00000014602	2	ENSOCUG00000036747/ENSOCUG00000026736
ocu01230	Biosynthesis of amino acids	8/824	77/6602	0.761662	0.999718	ENSOCUG00000005679/ENSOCUG00000007765/ENSOCUG00000024051/ENSOCUG00000016554/ENSOCUG00000016995/ENSOCUG00000025023/ENSOCUG00000025833/ENSOCUG00000006530	-/PSAT1/IDH3B/IDH3G/-/-/-/-	ocu:100352195/ocu:100009099/ocu:100342113/ocu:100328743/ocu:100342117/ocu:100009074/ocu:100009074/ocu:100347639	8	1	ENSOCUG00000007765	7	ENSOCUG00000005679/ENSOCUG00000024051/ENSOCUG00000016554/ENSOCUG00000016995/ENSOCUG00000025023/ENSOCUG00000025833/ENSOCUG00000006530
ocu04012	ErbB signaling pathway	8/824	77/6602	0.761662	0.999718	ENSOCUG00000008231/ENSOCUG00000001212/ENSOCUG00000003271/ENSOCUG00000010096/ENSOCUG00000017792/ENSOCUG00000007140/ENSOCUG00000022455/ENSOCUG00000005116	PLCG1/JUN/GAB1/MAP2K4/EIF4EBP1/ABL1/NRAS/PIK3R1	ocu:100349958/ocu:100008856/ocu:100346125/ocu:100344852/ocu:100338850/ocu:100345909/ocu:100344241/ocu:100357841	8	5	ENSOCUG00000008231/ENSOCUG00000001212/ENSOCUG00000003271/ENSOCUG00000007140/ENSOCUG00000005116	3	ENSOCUG00000010096/ENSOCUG00000017792/ENSOCUG00000022455
ocu00250	Alanine, aspartate and glutamate metabolism	3/824	31/6602	0.762047	0.999718	ENSOCUG00000013982/ENSOCUG00000005855/ENSOCUG00000016161	ADSS2/ASPA/ADSL	ocu:100352188/ocu:100355969/ocu:103352472	3	0		3	ENSOCUG00000013982/ENSOCUG00000005855/ENSOCUG00000016161
ocu00920	Sulfur metabolism	1/824	11/6602	0.769535	0.999718	ENSOCUG00000003371	SELENBP1	ocu:100354955	1	1	ENSOCUG00000003371	0
ocu02010	ABC transporters	4/824	41/6602	0.770655	0.999718	ENSOCUG00000008023/ENSOCUG00000005137/ENSOCUG00000009279/ENSOCUG00000014610	ABCC9/ABCA3/ABCA1/ABCC4	ocu:100008700/ocu:100345135/ocu:100356765/ocu:100354688	4	4	ENSOCUG00000008023/ENSOCUG00000005137/ENSOCUG00000009279/ENSOCUG00000014610	0
ocu01212	Fatty acid metabolism	6/824	60/6602	0.776669	0.999718	ENSOCUG00000003499/ENSOCUG00000016351/ENSOCUG00000001375/ENSOCUG00000013017/ENSOCUG00000010866/ENSOCUG00000014453	FADS2/HSD17B12/-/ELOVL2/HSD17B4/ACACA	ocu:100352712/ocu:100346603/ocu:100346046/ocu:100358530/ocu:100346781/ocu:100355970	6	4	ENSOCUG00000003499/ENSOCUG00000001375/ENSOCUG00000010866/ENSOCUG00000014453	2	ENSOCUG00000016351/ENSOCUG00000013017
ocu00900	Terpenoid backbone biosynthesis	2/824	22/6602	0.780213	0.999718	ENSOCUG00000017427/ENSOCUG00000010068	HMGCR/PDSS1	ocu:100357791/ocu:100350927	2	1	ENSOCUG00000017427	1	ENSOCUG00000010068
ocu04966	Collecting duct acid secretion	2/824	22/6602	0.780213	0.999718	ENSOCUG00000022981/ENSOCUG00000014136	ATP6V1C2/-	ocu:100345545/ocu:100352404	2	1	ENSOCUG00000022981	1	ENSOCUG00000014136
ocu05320	Autoimmune thyroid disease	2/824	22/6602	0.780213	0.999718	ENSOCUG00000008202/ENSOCUG00000013304	-/-	ocu:100008609/ocu:100328967	2	1	ENSOCUG00000013304	1	ENSOCUG00000008202
ocu00051	Fructose and mannose metabolism	3/824	32/6602	0.781001	0.999718	ENSOCUG00000007516/ENSOCUG00000026383/ENSOCUG00000001952	PFKFB3/AKR1B10/TIGAR	ocu:100350534/ocu:100341518/ocu:100342540	3	1	ENSOCUG00000007516	2	ENSOCUG00000026383/ENSOCUG00000001952
ocu04350	TGF-beta signaling pathway	10/824	97/6602	0.7863	0.999718	ENSOCUG00000024446/ENSOCUG00000006969/ENSOCUG00000024967/ENSOCUG00000022823/ENSOCUG00000000621/ENSOCUG00000006134/ENSOCUG00000000641/ENSOCUG00000024309/ENSOCUG00000002157/ENSOCUG00000003866	ID2/DCN/ID1/ID3/INHBA/-/TGIF2/SMAD7/NEO1/FBN1	ocu:100350879/ocu:100009171/ocu:100347305/ocu:100346120/ocu:100354786/ocu:100347078/ocu:100343127/ocu:100338818/ocu:100346504/ocu:100350931	10	4	ENSOCUG00000006969/ENSOCUG00000000641/ENSOCUG00000002157/ENSOCUG00000003866	6	ENSOCUG00000024446/ENSOCUG00000024967/ENSOCUG00000022823/ENSOCUG00000000621/ENSOCUG00000006134/ENSOCUG00000024309
ocu04061	Viral protein interaction with cytokine and cytokine receptor	6/824	61/6602	0.790199	0.999718	ENSOCUG00000021710/ENSOCUG00000024883/ENSOCUG00000034927/ENSOCUG00000027471/ENSOCUG00000032350/ENSOCUG00000014127	CCL2/-/-/-/-/TNFRSF1B	ocu:100009130/ocu:100328583/ocu:100343840/ocu:100008733/ocu:108176138/ocu:100349872	6	2	ENSOCUG00000032350/ENSOCUG00000014127	4	ENSOCUG00000021710/ENSOCUG00000024883/ENSOCUG00000034927/ENSOCUG00000027471
ocu00561	Glycerolipid metabolism	5/824	52/6602	0.794764	0.999718	ENSOCUG00000026383/ENSOCUG00000008236/ENSOCUG00000008325/ENSOCUG00000010185/ENSOCUG00000009433	AKR1B10/LPL/ALDH2/ALDH7A1/LPIN2	ocu:100341518/ocu:100340171/ocu:100338523/ocu:100344302/ocu:100348321	5	4	ENSOCUG00000008236/ENSOCUG00000008325/ENSOCUG00000010185/ENSOCUG00000009433	1	ENSOCUG00000026383
ocu04150	mTOR signaling pathway	16/824	151/6602	0.795226	0.999718	ENSOCUG00000007642/ENSOCUG00000014689/ENSOCUG00000016772/ENSOCUG00000002449/ENSOCUG00000022981/ENSOCUG00000001456/ENSOCUG00000013388/ENSOCUG00000014730/ENSOCUG00000014136/ENSOCUG00000013173/ENSOCUG00000002304/ENSOCUG00000028076/ENSOCUG00000017792/ENSOCUG00000022455/ENSOCUG00000005116/ENSOCUG00000009433	DEPTOR/IGF1/DDIT4/-/ATP6V1C2/-/ULK2/-/-/RHEB/CLIP1/-/EIF4EBP1/NRAS/PIK3R1/LPIN2	ocu:100353512/ocu:100008668/ocu:100341887/ocu:100358697/ocu:100345545/ocu:100009338/ocu:100353118/ocu:100350521/ocu:100352404/ocu:100348492/ocu:100343861/ocu:108178879/ocu:100338850/ocu:100344241/ocu:100357841/ocu:100348321	16	9	ENSOCUG00000007642/ENSOCUG00000014689/ENSOCUG00000016772/ENSOCUG00000022981/ENSOCUG00000013388/ENSOCUG00000014730/ENSOCUG00000002304/ENSOCUG00000005116/ENSOCUG00000009433	7	ENSOCUG00000002449/ENSOCUG00000001456/ENSOCUG00000014136/ENSOCUG00000013173/ENSOCUG00000028076/ENSOCUG00000017792/ENSOCUG00000022455
ocu00603	Glycosphingolipid biosynthesis - globo and isoglobo series	1/824	12/6602	0.798347	0.999718	ENSOCUG00000005341	HEXB	ocu:100009508	1	1	ENSOCUG00000005341	0
ocu00565	Ether lipid metabolism	3/824	33/6602	0.798692	0.999718	ENSOCUG00000025710/ENSOCUG00000006582/ENSOCUG00000014089	PLD3/-/PLD1	ocu:100341396/ocu:100343913/ocu:100339661	3	3	ENSOCUG00000025710/ENSOCUG00000006582/ENSOCUG00000014089	0
ocu00030	Pentose phosphate pathway	2/824	23/6602	0.801077	0.999718	ENSOCUG00000016995/ENSOCUG00000006530	-/-	ocu:100342117/ocu:100347639	2	0		2	ENSOCUG00000016995/ENSOCUG00000006530
ocu05202	Transcriptional misregulation in cancer	19/824	178/6602	0.801591	0.999718	ENSOCUG00000024446/ENSOCUG00000022985/ENSOCUG00000002183/ENSOCUG00000013296/ENSOCUG00000008954/ENSOCUG00000014689/ENSOCUG00000021712/ENSOCUG00000010127/ENSOCUG00000010109/ENSOCUG00000014741/ENSOCUG00000027471/ENSOCUG00000016289/ENSOCUG00000005429/ENSOCUG00000000133/ENSOCUG00000003698/ENSOCUG00000022109/ENSOCUG00000005660/ENSOCUG00000010899/ENSOCUG00000003761	ID2/CEBPA/PML/GADD45G/GADD45A/IGF1/NFKB1/-/BIRC3/KDM6A/-/HPGD/BCL6/NFKBIZ/KLF3/-/PDGFA/-/PHF11	ocu:100350879/ocu:100358602/ocu:100351382/ocu:100353742/ocu:100353284/ocu:100008668/ocu:100349426/ocu:100353733/ocu:100340120/ocu:100347603/ocu:100008733/ocu:100348968/ocu:100353941/ocu:100356473/ocu:100353243/ocu:100009292/ocu:100352388/ocu:100340389/ocu:100353733	19	8	ENSOCUG00000014689/ENSOCUG00000021712/ENSOCUG00000010127/ENSOCUG00000014741/ENSOCUG00000005429/ENSOCUG00000000133/ENSOCUG00000003698/ENSOCUG00000022109	11	ENSOCUG00000024446/ENSOCUG00000022985/ENSOCUG00000002183/ENSOCUG00000013296/ENSOCUG00000008954/ENSOCUG00000010109/ENSOCUG00000027471/ENSOCUG00000016289/ENSOCUG00000005660/ENSOCUG00000010899/ENSOCUG00000003761
ocu04931	Insulin resistance	10/824	99/6602	0.807038	0.999718	ENSOCUG00000021712/ENSOCUG00000004042/ENSOCUG00000011034/ENSOCUG00000008570/ENSOCUG00000002095/ENSOCUG00000027471/ENSOCUG00000010843/ENSOCUG00000007432/ENSOCUG00000005116/novel.742	NFKB1/PTPRF/STAT3/G6PC3/NR1H3/-/-/ACACB/PIK3R1/-	ocu:100349426/ocu:100354193/ocu:100348778/ocu:100358721/ocu:100352900/ocu:100008733/ocu:100008966/ocu:100339362/ocu:100357841/ocu:100341991	10	9	ENSOCUG00000021712/ENSOCUG00000004042/ENSOCUG00000011034/ENSOCUG00000008570/ENSOCUG00000002095/ENSOCUG00000010843/ENSOCUG00000007432/ENSOCUG00000005116/novel.742	1	ENSOCUG00000027471
ocu04660	T cell receptor signaling pathway	8/824	81/6602	0.809051	0.999718	ENSOCUG00000008231/ENSOCUG00000015784/ENSOCUG00000021712/ENSOCUG00000006056/ENSOCUG00000001212/ENSOCUG00000014799/ENSOCUG00000022455/ENSOCUG00000005116	PLCG1/FYN/NFKB1/MAP3K8/JUN/MAPK13/NRAS/PIK3R1	ocu:100349958/ocu:100339741/ocu:100349426/ocu:100355566/ocu:100008856/ocu:100341695/ocu:100344241/ocu:100357841	8	6	ENSOCUG00000008231/ENSOCUG00000015784/ENSOCUG00000021712/ENSOCUG00000001212/ENSOCUG00000014799/ENSOCUG00000005116	2	ENSOCUG00000006056/ENSOCUG00000022455
ocu04666	Fc gamma R-mediated phagocytosis	8/824	81/6602	0.809051	0.999718	ENSOCUG00000008231/ENSOCUG00000013676/ENSOCUG00000017463/ENSOCUG00000014089/ENSOCUG00000010843/ENSOCUG00000000227/ENSOCUG00000005116/ENSOCUG00000026353	PLCG1/GSN/GAB2/PLD1/-/ASAP3/PIK3R1/ARPC4	ocu:100349958/ocu:100337841/ocu:100349301/ocu:100339661/ocu:100008966/ocu:100346808/ocu:100357841/ocu:103345506	8	7	ENSOCUG00000008231/ENSOCUG00000013676/ENSOCUG00000017463/ENSOCUG00000014089/ENSOCUG00000010843/ENSOCUG00000000227/ENSOCUG00000005116	1	ENSOCUG00000026353
ocu04650	Natural killer cell mediated cytotoxicity	7/824	72/6602	0.811483	0.999718	ENSOCUG00000008231/ENSOCUG00000015784/ENSOCUG00000008202/ENSOCUG00000014888/ENSOCUG00000032350/ENSOCUG00000022455/ENSOCUG00000005116	PLCG1/FYN/-/IFNAR1/-/NRAS/PIK3R1	ocu:100349958/ocu:100339741/ocu:100008609/ocu:100338604/ocu:108176138/ocu:100344241/ocu:100357841	7	5	ENSOCUG00000008231/ENSOCUG00000015784/ENSOCUG00000014888/ENSOCUG00000032350/ENSOCUG00000005116	2	ENSOCUG00000008202/ENSOCUG00000022455
ocu05170	Human immunodeficiency virus 1 infection	19/824	180/6602	0.816619	0.999718	ENSOCUG00000025605/ENSOCUG00000008231/ENSOCUG00000007607/ENSOCUG00000001764/ENSOCUG00000021712/ENSOCUG00000008202/ENSOCUG00000001212/ENSOCUG00000015353/ENSOCUG00000016559/ENSOCUG00000014799/ENSOCUG00000014127/ENSOCUG00000001155/ENSOCUG00000002107/ENSOCUG00000012180/ENSOCUG00000010741/ENSOCUG00000001652/ENSOCUG00000022455/ENSOCUG00000005116/ENSOCUG00000013304	-/PLCG1/SAMHD1/-/NFKB1/-/JUN/BTRC/GNAQ/MAPK13/TNFRSF1B/PDIA3/CALM2/TAB2/ITPR2/CCNB2/NRAS/PIK3R1/-	ocu:100355084/ocu:100349958/ocu:100353160/ocu:100341083/ocu:100349426/ocu:100008609/ocu:100008856/ocu:100350519/ocu:100340719/ocu:100341695/ocu:100349872/ocu:100328685/ocu:100350107/ocu:100342249/ocu:100356806/ocu:100357416/ocu:100344241/ocu:100357841/ocu:100328967	19	13	ENSOCUG00000008231/ENSOCUG00000007607/ENSOCUG00000021712/ENSOCUG00000001212/ENSOCUG00000015353/ENSOCUG00000016559/ENSOCUG00000014799/ENSOCUG00000014127/ENSOCUG00000001155/ENSOCUG00000012180/ENSOCUG00000010741/ENSOCUG00000005116/ENSOCUG00000013304	6	ENSOCUG00000025605/ENSOCUG00000001764/ENSOCUG00000008202/ENSOCUG00000002107/ENSOCUG00000001652/ENSOCUG00000022455
ocu04720	Long-term potentiation	5/824	54/6602	0.82134	0.999718	ENSOCUG00000016559/ENSOCUG00000035839/ENSOCUG00000002107/ENSOCUG00000010741/ENSOCUG00000022455	GNAQ/-/CALM2/ITPR2/NRAS	ocu:100340719/ocu:100339891/ocu:100350107/ocu:100356806/ocu:100344241	5	2	ENSOCUG00000016559/ENSOCUG00000010741	3	ENSOCUG00000035839/ENSOCUG00000002107/ENSOCUG00000022455
ocu05213	Endometrial cancer	5/824	54/6602	0.82134	0.999718	ENSOCUG00000013296/ENSOCUG00000008954/ENSOCUG00000022455/ENSOCUG00000005116/ENSOCUG00000022109	GADD45G/GADD45A/NRAS/PIK3R1/-	ocu:100353742/ocu:100353284/ocu:100344241/ocu:100357841/ocu:100009292	5	2	ENSOCUG00000005116/ENSOCUG00000022109	3	ENSOCUG00000013296/ENSOCUG00000008954/ENSOCUG00000022455
ocu00770	Pantothenate and CoA biosynthesis	1/824	13/6602	0.823561	0.999718	ENSOCUG00000015195	COASY	ocu:100344683	1	1	ENSOCUG00000015195	0
ocu03450	Non-homologous end-joining	1/824	13/6602	0.823561	0.999718	ENSOCUG00000001693	-	ocu:100125348	1	1	ENSOCUG00000001693	0
ocu04973	Carbohydrate digestion and absorption	3/824	35/6602	0.830491	0.999718	ENSOCUG00000008570/ENSOCUG00000005116/ENSOCUG00000027277	G6PC3/PIK3R1/LCT	ocu:100358721/ocu:100357841/ocu:100353264	3	2	ENSOCUG00000008570/ENSOCUG00000005116	1	ENSOCUG00000027277
ocu04928	Parathyroid hormone synthesis, secretion and action	9/824	93/6602	0.837031	0.999718	ENSOCUG00000004150/ENSOCUG00000017968/ENSOCUG00000026291/ENSOCUG00000014089/ENSOCUG00000008439/ENSOCUG00000016559/ENSOCUG00000000784/ENSOCUG00000021619/ENSOCUG00000010741	FGFR1/-/ARRB1/PLD1/EGR1/GNAQ/NR4A2/MAFB/ITPR2	ocu:100351861/ocu:100008904/ocu:100009235/ocu:100339661/ocu:100009491/ocu:100340719/ocu:100352580/ocu:103352307/ocu:100356806	9	9	ENSOCUG00000004150/ENSOCUG00000017968/ENSOCUG00000026291/ENSOCUG00000014089/ENSOCUG00000008439/ENSOCUG00000016559/ENSOCUG00000000784/ENSOCUG00000021619/ENSOCUG00000010741	0
ocu04914	Progesterone-mediated oocyte maturation	8/824	84/6602	0.839629	0.999718	ENSOCUG00000014689/ENSOCUG00000001819/ENSOCUG00000008243/ENSOCUG00000014799/ENSOCUG00000017898/ENSOCUG00000001652/ENSOCUG00000005116/ENSOCUG00000003793	IGF1/ANAPC10/MAD2L1/MAPK13/AURKA/CCNB2/PIK3R1/-	ocu:100008668/ocu:100342311/ocu:100354882/ocu:100341695/ocu:100345632/ocu:100357416/ocu:100357841/ocu:100352519	8	3	ENSOCUG00000014689/ENSOCUG00000014799/ENSOCUG00000005116	5	ENSOCUG00000001819/ENSOCUG00000008243/ENSOCUG00000017898/ENSOCUG00000001652/ENSOCUG00000003793
ocu00120	Primary bile acid biosynthesis	1/824	14/6602	0.845626	0.999718	ENSOCUG00000010866	HSD17B4	ocu:100346781	1	1	ENSOCUG00000010866	0
ocu04744	Phototransduction	1/824	14/6602	0.845626	0.999718	ENSOCUG00000002107	CALM2	ocu:100350107	1	0		1	ENSOCUG00000002107
ocu00562	Inositol phosphate metabolism	6/824	66/6602	0.848584	0.999718	ENSOCUG00000008231/ENSOCUG00000014535/ENSOCUG00000004970/ENSOCUG00000015916/ENSOCUG00000001617/ENSOCUG00000025121	PLCG1/IMPA1/ITPKB/PIP4K2B/MTMR8/ALDH6A1	ocu:100349958/ocu:100346782/ocu:100350928/ocu:100352034/ocu:100355823/ocu:100341559	6	4	ENSOCUG00000008231/ENSOCUG00000004970/ENSOCUG00000015916/ENSOCUG00000025121	2	ENSOCUG00000014535/ENSOCUG00000001617
ocu04640	Hematopoietic cell lineage	6/824	66/6602	0.848584	0.999718	ENSOCUG00000008771/ENSOCUG00000003273/ENSOCUG00000009701/ENSOCUG00000023350/ENSOCUG00000027471/ENSOCUG00000029611	IL1A/ITGA2B/CSF3/-/-/IL7	ocu:100009250/ocu:100008734/ocu:100356652/ocu:100345844/ocu:100008733/ocu:100345409	6	3	ENSOCUG00000003273/ENSOCUG00000023350/ENSOCUG00000029611	3	ENSOCUG00000008771/ENSOCUG00000009701/ENSOCUG00000027471
ocu05217	Basal cell carcinoma	5/824	57/6602	0.855926	0.999718	ENSOCUG00000013296/ENSOCUG00000008954/ENSOCUG00000014730/ENSOCUG00000022109/ENSOCUG00000006563	GADD45G/GADD45A/-/-/GLI3	ocu:100353742/ocu:100353284/ocu:100350521/ocu:100009292/ocu:100355047	5	3	ENSOCUG00000014730/ENSOCUG00000022109/ENSOCUG00000006563	2	ENSOCUG00000013296/ENSOCUG00000008954
ocu04925	Aldosterone synthesis and secretion	7/824	77/6602	0.862092	0.999718	ENSOCUG00000017968/ENSOCUG00000016559/ENSOCUG00000002733/ENSOCUG00000000784/ENSOCUG00000002107/ENSOCUG00000011626/ENSOCUG00000010741	-/GNAQ/CACNA1G/NR4A2/CALM2/CAMK1D/ITPR2	ocu:100008904/ocu:100340719/ocu:100346309/ocu:100352580/ocu:100350107/ocu:100343415/ocu:100356806	7	5	ENSOCUG00000017968/ENSOCUG00000016559/ENSOCUG00000002733/ENSOCUG00000000784/ENSOCUG00000010741	2	ENSOCUG00000002107/ENSOCUG00000011626
ocu00360	Phenylalanine metabolism	1/824	15/6602	0.864935	0.999718	ENSOCUG00000001436	MAOB	ocu:100357007	1	1	ENSOCUG00000001436	0
ocu04614	Renin-angiotensin system	1/824	15/6602	0.864935	0.999718	ENSOCUG00000009420	NLN	ocu:100357326	1	1	ENSOCUG00000009420	0
ocu00062	Fatty acid elongation	2/824	27/6602	0.867934	0.999718	ENSOCUG00000016351/ENSOCUG00000013017	HSD17B12/ELOVL2	ocu:100346603/ocu:100358530	2	0		2	ENSOCUG00000016351/ENSOCUG00000013017
ocu04136	Autophagy - other	3/824	38/6602	0.870062	0.999718	ENSOCUG00000013388/ENSOCUG00000032229/ENSOCUG00000013358	ULK2/-/ATG5	ocu:100353118/ocu:100346703/ocu:100342807	3	1	ENSOCUG00000013388	2	ENSOCUG00000032229/ENSOCUG00000013358
ocu04146	Peroxisome	7/824	78/6602	0.870753	0.999718	ENSOCUG00000000889/ENSOCUG00000005951/ENSOCUG00000032610/ENSOCUG00000010866/ENSOCUG00000010861/ENSOCUG00000014198/ENSOCUG00000003860	-/-/NUDT19/HSD17B4/PEX11G/CAT/PEX6	ocu:100347160/ocu:100347160/ocu:100350533/ocu:100346781/ocu:100355740/ocu:100340891/ocu:100353431	7	4	ENSOCUG00000010866/ENSOCUG00000010861/ENSOCUG00000014198/ENSOCUG00000003860	3	ENSOCUG00000000889/ENSOCUG00000005951/ENSOCUG00000032610
ocu04070	Phosphatidylinositol signaling system	8/824	88/6602	0.874234	0.999718	ENSOCUG00000008231/ENSOCUG00000014535/ENSOCUG00000004970/ENSOCUG00000002107/ENSOCUG00000010741/ENSOCUG00000005116/ENSOCUG00000015916/ENSOCUG00000001617	PLCG1/IMPA1/ITPKB/CALM2/ITPR2/PIK3R1/PIP4K2B/MTMR8	ocu:100349958/ocu:100346782/ocu:100350928/ocu:100350107/ocu:100356806/ocu:100357841/ocu:100352034/ocu:100355823	8	5	ENSOCUG00000008231/ENSOCUG00000004970/ENSOCUG00000010741/ENSOCUG00000005116/ENSOCUG00000015916	3	ENSOCUG00000014535/ENSOCUG00000002107/ENSOCUG00000001617
ocu04927	Cortisol synthesis and secretion	4/824	49/6602	0.876718	0.999718	ENSOCUG00000017968/ENSOCUG00000016559/ENSOCUG00000002733/ENSOCUG00000010741	-/GNAQ/CACNA1G/ITPR2	ocu:100008904/ocu:100340719/ocu:100346309/ocu:100356806	4	4	ENSOCUG00000017968/ENSOCUG00000016559/ENSOCUG00000002733/ENSOCUG00000010741	0
ocu04961	Endocrine and other factor-regulated calcium reabsorption	4/824	49/6602	0.876718	0.999718	ENSOCUG00000017968/ENSOCUG00000000009/ENSOCUG00000016559/ENSOCUG00000004060	-/CLTA/GNAQ/AP2B1	ocu:100008904/ocu:100350456/ocu:100340719/ocu:100347007	4	3	ENSOCUG00000017968/ENSOCUG00000016559/ENSOCUG00000004060	1	ENSOCUG00000000009
ocu04972	Pancreatic secretion	7/824	79/6602	0.878962	0.999718	ENSOCUG00000017968/ENSOCUG00000006582/ENSOCUG00000002336/ENSOCUG00000016559/ENSOCUG00000035839/ENSOCUG00000010741/ENSOCUG00000006500	-/-/BST1/GNAQ/-/ITPR2/SLC4A4	ocu:100008904/ocu:100343913/ocu:100351817/ocu:100340719/ocu:100339891/ocu:100356806/ocu:100008727	7	6	ENSOCUG00000017968/ENSOCUG00000006582/ENSOCUG00000002336/ENSOCUG00000016559/ENSOCUG00000010741/ENSOCUG00000006500	1	ENSOCUG00000035839
ocu00512	Mucin type O-glycan biosynthesis	2/824	28/6602	0.881069	0.999718	ENSOCUG00000026002/ENSOCUG00000015958	-/GALNT2	ocu:100359047/ocu:100338673	2	1	ENSOCUG00000015958	1	ENSOCUG00000026002
ocu04970	Salivary secretion	5/824	60/6602	0.884742	0.999718	ENSOCUG00000017968/ENSOCUG00000002336/ENSOCUG00000016559/ENSOCUG00000002107/ENSOCUG00000010741	-/BST1/GNAQ/CALM2/ITPR2	ocu:100008904/ocu:100351817/ocu:100340719/ocu:100350107/ocu:100356806	5	4	ENSOCUG00000017968/ENSOCUG00000002336/ENSOCUG00000016559/ENSOCUG00000010741	1	ENSOCUG00000002107
ocu04910	Insulin signaling pathway	12/824	128/6602	0.890256	0.999718	ENSOCUG00000014453/ENSOCUG00000004042/ENSOCUG00000008570/ENSOCUG00000001456/ENSOCUG00000013173/ENSOCUG00000028076/ENSOCUG00000002107/ENSOCUG00000007432/ENSOCUG00000017792/ENSOCUG00000022455/ENSOCUG00000005116/ENSOCUG00000013782	ACACA/PTPRF/G6PC3/-/RHEB/-/CALM2/ACACB/EIF4EBP1/NRAS/PIK3R1/PHKA2	ocu:100355970/ocu:100354193/ocu:100358721/ocu:100009338/ocu:100348492/ocu:108178879/ocu:100350107/ocu:100339362/ocu:100338850/ocu:100344241/ocu:100357841/ocu:100190898	12	6	ENSOCUG00000014453/ENSOCUG00000004042/ENSOCUG00000008570/ENSOCUG00000007432/ENSOCUG00000005116/ENSOCUG00000013782	6	ENSOCUG00000001456/ENSOCUG00000013173/ENSOCUG00000028076/ENSOCUG00000002107/ENSOCUG00000017792/ENSOCUG00000022455
ocu00071	Fatty acid degradation	3/824	40/6602	0.891688	0.999718	ENSOCUG00000008325/ENSOCUG00000033073/ENSOCUG00000010185	ALDH2/ADH6/ALDH7A1	ocu:100338523/ocu:100343992/ocu:100344302	3	2	ENSOCUG00000008325/ENSOCUG00000010185	1	ENSOCUG00000033073
ocu00514	Other types of O-glycan biosynthesis	3/824	40/6602	0.891688	0.999718	ENSOCUG00000026002/ENSOCUG00000001894/ENSOCUG00000015958	-/LFNG/GALNT2	ocu:100359047/ocu:100355921/ocu:100338673	3	2	ENSOCUG00000001894/ENSOCUG00000015958	1	ENSOCUG00000026002
ocu04215	Apoptosis - multiple species	3/824	40/6602	0.891688	0.999718	ENSOCUG00000025605/ENSOCUG00000010109/novel.584	-/BIRC3/-	ocu:100355084/ocu:100340120/ocu:103349392	3	0		3	ENSOCUG00000025605/ENSOCUG00000010109/novel.584
ocu04975	Fat digestion and absorption	2/824	29/6602	0.892987	0.999718	ENSOCUG00000006582/ENSOCUG00000009279	-/ABCA1	ocu:100343913/ocu:100356765	2	2	ENSOCUG00000006582/ENSOCUG00000009279	0
ocu00591	Linoleic acid metabolism	1/824	17/6602	0.896615	0.999718	ENSOCUG00000006582	-	ocu:100343913	1	1	ENSOCUG00000006582	0
ocu04978	Mineral absorption	3/824	41/6602	0.901243	0.999718	ENSOCUG00000000014/ENSOCUG00000010633/ENSOCUG00000007065	-/HMOX1/CLCN2	ocu:100009254/ocu:100008919/ocu:100009530	3	1	ENSOCUG00000007065	2	ENSOCUG00000000014/ENSOCUG00000010633
ocu05152	Tuberculosis	14/824	149/6602	0.903428	0.999718	ENSOCUG00000008771/ENSOCUG00000025605/ENSOCUG00000014833/ENSOCUG00000017494/ENSOCUG00000021712/ENSOCUG00000022480/ENSOCUG00000012840/ENSOCUG00000012736/ENSOCUG00000027471/ENSOCUG00000014799/ENSOCUG00000016853/ENSOCUG00000002107/ENSOCUG00000002455/ENSOCUG00000006227	IL1A/-/PLA2R1/-/NFKB1/LAMP1/NOD2/-/-/MAPK13/JAK2/CALM2/STAT1/JAK1	ocu:100009250/ocu:100355084/ocu:100009180/ocu:103351593/ocu:100349426/ocu:100353993/ocu:100356594/ocu:100349912/ocu:100008733/ocu:100341695/ocu:100358134/ocu:100350107/ocu:100343893/ocu:100352594	14	8	ENSOCUG00000014833/ENSOCUG00000017494/ENSOCUG00000021712/ENSOCUG00000022480/ENSOCUG00000012840/ENSOCUG00000014799/ENSOCUG00000016853/ENSOCUG00000006227	6	ENSOCUG00000008771/ENSOCUG00000025605/ENSOCUG00000012736/ENSOCUG00000027471/ENSOCUG00000002107/ENSOCUG00000002455
ocu00630	Glyoxylate and dicarboxylate metabolism	2/824	30/6602	0.903787	0.999718	ENSOCUG00000002260/ENSOCUG00000014198	ACSS2/CAT	ocu:100346003/ocu:100340891	2	2	ENSOCUG00000002260/ENSOCUG00000014198	0
ocu05031	Amphetamine addiction	4/824	52/6602	0.903833	0.999718	ENSOCUG00000017968/ENSOCUG00000001212/ENSOCUG00000002107/ENSOCUG00000001436	-/JUN/CALM2/MAOB	ocu:100008904/ocu:100008856/ocu:100350107/ocu:100357007	4	3	ENSOCUG00000017968/ENSOCUG00000001212/ENSOCUG00000001436	1	ENSOCUG00000002107
ocu00230	Purine metabolism	11/824	121/6602	0.903964	0.999718	ENSOCUG00000013982/ENSOCUG00000008919/ENSOCUG00000024946/ENSOCUG00000022135/ENSOCUG00000012216/ENSOCUG00000017722/ENSOCUG00000005027/ENSOCUG00000004070/ENSOCUG00000016161/ENSOCUG00000012403/ENSOCUG00000011411	ADSS2/NT5E/NME2/NME1/PAICS/GMPR/PNP/ITPA/ADSL/GDA/-	ocu:100352188/ocu:100356979/ocu:100533972/ocu:100533971/ocu:100343740/ocu:100342587/ocu:100349854/ocu:100345066/ocu:103352472/ocu:100344028/ocu:100008827	11	2	ENSOCUG00000008919/ENSOCUG00000011411	9	ENSOCUG00000013982/ENSOCUG00000024946/ENSOCUG00000022135/ENSOCUG00000012216/ENSOCUG00000017722/ENSOCUG00000005027/ENSOCUG00000004070/ENSOCUG00000016161/ENSOCUG00000012403
ocu04520	Adherens junction	6/824	73/6602	0.907373	0.999718	ENSOCUG00000036747/ENSOCUG00000004150/ENSOCUG00000016125/ENSOCUG00000015784/ENSOCUG00000004042/ENSOCUG00000017836	-/FGFR1/PTPRM/FYN/PTPRF/NECTIN2	ocu:100009272/ocu:100351861/ocu:100356969/ocu:100339741/ocu:100354193/ocu:100357545	6	5	ENSOCUG00000004150/ENSOCUG00000016125/ENSOCUG00000015784/ENSOCUG00000004042/ENSOCUG00000017836	1	ENSOCUG00000036747
ocu04725	Cholinergic synapse	6/824	73/6602	0.907373	0.999718	ENSOCUG00000015784/ENSOCUG00000016559/ENSOCUG00000016853/ENSOCUG00000010741/ENSOCUG00000022455/ENSOCUG00000005116	FYN/GNAQ/JAK2/ITPR2/NRAS/PIK3R1	ocu:100339741/ocu:100340719/ocu:100358134/ocu:100356806/ocu:100344241/ocu:100357841	6	5	ENSOCUG00000015784/ENSOCUG00000016559/ENSOCUG00000016853/ENSOCUG00000010741/ENSOCUG00000005116	1	ENSOCUG00000022455
ocu05226	Gastric cancer	11/824	122/6602	0.909358	0.999718	ENSOCUG00000013296/ENSOCUG00000008954/ENSOCUG00000005398/ENSOCUG00000014730/ENSOCUG00000003271/ENSOCUG00000000476/ENSOCUG00000022455/ENSOCUG00000005116/ENSOCUG00000022109/ENSOCUG00000013987/ENSOCUG00000006713	GADD45G/GADD45A/CCNE2/-/GAB1/FGF2/NRAS/PIK3R1/-/FGF1/FGF7	ocu:100353742/ocu:100353284/ocu:100134867/ocu:100350521/ocu:100346125/ocu:100009068/ocu:100344241/ocu:100357841/ocu:100009292/ocu:100328898/ocu:100008681	11	5	ENSOCUG00000014730/ENSOCUG00000003271/ENSOCUG00000000476/ENSOCUG00000005116/ENSOCUG00000022109	6	ENSOCUG00000013296/ENSOCUG00000008954/ENSOCUG00000005398/ENSOCUG00000022455/ENSOCUG00000013987/ENSOCUG00000006713
ocu04371	Apelin signaling pathway	10/824	113/6602	0.912249	0.999718	ENSOCUG00000002835/ENSOCUG00000008193/ENSOCUG00000002884/ENSOCUG00000008439/ENSOCUG00000016559/ENSOCUG00000028076/ENSOCUG00000002107/ENSOCUG00000010741/ENSOCUG00000022455/ENSOCUG00000005076	CCN2/ACTA2/JAG1/EGR1/GNAQ/-/CALM2/ITPR2/NRAS/-	ocu:100008638/ocu:100009271/ocu:100339551/ocu:100009491/ocu:100340719/ocu:108178879/ocu:100350107/ocu:100356806/ocu:100344241/ocu:100353972	10	5	ENSOCUG00000002884/ENSOCUG00000008439/ENSOCUG00000016559/ENSOCUG00000010741/ENSOCUG00000005076	5	ENSOCUG00000002835/ENSOCUG00000008193/ENSOCUG00000028076/ENSOCUG00000002107/ENSOCUG00000022455
ocu04060	Cytokine-cytokine receptor interaction	18/824	189/6602	0.917219	0.999718	ENSOCUG00000008771/ENSOCUG00000021710/ENSOCUG00000010189/ENSOCUG00000024883/ENSOCUG00000000621/ENSOCUG00000008496/ENSOCUG00000024871/ENSOCUG00000008202/ENSOCUG00000027985/ENSOCUG00000009701/ENSOCUG00000014888/ENSOCUG00000012643/ENSOCUG00000034927/ENSOCUG00000027471/ENSOCUG00000032350/ENSOCUG00000014127/ENSOCUG00000029611/ENSOCUG00000015304	IL1A/CCL2/LEP/-/INHBA/GHR/GDF11/-/TNFRSF12A/CSF3/IFNAR1/OSMR/-/-/-/TNFRSF1B/IL7/IL21	ocu:100009250/ocu:100009130/ocu:100008747/ocu:100328583/ocu:100354786/ocu:100009325/ocu:100341680/ocu:100008609/ocu:103345667/ocu:100356652/ocu:100338604/ocu:100356631/ocu:100343840/ocu:100008733/ocu:108176138/ocu:100349872/ocu:100345409/ocu:100344172	18	7	ENSOCUG00000008496/ENSOCUG00000024871/ENSOCUG00000014888/ENSOCUG00000012643/ENSOCUG00000032350/ENSOCUG00000014127/ENSOCUG00000029611	11	ENSOCUG00000008771/ENSOCUG00000021710/ENSOCUG00000010189/ENSOCUG00000024883/ENSOCUG00000000621/ENSOCUG00000008202/ENSOCUG00000027985/ENSOCUG00000009701/ENSOCUG00000034927/ENSOCUG00000027471/ENSOCUG00000015304
ocu03460	Fanconi anemia pathway	4/824	54/6602	0.918844	0.999718	ENSOCUG00000009363/ENSOCUG00000000467/ENSOCUG00000010249/ENSOCUG00000003883	HES1/RPA3/UBE2T/BRCA1	ocu:100358704/ocu:100358262/ocu:100357338/ocu:100347269	4	1	ENSOCUG00000003883	3	ENSOCUG00000009363/ENSOCUG00000000467/ENSOCUG00000010249
ocu05210	Colorectal cancer	8/824	95/6602	0.919958	0.999718	ENSOCUG00000025605/ENSOCUG00000013296/ENSOCUG00000008954/ENSOCUG00000001212/novel.584/ENSOCUG00000022455/ENSOCUG00000005116/ENSOCUG00000022109	-/GADD45G/GADD45A/JUN/-/NRAS/PIK3R1/-	ocu:100355084/ocu:100353742/ocu:100353284/ocu:100008856/ocu:103349392/ocu:100344241/ocu:100357841/ocu:100009292	8	3	ENSOCUG00000001212/ENSOCUG00000005116/ENSOCUG00000022109	5	ENSOCUG00000025605/ENSOCUG00000013296/ENSOCUG00000008954/novel.584/ENSOCUG00000022455
ocu04710	Circadian rhythm	2/824	32/6602	0.9224	0.999718	ENSOCUG00000015353/ENSOCUG00000011896	BTRC/FBXL3	ocu:100350519/ocu:100350003	2	2	ENSOCUG00000015353/ENSOCUG00000011896	0
ocu04530	Tight junction	13/824	144/6602	0.923767	0.999718	ENSOCUG00000021304/ENSOCUG00000036747/ENSOCUG00000004059/ENSOCUG00000014619/ENSOCUG00000001212/ENSOCUG00000022998/ENSOCUG00000004082/ENSOCUG00000027812/ENSOCUG00000032453/ENSOCUG00000003623/ENSOCUG00000028032/ENSOCUG00000000149/ENSOCUG00000009270	MYL12A/-/PCNA/-/JUN/-/-/-/-/ITGB1/TUBA1C/-/SYNPO	ocu:100346112/ocu:100009272/ocu:100339381/ocu:100343384/ocu:100008856/ocu:100349209/ocu:100348075/ocu:100340483/ocu:100351703/ocu:100008898/ocu:100349209/ocu:100338273/ocu:100344553	13	5	ENSOCUG00000001212/ENSOCUG00000032453/ENSOCUG00000003623/ENSOCUG00000000149/ENSOCUG00000009270	8	ENSOCUG00000021304/ENSOCUG00000036747/ENSOCUG00000004059/ENSOCUG00000014619/ENSOCUG00000022998/ENSOCUG00000004082/ENSOCUG00000027812/ENSOCUG00000028032
ocu04662	B cell receptor signaling pathway	4/824	55/6602	0.925534	0.999718	ENSOCUG00000021712/ENSOCUG00000001212/ENSOCUG00000022455/ENSOCUG00000005116	NFKB1/JUN/NRAS/PIK3R1	ocu:100349426/ocu:100008856/ocu:100344241/ocu:100357841	4	3	ENSOCUG00000021712/ENSOCUG00000001212/ENSOCUG00000005116	1	ENSOCUG00000022455
ocu04960	Aldosterone-regulated sodium reabsorption	2/824	33/6602	0.930381	0.999718	ENSOCUG00000014689/ENSOCUG00000005116	IGF1/PIK3R1	ocu:100008668/ocu:100357841	2	2	ENSOCUG00000014689/ENSOCUG00000005116	0
ocu00534	Glycosaminoglycan biosynthesis - heparan sulfate / heparin	1/824	20/6602	0.930776	0.999718	ENSOCUG00000007361	EXT2	ocu:100343697	1	1	ENSOCUG00000007361	0
ocu00670	One carbon pool by folate	1/824	20/6602	0.930776	0.999718	ENSOCUG00000005127	-	ocu:103350105	1	0		1	ENSOCUG00000005127
ocu04340	Hedgehog signaling pathway	3/824	45/6602	0.932299	0.999718	ENSOCUG00000015353/ENSOCUG00000026291/ENSOCUG00000006563	BTRC/ARRB1/GLI3	ocu:100350519/ocu:100009235/ocu:100355047	3	3	ENSOCUG00000015353/ENSOCUG00000026291/ENSOCUG00000006563	0
ocu00564	Glycerophospholipid metabolism	6/824	78/6602	0.93622	0.999718	ENSOCUG00000025710/ENSOCUG00000006582/ENSOCUG00000014089/ENSOCUG00000024010/ENSOCUG00000013660/ENSOCUG00000009433	PLD3/-/PLD1/GPCPD1/LYPLA2/LPIN2	ocu:100341396/ocu:100343913/ocu:100339661/ocu:100340388/ocu:100345346/ocu:100348321	6	6	ENSOCUG00000025710/ENSOCUG00000006582/ENSOCUG00000014089/ENSOCUG00000024010/ENSOCUG00000013660/ENSOCUG00000009433	0
ocu04130	SNARE interactions in vesicular transport	2/824	34/6602	0.937582	0.999718	ENSOCUG00000021107/ENSOCUG00000035409	VAMP1/-	ocu:103350340/ocu:100342202	2	1	ENSOCUG00000021107	1	ENSOCUG00000035409
ocu00515	Mannose type O-glycan biosynthesis	1/824	21/6602	0.939443	0.999718	ENSOCUG00000012868	CHST10	ocu:100343380	1	1	ENSOCUG00000012868	0
ocu00520	Amino sugar and nucleotide sugar metabolism	3/824	47/6602	0.944197	0.999718	ENSOCUG00000012467/ENSOCUG00000005341/ENSOCUG00000010803	NANS/HEXB/PGM3	ocu:100356934/ocu:100009508/ocu:100340585	3	1	ENSOCUG00000005341	2	ENSOCUG00000012467/ENSOCUG00000010803
ocu05033	Nicotine addiction	1/824	22/6602	0.947025	0.999718	ENSOCUG00000025868	-	ocu:100348213	1	1	ENSOCUG00000025868	0
ocu04062	Chemokine signaling pathway	12/824	142/6602	0.951232	0.999718	ENSOCUG00000021710/ENSOCUG00000024883/ENSOCUG00000021712/ENSOCUG00000026291/ENSOCUG00000011034/ENSOCUG00000034927/ENSOCUG00000010843/ENSOCUG00000035839/ENSOCUG00000016853/ENSOCUG00000002455/ENSOCUG00000022455/ENSOCUG00000005116	CCL2/-/NFKB1/ARRB1/STAT3/-/-/-/JAK2/STAT1/NRAS/PIK3R1	ocu:100009130/ocu:100328583/ocu:100349426/ocu:100009235/ocu:100348778/ocu:100343840/ocu:100008966/ocu:100339891/ocu:100358134/ocu:100343893/ocu:100344241/ocu:100357841	12	6	ENSOCUG00000021712/ENSOCUG00000026291/ENSOCUG00000011034/ENSOCUG00000010843/ENSOCUG00000016853/ENSOCUG00000005116	6	ENSOCUG00000021710/ENSOCUG00000024883/ENSOCUG00000034927/ENSOCUG00000035839/ENSOCUG00000002455/ENSOCUG00000022455
ocu04964	Proximal tubule bicarbonate reclamation	1/824	23/6602	0.953659	0.999718	ENSOCUG00000006500	SLC4A4	ocu:100008727	1	1	ENSOCUG00000006500	0
ocu04140	Autophagy - animal	12/824	143/6602	0.954148	0.999718	ENSOCUG00000007642/ENSOCUG00000016772/ENSOCUG00000022480/ENSOCUG00000013388/ENSOCUG00000013173/ENSOCUG00000010843/ENSOCUG00000022455/ENSOCUG00000005116/ENSOCUG00000016580/ENSOCUG00000008397/ENSOCUG00000032229/ENSOCUG00000013358	DEPTOR/DDIT4/LAMP1/ULK2/RHEB/-/NRAS/PIK3R1/CTSB/CTSV/-/ATG5	ocu:100353512/ocu:100341887/ocu:100353993/ocu:100353118/ocu:100348492/ocu:100008966/ocu:100344241/ocu:100357841/ocu:100101593/ocu:100008830/ocu:100346703/ocu:100342807	12	8	ENSOCUG00000007642/ENSOCUG00000016772/ENSOCUG00000022480/ENSOCUG00000013388/ENSOCUG00000010843/ENSOCUG00000005116/ENSOCUG00000016580/ENSOCUG00000008397	4	ENSOCUG00000013173/ENSOCUG00000022455/ENSOCUG00000032229/ENSOCUG00000013358
ocu04721	Synaptic vesicle cycle	4/824	61/6602	0.956221	0.999718	ENSOCUG00000022981/ENSOCUG00000000009/ENSOCUG00000014136/ENSOCUG00000004060	ATP6V1C2/CLTA/-/AP2B1	ocu:100345545/ocu:100350456/ocu:100352404/ocu:100347007	4	2	ENSOCUG00000022981/ENSOCUG00000004060	2	ENSOCUG00000000009/ENSOCUG00000014136
ocu04976	Bile secretion	4/824	62/6602	0.960024	0.999718	ENSOCUG00000017968/ENSOCUG00000014610/ENSOCUG00000017427/ENSOCUG00000006500	-/ABCC4/HMGCR/SLC4A4	ocu:100008904/ocu:100354688/ocu:100357791/ocu:100008727	4	4	ENSOCUG00000017968/ENSOCUG00000014610/ENSOCUG00000017427/ENSOCUG00000006500	0
ocu04144	Endocytosis	22/824	242/6602	0.962357	0.999718	ENSOCUG00000000258/ENSOCUG00000002183/ENSOCUG00000015858/ENSOCUG00000035488/ENSOCUG00000015533/ENSOCUG00000026291/ENSOCUG00000021605/ENSOCUG00000012000/ENSOCUG00000014089/ENSOCUG00000023645/ENSOCUG00000029532/ENSOCUG00000000009/ENSOCUG00000000227/ENSOCUG00000017072/ENSOCUG00000008948/ENSOCUG00000005858/ENSOCUG00000013304/ENSOCUG00000008363/ENSOCUG00000004060/ENSOCUG00000000270/ENSOCUG00000026353/…	PDGFRA/PML/SMAP2/-/HSPA8/ARRB1/-/-/PLD1/-/EHD1/CLTA/ASAP3/-/CHMP5/SNX3/-/VPS37A/AP2B1/CAPZA1/ARPC4/-	ocu:100343006/ocu:100351382/ocu:100338826/ocu:100348873/ocu:100348873/ocu:100009235/ocu:100341403/ocu:100354334/ocu:100339661/ocu:100354334/ocu:100357978/ocu:100350456/ocu:100346808/ocu:100357306/ocu:100345211/ocu:100328699/ocu:100328967/ocu:100347127/ocu:100347007/ocu:100349335/ocu:103345506/ocu:100340389	22	8	ENSOCUG00000000258/ENSOCUG00000015858/ENSOCUG00000026291/ENSOCUG00000021605/ENSOCUG00000014089/ENSOCUG00000000227/ENSOCUG00000013304/ENSOCUG00000004060	14	ENSOCUG00000002183/ENSOCUG00000035488/ENSOCUG00000015533/ENSOCUG00000012000/ENSOCUG00000023645/ENSOCUG00000029532/ENSOCUG00000000009/ENSOCUG00000017072/ENSOCUG00000008948/ENSOCUG00000005858/ENSOCUG00000008363/ENSOCUG00000000270/ENSOCUG00000026353/ENSOCUG00000010899
ocu04728	Dopaminergic synapse	8/824	107/6602	0.965595	0.999718	ENSOCUG00000017968/ENSOCUG00000026291/ENSOCUG00000016559/ENSOCUG00000014799/ENSOCUG00000002107/ENSOCUG00000001436/ENSOCUG00000010741/ENSOCUG00000017572	-/ARRB1/GNAQ/MAPK13/CALM2/MAOB/ITPR2/PPP2R5A	ocu:100008904/ocu:100009235/ocu:100340719/ocu:100341695/ocu:100350107/ocu:100357007/ocu:100356806/ocu:100346997	8	7	ENSOCUG00000017968/ENSOCUG00000026291/ENSOCUG00000016559/ENSOCUG00000014799/ENSOCUG00000001436/ENSOCUG00000010741/ENSOCUG00000017572	1	ENSOCUG00000002107
ocu00270	Cysteine and methionine metabolism	3/824	52/6602	0.965974	0.999718	ENSOCUG00000007765/ENSOCUG00000006016/ENSOCUG00000026601	PSAT1/SMS/-	ocu:100009099/ocu:100340020/ocu:100355262	3	1	ENSOCUG00000007765	2	ENSOCUG00000006016/ENSOCUG00000026601
ocu04390	Hippo signaling pathway	12/824	149/6602	0.968632	0.999718	ENSOCUG00000024446/ENSOCUG00000024967/ENSOCUG00000002835/ENSOCUG00000036747/ENSOCUG00000015353/ENSOCUG00000010109/ENSOCUG00000014730/ENSOCUG00000024309/ENSOCUG00000008758/ENSOCUG00000007955/ENSOCUG00000007090/ENSOCUG00000013987	ID2/ID1/CCN2/-/BTRC/BIRC3/-/SMAD7/TEAD2/TEAD1/YWHAH/FGF1	ocu:100350879/ocu:100347305/ocu:100008638/ocu:100009272/ocu:100350519/ocu:100340120/ocu:100350521/ocu:100338818/ocu:100352383/ocu:100349978/ocu:100328734/ocu:100328898	12	4	ENSOCUG00000015353/ENSOCUG00000014730/ENSOCUG00000008758/ENSOCUG00000007955	8	ENSOCUG00000024446/ENSOCUG00000024967/ENSOCUG00000002835/ENSOCUG00000036747/ENSOCUG00000010109/ENSOCUG00000024309/ENSOCUG00000007090/ENSOCUG00000013987
ocu00500	Starch and sucrose metabolism	1/824	26/6602	0.968983	0.999718	ENSOCUG00000008570	G6PC3	ocu:100358721	1	1	ENSOCUG00000008570	0
ocu04740	Olfactory transduction	3/824	53/6602	0.969235	0.999718	ENSOCUG00000026291/ENSOCUG00000002107/ENSOCUG00000025407	ARRB1/CALM2/-	ocu:100009235/ocu:100350107/ocu:100353225	3	2	ENSOCUG00000026291/ENSOCUG00000025407	1	ENSOCUG00000002107
ocu04974	Protein digestion and absorption	5/824	78/6602	0.973708	0.999718	novel.846/ENSOCUG00000000409/ENSOCUG00000014857/ENSOCUG00000015020/ENSOCUG00000016236	-/-/COL5A3/COL5A2/COL15A1	ocu:100343947/ocu:100356474/ocu:100345384/ocu:100340750/ocu:100346072	5	5	novel.846/ENSOCUG00000000409/ENSOCUG00000014857/ENSOCUG00000015020/ENSOCUG00000016236	0
ocu05340	Primary immunodeficiency	1/824	28/6602	0.97627	0.999718	ENSOCUG00000003145	UNG	ocu:100338366	1	0		1	ENSOCUG00000003145
ocu04934	Cushing syndrome	10/824	133/6602	0.97651	0.999718	ENSOCUG00000017968/ENSOCUG00000010127/ENSOCUG00000005398/ENSOCUG00000014730/ENSOCUG00000016559/ENSOCUG00000035839/ENSOCUG00000002733/ENSOCUG00000021494/ENSOCUG00000010741/ENSOCUG00000003761	-/-/CCNE2/-/GNAQ/-/CACNA1G/-/ITPR2/PHF11	ocu:100008904/ocu:100353733/ocu:100134867/ocu:100350521/ocu:100340719/ocu:100339891/ocu:100346309/ocu:100353481/ocu:100356806/ocu:100353733	10	6	ENSOCUG00000017968/ENSOCUG00000010127/ENSOCUG00000014730/ENSOCUG00000016559/ENSOCUG00000002733/ENSOCUG00000010741	4	ENSOCUG00000005398/ENSOCUG00000035839/ENSOCUG00000021494/ENSOCUG00000003761
ocu04022	cGMP-PKG signaling pathway	11/824	144/6602	0.977676	0.999718	ENSOCUG00000008019/ENSOCUG00000014619/ENSOCUG00000013268/ENSOCUG00000009082/ENSOCUG00000016559/ENSOCUG00000002063/ENSOCUG00000002107/ENSOCUG00000010741/ENSOCUG00000006682/ENSOCUG00000012345/ENSOCUG00000005076	KCNJ8/-/-/VDAC2/GNAQ/GTF2I/CALM2/ITPR2/-/PPIF/-	ocu:100008881/ocu:100343384/ocu:100337764/ocu:100009473/ocu:100340719/ocu:100339683/ocu:100350107/ocu:100356806/ocu:100337764/ocu:100338362/ocu:100353972	11	5	ENSOCUG00000008019/ENSOCUG00000016559/ENSOCUG00000002063/ENSOCUG00000010741/ENSOCUG00000005076	6	ENSOCUG00000014619/ENSOCUG00000013268/ENSOCUG00000009082/ENSOCUG00000002107/ENSOCUG00000006682/ENSOCUG00000012345
ocu04916	Melanogenesis	5/824	80/6602	0.977964	0.999718	ENSOCUG00000017968/ENSOCUG00000014730/ENSOCUG00000016559/ENSOCUG00000002107/ENSOCUG00000022455	-/-/GNAQ/CALM2/NRAS	ocu:100008904/ocu:100350521/ocu:100340719/ocu:100350107/ocu:100344241	5	3	ENSOCUG00000017968/ENSOCUG00000014730/ENSOCUG00000016559	2	ENSOCUG00000002107/ENSOCUG00000022455
ocu04713	Circadian entrainment	4/824	71/6602	0.982808	0.999718	ENSOCUG00000017968/ENSOCUG00000016559/ENSOCUG00000002733/ENSOCUG00000002107	-/GNAQ/CACNA1G/CALM2	ocu:100008904/ocu:100340719/ocu:100346309/ocu:100350107	4	3	ENSOCUG00000017968/ENSOCUG00000016559/ENSOCUG00000002733	1	ENSOCUG00000002107
ocu04080	Neuroactive ligand-receptor interaction	14/824	179/6602	0.983552	0.999718	ENSOCUG00000010189/ENSOCUG00000008496/ENSOCUG00000026819/ENSOCUG00000000895/ENSOCUG00000015574/ENSOCUG00000021932/ENSOCUG00000016192/ENSOCUG00000025868/ENSOCUG00000010167/ENSOCUG00000005739/ENSOCUG00000002522/ENSOCUG00000010231/ENSOCUG00000027279/ENSOCUG00000001769	LEP/GHR/-/PTGER4/S1PR1/FSHB/CYSLTR1/-/AVPR1A/HCRTR1/PTGFR/CHRNE/CHRND/-	ocu:100008747/ocu:100009325/ocu:100347249/ocu:100009081/ocu:100008820/ocu:100008946/ocu:103351911/ocu:100348213/ocu:100345154/ocu:100352294/ocu:100344670/ocu:100349697/ocu:100352617/ocu:100354268	14	9	ENSOCUG00000008496/ENSOCUG00000000895/ENSOCUG00000015574/ENSOCUG00000021932/ENSOCUG00000025868/ENSOCUG00000010167/ENSOCUG00000002522/ENSOCUG00000010231/ENSOCUG00000027279	5	ENSOCUG00000010189/ENSOCUG00000026819/ENSOCUG00000016192/ENSOCUG00000005739/ENSOCUG00000001769
ocu03440	Homologous recombination	2/824	46/6602	0.983841	0.999718	ENSOCUG00000000467/ENSOCUG00000003883	RPA3/BRCA1	ocu:100358262/ocu:100347269	2	1	ENSOCUG00000003883	1	ENSOCUG00000000467
ocu00970	Aminoacyl-tRNA biosynthesis	2/824	49/6602	0.988584	0.999718	ENSOCUG00000005082/ENSOCUG00000009867	QARS1/-	ocu:100356811/ocu:100346657	2	1	ENSOCUG00000005082	1	ENSOCUG00000009867
ocu04672	Intestinal immune network for IgA production	1/824	35/6602	0.990711	0.999718	ENSOCUG00000027471	-	ocu:100008733	1	0		1	ENSOCUG00000027471
ocu04724	Glutamatergic synapse	4/824	82/6602	0.994194	0.999718	ENSOCUG00000017968/ENSOCUG00000014089/ENSOCUG00000016559/ENSOCUG00000010741	-/PLD1/GNAQ/ITPR2	ocu:100008904/ocu:100339661/ocu:100340719/ocu:100356806	4	4	ENSOCUG00000017968/ENSOCUG00000014089/ENSOCUG00000016559/ENSOCUG00000010741	0
ocu04310	Wnt signaling pathway	9/824	141/6602	0.994332	0.999718	ENSOCUG00000000092/ENSOCUG00000001212/ENSOCUG00000015353/ENSOCUG00000003608/ENSOCUG00000014730/novel.1042/ENSOCUG00000016660/ENSOCUG00000015005/ENSOCUG00000022109	SERPINF1/JUN/BTRC/DAAM1/-/-/SFRP2/GPC4/-	ocu:100356583/ocu:100008856/ocu:100350519/ocu:100340474/ocu:100350521/ocu:103351830/ocu:100009572/ocu:100351609/ocu:100009292	9	8	ENSOCUG00000000092/ENSOCUG00000001212/ENSOCUG00000015353/ENSOCUG00000003608/ENSOCUG00000014730/novel.1042/ENSOCUG00000015005/ENSOCUG00000022109	1	ENSOCUG00000016660
ocu05168	Herpes simplex virus 1 infection	31/824	365/6602	0.994799	0.999718	ENSOCUG00000017763/ENSOCUG00000021710/ENSOCUG00000025605/ENSOCUG00000002183/ENSOCUG00000034782/ENSOCUG00000015823/ENSOCUG00000021712/ENSOCUG00000002339/ENSOCUG00000008202/ENSOCUG00000004710/ENSOCUG00000027849/ENSOCUG00000002863/ENSOCUG00000014888/ENSOCUG00000009274/ENSOCUG00000010109/ENSOCUG00000027471/ENSOCUG00000013173/ENSOCUG00000003561/ENSOCUG00000016853/ENSOCUG00000001155/ENSOCUG00000002455/…	TLR3/CCL2/-/PML/OAS1/OAS2/NFKB1/IRF7/-/DDX58/OAS3/IFIH1/IFNAR1/SRSF5/BIRC3/-/RHEB/ZNF2/JAK2/PDIA3/STAT1/TAB2/EIF4EBP1/-/PIK3R1/-/-/-/ZNF214/-/JAK1	ocu:100009024/ocu:100009130/ocu:100355084/ocu:100351382/ocu:108178670/ocu:100340787/ocu:100349426/ocu:100358763/ocu:100008609/ocu:100347707/ocu:100340530/ocu:100343560/ocu:100338604/ocu:100340192/ocu:100340120/ocu:100008733/ocu:100348492/ocu:100343611/ocu:100358134/ocu:100328685/ocu:100343893/ocu:100342249/ocu:100338850/ocu:103350297/ocu:100357841/ocu:100009292/ocu:100352209/ocu:100328967/ocu:100…	31	14	ENSOCUG00000021712/ENSOCUG00000014888/ENSOCUG00000009274/ENSOCUG00000003561/ENSOCUG00000016853/ENSOCUG00000001155/ENSOCUG00000012180/ENSOCUG00000010670/ENSOCUG00000005116/ENSOCUG00000022109/ENSOCUG00000034156/ENSOCUG00000013304/ENSOCUG00000029251/ENSOCUG00000006227	17	ENSOCUG00000017763/ENSOCUG00000021710/ENSOCUG00000025605/ENSOCUG00000002183/ENSOCUG00000034782/ENSOCUG00000015823/ENSOCUG00000002339/ENSOCUG00000008202/ENSOCUG00000004710/ENSOCUG00000027849/ENSOCUG00000002863/ENSOCUG00000010109/ENSOCUG00000027471/ENSOCUG00000013173/ENSOCUG00000002455/ENSOCUG00000017792/ENSOCUG00000029676
ocu05032	Morphine addiction	3/824	71/6602	0.995378	0.999718	ENSOCUG00000017968/ENSOCUG00000026291/ENSOCUG00000025868	-/ARRB1/-	ocu:100008904/ocu:100009235/ocu:100348213	3	3	ENSOCUG00000017968/ENSOCUG00000026291/ENSOCUG00000025868	0
ocu05034	Alcoholism	9/824	149/6602	0.99707	0.999718	ENSOCUG00000017968/ENSOCUG00000025188/ENSOCUG00000037138/ENSOCUG00000039551/ENSOCUG00000024543/ENSOCUG00000001888/ENSOCUG00000002107/ENSOCUG00000001436/ENSOCUG00000022455	-/HDAC10/H2AX/-/H2BC18/-/CALM2/MAOB/NRAS	ocu:100008904/ocu:100352120/ocu:100358742/ocu:100346758/ocu:100355462/ocu:100328558/ocu:100350107/ocu:100357007/ocu:100344241	9	3	ENSOCUG00000017968/ENSOCUG00000025188/ENSOCUG00000001436	6	ENSOCUG00000037138/ENSOCUG00000039551/ENSOCUG00000024543/ENSOCUG00000001888/ENSOCUG00000002107/ENSOCUG00000022455
ocu04911	Insulin secretion	2/824	61/6602	0.997235	0.999718	ENSOCUG00000017968/ENSOCUG00000016559	-/GNAQ	ocu:100008904/ocu:100340719	2	2	ENSOCUG00000017968/ENSOCUG00000016559	0
ocu04024	cAMP signaling pathway	11/824	173/6602	0.997431	0.999718	ENSOCUG00000021712/ENSOCUG00000017968/ENSOCUG00000014619/ENSOCUG00000001212/ENSOCUG00000021932/ENSOCUG00000014089/ENSOCUG00000035839/ENSOCUG00000014610/ENSOCUG00000002107/ENSOCUG00000005116/ENSOCUG00000006563	NFKB1/-/-/JUN/FSHB/PLD1/-/ABCC4/CALM2/PIK3R1/GLI3	ocu:100349426/ocu:100008904/ocu:100343384/ocu:100008856/ocu:100008946/ocu:100339661/ocu:100339891/ocu:100354688/ocu:100350107/ocu:100357841/ocu:100355047	11	8	ENSOCUG00000021712/ENSOCUG00000017968/ENSOCUG00000001212/ENSOCUG00000021932/ENSOCUG00000014089/ENSOCUG00000014610/ENSOCUG00000005116/ENSOCUG00000006563	3	ENSOCUG00000014619/ENSOCUG00000035839/ENSOCUG00000002107
ocu03015	mRNA surveillance pathway	4/824	92/6602	0.997924	0.999718	ENSOCUG00000012716/ENSOCUG00000029403/ENSOCUG00000017572/ENSOCUG00000010468	-/MAGOHB/PPP2R5A/CSTF2	ocu:100356364/ocu:100344696/ocu:100346997/ocu:100342333	4	1	ENSOCUG00000017572	3	ENSOCUG00000012716/ENSOCUG00000029403/ENSOCUG00000010468
ocu04261	Adrenergic signaling in cardiomyocytes	6/824	120/6602	0.99836	0.999718	ENSOCUG00000017968/ENSOCUG00000007401/ENSOCUG00000016559/ENSOCUG00000014799/ENSOCUG00000002107/ENSOCUG00000017572	-/CACNB3/GNAQ/MAPK13/CALM2/PPP2R5A	ocu:100008904/ocu:100009402/ocu:100340719/ocu:100341695/ocu:100350107/ocu:100346997	6	5	ENSOCUG00000017968/ENSOCUG00000007401/ENSOCUG00000016559/ENSOCUG00000014799/ENSOCUG00000017572	1	ENSOCUG00000002107
ocu04727	GABAergic synapse	1/824	61/6602	0.999718	0.999718	ENSOCUG00000025868	-	ocu:100348213	1	1	ENSOCUG00000025868	0
