# Supplementary material for: miR-383-5p Regulates Preadipocyte Proliferation and Differentiation by Targeting RAD51AP1
Source: Int J Mol Sci. 2023 Sep 13;24(18):14025. doi: 10.3390/ijms241814025 (PMC10531573; doi:10.3390/ijms241814025)
Supplement: Supplementary file 1 [file ijms-24-14025-s001.zip › Supplementary/Table S3.xlsx]

## Sheet: MimicvsM_NC.all_GOenrich
Category	GOID	Description	GeneRatio	BgRatio	pvalue	padj	geneID	geneName	Count	Up	Up_Gene_id	Down	Down_Gene_id
BP	GO:0006518	peptide metabolic process	86/533	341/4653	1.04477e-13	4.17906e-11	ENSOCUG00000005304/ENSOCUG00000026556/ENSOCUG00000022250/ENSOCUG00000000851/ENSOCUG00000028015/ENSOCUG00000002862/ENSOCUG00000012098/ENSOCUG00000021220/ENSOCUG00000027946/ENSOCUG00000022751/ENSOCUG00000029741/ENSOCUG00000034284/ENSOCUG00000012233/ENSOCUG00000027307/ENSOCUG00000022043/ENSOCUG00000010961/ENSOCUG00000038196/ENSOCUG00000024404/ENSOCUG00000006172/ENSOCUG00000027435/ENSOCUG00000029357/…	-/-/-/-/-/RPS15/-/-/-/-/-/-/GGT5/RPS21/-/-/-/-/RPL26L1/RPS11/-/-/-/-/-/-/-/-/-/-/-/-/-/-/-/-/-/-/RPL26/-/-/-/-/SPCS1/MRPL19/MRPL35/-/-/-/-/RPS24/-/-/MRPS11/MRPL22/-/-/RPS16/-/MRPL2/MRPS23/MRPL11/-/-/-/-/-/-/-/-/-/EIF4EBP1/-/MRPL27/-/-/-/QARS1/MRPL17/-/MTRF1/-/-/-/-/RPS3A	86	4	ENSOCUG00000012233/ENSOCUG00000022961/ENSOCUG00000007018/ENSOCUG00000005082	82	ENSOCUG00000005304/ENSOCUG00000026556/ENSOCUG00000022250/ENSOCUG00000000851/ENSOCUG00000028015/ENSOCUG00000002862/ENSOCUG00000012098/ENSOCUG00000021220/ENSOCUG00000027946/ENSOCUG00000022751/ENSOCUG00000029741/ENSOCUG00000034284/ENSOCUG00000027307/ENSOCUG00000022043/ENSOCUG00000010961/ENSOCUG00000038196/ENSOCUG00000024404/ENSOCUG00000006172/ENSOCUG00000027435/ENSOCUG00000029357/ENSOCUG00000025551/…
BP	GO:0006412	translation	83/533	332/4653	5.13295e-13	7.33359e-11	ENSOCUG00000005304/ENSOCUG00000026556/ENSOCUG00000022250/ENSOCUG00000000851/ENSOCUG00000028015/ENSOCUG00000002862/ENSOCUG00000012098/ENSOCUG00000021220/ENSOCUG00000027946/ENSOCUG00000022751/ENSOCUG00000034284/ENSOCUG00000027307/ENSOCUG00000022043/ENSOCUG00000010961/ENSOCUG00000038196/ENSOCUG00000024404/ENSOCUG00000006172/ENSOCUG00000027435/ENSOCUG00000029357/ENSOCUG00000025551/ENSOCUG00000013915/…	-/-/-/-/-/RPS15/-/-/-/-/-/RPS21/-/-/-/-/RPL26L1/RPS11/-/-/-/-/-/-/-/-/-/-/-/-/-/-/-/-/-/-/RPL26/-/-/-/-/MRPL19/MRPL35/-/-/-/-/RPS24/-/-/MRPS11/MRPL22/-/-/RPS16/-/MRPL2/MRPS23/MRPL11/-/-/-/-/-/-/-/-/-/EIF4EBP1/-/MRPL27/-/-/-/QARS1/MRPL17/-/MTRF1/-/-/-/-/RPS3A	83	3	ENSOCUG00000022961/ENSOCUG00000007018/ENSOCUG00000005082	80	ENSOCUG00000005304/ENSOCUG00000026556/ENSOCUG00000022250/ENSOCUG00000000851/ENSOCUG00000028015/ENSOCUG00000002862/ENSOCUG00000012098/ENSOCUG00000021220/ENSOCUG00000027946/ENSOCUG00000022751/ENSOCUG00000034284/ENSOCUG00000027307/ENSOCUG00000022043/ENSOCUG00000010961/ENSOCUG00000038196/ENSOCUG00000024404/ENSOCUG00000006172/ENSOCUG00000027435/ENSOCUG00000029357/ENSOCUG00000025551/ENSOCUG00000013915/…
BP	GO:0043603	cellular amide metabolic process	86/533	351/4653	6.18683e-13	7.33359e-11	ENSOCUG00000005304/ENSOCUG00000026556/ENSOCUG00000022250/ENSOCUG00000000851/ENSOCUG00000028015/ENSOCUG00000002862/ENSOCUG00000012098/ENSOCUG00000021220/ENSOCUG00000027946/ENSOCUG00000022751/ENSOCUG00000029741/ENSOCUG00000034284/ENSOCUG00000012233/ENSOCUG00000027307/ENSOCUG00000022043/ENSOCUG00000010961/ENSOCUG00000038196/ENSOCUG00000024404/ENSOCUG00000006172/ENSOCUG00000027435/ENSOCUG00000029357/…	-/-/-/-/-/RPS15/-/-/-/-/-/-/GGT5/RPS21/-/-/-/-/RPL26L1/RPS11/-/-/-/-/-/-/-/-/-/-/-/-/-/-/-/-/-/-/RPL26/-/-/-/-/SPCS1/MRPL19/MRPL35/-/-/-/-/RPS24/-/-/MRPS11/MRPL22/-/-/RPS16/-/MRPL2/MRPS23/MRPL11/-/-/-/-/-/-/-/-/-/EIF4EBP1/-/MRPL27/-/-/-/QARS1/MRPL17/-/MTRF1/-/-/-/-/RPS3A	86	4	ENSOCUG00000012233/ENSOCUG00000022961/ENSOCUG00000007018/ENSOCUG00000005082	82	ENSOCUG00000005304/ENSOCUG00000026556/ENSOCUG00000022250/ENSOCUG00000000851/ENSOCUG00000028015/ENSOCUG00000002862/ENSOCUG00000012098/ENSOCUG00000021220/ENSOCUG00000027946/ENSOCUG00000022751/ENSOCUG00000029741/ENSOCUG00000034284/ENSOCUG00000027307/ENSOCUG00000022043/ENSOCUG00000010961/ENSOCUG00000038196/ENSOCUG00000024404/ENSOCUG00000006172/ENSOCUG00000027435/ENSOCUG00000029357/ENSOCUG00000025551/…
BP	GO:0043043	peptide biosynthetic process	83/533	334/4653	7.33359e-13	7.33359e-11	ENSOCUG00000005304/ENSOCUG00000026556/ENSOCUG00000022250/ENSOCUG00000000851/ENSOCUG00000028015/ENSOCUG00000002862/ENSOCUG00000012098/ENSOCUG00000021220/ENSOCUG00000027946/ENSOCUG00000022751/ENSOCUG00000034284/ENSOCUG00000027307/ENSOCUG00000022043/ENSOCUG00000010961/ENSOCUG00000038196/ENSOCUG00000024404/ENSOCUG00000006172/ENSOCUG00000027435/ENSOCUG00000029357/ENSOCUG00000025551/ENSOCUG00000013915/…	-/-/-/-/-/RPS15/-/-/-/-/-/RPS21/-/-/-/-/RPL26L1/RPS11/-/-/-/-/-/-/-/-/-/-/-/-/-/-/-/-/-/-/RPL26/-/-/-/-/MRPL19/MRPL35/-/-/-/-/RPS24/-/-/MRPS11/MRPL22/-/-/RPS16/-/MRPL2/MRPS23/MRPL11/-/-/-/-/-/-/-/-/-/EIF4EBP1/-/MRPL27/-/-/-/QARS1/MRPL17/-/MTRF1/-/-/-/-/RPS3A	83	3	ENSOCUG00000022961/ENSOCUG00000007018/ENSOCUG00000005082	80	ENSOCUG00000005304/ENSOCUG00000026556/ENSOCUG00000022250/ENSOCUG00000000851/ENSOCUG00000028015/ENSOCUG00000002862/ENSOCUG00000012098/ENSOCUG00000021220/ENSOCUG00000027946/ENSOCUG00000022751/ENSOCUG00000034284/ENSOCUG00000027307/ENSOCUG00000022043/ENSOCUG00000010961/ENSOCUG00000038196/ENSOCUG00000024404/ENSOCUG00000006172/ENSOCUG00000027435/ENSOCUG00000029357/ENSOCUG00000025551/ENSOCUG00000013915/…
BP	GO:0043604	amide biosynthetic process	83/533	342/4653	2.93657e-12	2.34926e-10	ENSOCUG00000005304/ENSOCUG00000026556/ENSOCUG00000022250/ENSOCUG00000000851/ENSOCUG00000028015/ENSOCUG00000002862/ENSOCUG00000012098/ENSOCUG00000021220/ENSOCUG00000027946/ENSOCUG00000022751/ENSOCUG00000034284/ENSOCUG00000027307/ENSOCUG00000022043/ENSOCUG00000010961/ENSOCUG00000038196/ENSOCUG00000024404/ENSOCUG00000006172/ENSOCUG00000027435/ENSOCUG00000029357/ENSOCUG00000025551/ENSOCUG00000013915/…	-/-/-/-/-/RPS15/-/-/-/-/-/RPS21/-/-/-/-/RPL26L1/RPS11/-/-/-/-/-/-/-/-/-/-/-/-/-/-/-/-/-/-/RPL26/-/-/-/-/MRPL19/MRPL35/-/-/-/-/RPS24/-/-/MRPS11/MRPL22/-/-/RPS16/-/MRPL2/MRPS23/MRPL11/-/-/-/-/-/-/-/-/-/EIF4EBP1/-/MRPL27/-/-/-/QARS1/MRPL17/-/MTRF1/-/-/-/-/RPS3A	83	3	ENSOCUG00000022961/ENSOCUG00000007018/ENSOCUG00000005082	80	ENSOCUG00000005304/ENSOCUG00000026556/ENSOCUG00000022250/ENSOCUG00000000851/ENSOCUG00000028015/ENSOCUG00000002862/ENSOCUG00000012098/ENSOCUG00000021220/ENSOCUG00000027946/ENSOCUG00000022751/ENSOCUG00000034284/ENSOCUG00000027307/ENSOCUG00000022043/ENSOCUG00000010961/ENSOCUG00000038196/ENSOCUG00000024404/ENSOCUG00000006172/ENSOCUG00000027435/ENSOCUG00000029357/ENSOCUG00000025551/ENSOCUG00000013915/…
BP	GO:1901566	organonitrogen compound biosynthetic process	101/533	477/4653	6.82249e-11	4.54832e-09	ENSOCUG00000005304/ENSOCUG00000026556/ENSOCUG00000022250/ENSOCUG00000000851/ENSOCUG00000028015/ENSOCUG00000002862/ENSOCUG00000012098/ENSOCUG00000021220/ENSOCUG00000027946/ENSOCUG00000022751/ENSOCUG00000034284/ENSOCUG00000027307/ENSOCUG00000022043/ENSOCUG00000010961/ENSOCUG00000038196/ENSOCUG00000024404/ENSOCUG00000006172/ENSOCUG00000027435/ENSOCUG00000010550/ENSOCUG00000029357/ENSOCUG00000025551/…	-/-/-/-/-/RPS15/-/-/-/-/-/RPS21/-/-/-/-/RPL26L1/RPS11/B3GALT4/-/-/-/-/-/-/-/-/-/-/-/-/-/-/NME2/-/-/-/-/RPL26/-/-/-/-/-/EXT2/COASY/MRPL19/NME1/MRPL35/PAICS/-/-/-/-/RPS24/-/-/MRPS11/-/MRPL22/-/-/RPS16/-/MRPL2/MRPS23/MRPL11/-/-/-/-/-/-/-/-/-/RPN2/-/-/-/-/-/EIF4EBP1/ST3GAL5/-/MRPL27/-/-/-/QARS1/MRPL17/-/-/MTRF1/ATP5F1C/STT3B/-/-/-/-/RPS3A	101	9	ENSOCUG00000010550/ENSOCUG00000022961/ENSOCUG00000007361/ENSOCUG00000015195/ENSOCUG00000009109/ENSOCUG00000005831/ENSOCUG00000007018/ENSOCUG00000005082/ENSOCUG00000011918	92	ENSOCUG00000005304/ENSOCUG00000026556/ENSOCUG00000022250/ENSOCUG00000000851/ENSOCUG00000028015/ENSOCUG00000002862/ENSOCUG00000012098/ENSOCUG00000021220/ENSOCUG00000027946/ENSOCUG00000022751/ENSOCUG00000034284/ENSOCUG00000027307/ENSOCUG00000022043/ENSOCUG00000010961/ENSOCUG00000038196/ENSOCUG00000024404/ENSOCUG00000006172/ENSOCUG00000027435/ENSOCUG00000029357/ENSOCUG00000025551/ENSOCUG00000013915/…
BP	GO:0019693	ribose phosphate metabolic process	14/533	53/4653	0.00194325	0.0975106	ENSOCUG00000009522/ENSOCUG00000024946/ENSOCUG00000008113/ENSOCUG00000026115/ENSOCUG00000015195/ENSOCUG00000022135/ENSOCUG00000012216/ENSOCUG00000031139/ENSOCUG00000006681/ENSOCUG00000029455/ENSOCUG00000024691/ENSOCUG00000017427/ENSOCUG00000004642/ENSOCUG00000006530	NDUFA7/NME2/-/-/COASY/NME1/PAICS/-/-/-/-/HMGCR/ATP5F1C/-	14	2	ENSOCUG00000015195/ENSOCUG00000017427	12	ENSOCUG00000009522/ENSOCUG00000024946/ENSOCUG00000008113/ENSOCUG00000026115/ENSOCUG00000022135/ENSOCUG00000012216/ENSOCUG00000031139/ENSOCUG00000006681/ENSOCUG00000029455/ENSOCUG00000024691/ENSOCUG00000004642/ENSOCUG00000006530
BP	GO:0006260	DNA replication	12/533	43/4653	0.00243777	0.0975106	ENSOCUG00000004059/ENSOCUG00000004273/ENSOCUG00000000728/ENSOCUG00000005014/ENSOCUG00000003359/ENSOCUG00000022152/ENSOCUG00000000467/ENSOCUG00000003458/ENSOCUG00000010675/ENSOCUG00000005893/ENSOCUG00000015480/ENSOCUG00000016729	PCNA/MCM3/GMNN/RFC4/ORC6/RFC2/RPA3/-/ORC2/NFIA/POLE2/PRIM2	12	1	ENSOCUG00000005893	11	ENSOCUG00000004059/ENSOCUG00000004273/ENSOCUG00000000728/ENSOCUG00000005014/ENSOCUG00000003359/ENSOCUG00000022152/ENSOCUG00000000467/ENSOCUG00000003458/ENSOCUG00000010675/ENSOCUG00000015480/ENSOCUG00000016729
BP	GO:0044257	cellular protein catabolic process	12/533	43/4653	0.00243777	0.0975106	ENSOCUG00000006789/ENSOCUG00000015635/ENSOCUG00000013109/ENSOCUG00000002897/ENSOCUG00000002598/novel.1005/ENSOCUG00000039085/ENSOCUG00000000439/ENSOCUG00000007973/ENSOCUG00000012092/ENSOCUG00000007316/ENSOCUG00000009114	UCHL3/PSMA6/PSMB5/CUL9/PSMB3/-/PSMA5/PSMA1/PSMB1/PSMA2/RAD23B/PSMB7	12	1	ENSOCUG00000002897	11	ENSOCUG00000006789/ENSOCUG00000015635/ENSOCUG00000013109/ENSOCUG00000002598/novel.1005/ENSOCUG00000039085/ENSOCUG00000000439/ENSOCUG00000007973/ENSOCUG00000012092/ENSOCUG00000007316/ENSOCUG00000009114
BP	GO:0051603	proteolysis involved in cellular protein catabolic process	12/533	43/4653	0.00243777	0.0975106	ENSOCUG00000006789/ENSOCUG00000015635/ENSOCUG00000013109/ENSOCUG00000002897/ENSOCUG00000002598/novel.1005/ENSOCUG00000039085/ENSOCUG00000000439/ENSOCUG00000007973/ENSOCUG00000012092/ENSOCUG00000007316/ENSOCUG00000009114	UCHL3/PSMA6/PSMB5/CUL9/PSMB3/-/PSMA5/PSMA1/PSMB1/PSMA2/RAD23B/PSMB7	12	1	ENSOCUG00000002897	11	ENSOCUG00000006789/ENSOCUG00000015635/ENSOCUG00000013109/ENSOCUG00000002598/novel.1005/ENSOCUG00000039085/ENSOCUG00000000439/ENSOCUG00000007973/ENSOCUG00000012092/ENSOCUG00000007316/ENSOCUG00000009114
BP	GO:0045454	cell redox homeostasis	10/533	33/4653	0.00285469	0.0993948	ENSOCUG00000015853/ENSOCUG00000003584/ENSOCUG00000030643/ENSOCUG00000002505/ENSOCUG00000013249/ENSOCUG00000001155/ENSOCUG00000033822/ENSOCUG00000012991/ENSOCUG00000012628/ENSOCUG00000023055	-/-/TXN/TXNL1/-/PDIA3/TXN2/PDIA6/GLRX5/TXNDC5	10	3	ENSOCUG00000001155/ENSOCUG00000012991/ENSOCUG00000023055	7	ENSOCUG00000015853/ENSOCUG00000003584/ENSOCUG00000030643/ENSOCUG00000002505/ENSOCUG00000013249/ENSOCUG00000033822/ENSOCUG00000012628
BP	GO:0015980	energy derivation by oxidation of organic compounds	5/533	10/4653	0.00298185	0.0993948	ENSOCUG00000030143/ENSOCUG00000009522/ENSOCUG00000008113/ENSOCUG00000031139/ENSOCUG00000021494	-/NDUFA7/-/-/-	5	0		5	ENSOCUG00000030143/ENSOCUG00000009522/ENSOCUG00000008113/ENSOCUG00000031139/ENSOCUG00000021494
BP	GO:0009150	purine ribonucleotide metabolic process	13/533	51/4653	0.00391589	0.107295	ENSOCUG00000009522/ENSOCUG00000024946/ENSOCUG00000008113/ENSOCUG00000026115/ENSOCUG00000015195/ENSOCUG00000022135/ENSOCUG00000012216/ENSOCUG00000031139/ENSOCUG00000006681/ENSOCUG00000029455/ENSOCUG00000024691/ENSOCUG00000017427/ENSOCUG00000004642	NDUFA7/NME2/-/-/COASY/NME1/PAICS/-/-/-/-/HMGCR/ATP5F1C	13	2	ENSOCUG00000015195/ENSOCUG00000017427	11	ENSOCUG00000009522/ENSOCUG00000024946/ENSOCUG00000008113/ENSOCUG00000026115/ENSOCUG00000022135/ENSOCUG00000012216/ENSOCUG00000031139/ENSOCUG00000006681/ENSOCUG00000029455/ENSOCUG00000024691/ENSOCUG00000004642
BP	GO:0009259	ribonucleotide metabolic process	13/533	51/4653	0.00391589	0.107295	ENSOCUG00000009522/ENSOCUG00000024946/ENSOCUG00000008113/ENSOCUG00000026115/ENSOCUG00000015195/ENSOCUG00000022135/ENSOCUG00000012216/ENSOCUG00000031139/ENSOCUG00000006681/ENSOCUG00000029455/ENSOCUG00000024691/ENSOCUG00000017427/ENSOCUG00000004642	NDUFA7/NME2/-/-/COASY/NME1/PAICS/-/-/-/-/HMGCR/ATP5F1C	13	2	ENSOCUG00000015195/ENSOCUG00000017427	11	ENSOCUG00000009522/ENSOCUG00000024946/ENSOCUG00000008113/ENSOCUG00000026115/ENSOCUG00000022135/ENSOCUG00000012216/ENSOCUG00000031139/ENSOCUG00000006681/ENSOCUG00000029455/ENSOCUG00000024691/ENSOCUG00000004642
BP	GO:0019725	cellular homeostasis	11/533	40/4653	0.00414644	0.107295	ENSOCUG00000015853/ENSOCUG00000003584/ENSOCUG00000000014/ENSOCUG00000030643/ENSOCUG00000002505/ENSOCUG00000013249/ENSOCUG00000001155/ENSOCUG00000033822/ENSOCUG00000012991/ENSOCUG00000012628/ENSOCUG00000023055	-/-/-/TXN/TXNL1/-/PDIA3/TXN2/PDIA6/GLRX5/TXNDC5	11	3	ENSOCUG00000001155/ENSOCUG00000012991/ENSOCUG00000023055	8	ENSOCUG00000015853/ENSOCUG00000003584/ENSOCUG00000000014/ENSOCUG00000030643/ENSOCUG00000002505/ENSOCUG00000013249/ENSOCUG00000033822/ENSOCUG00000012628
BP	GO:0030163	protein catabolic process	12/533	46/4653	0.00448781	0.107295	ENSOCUG00000006789/ENSOCUG00000015635/ENSOCUG00000013109/ENSOCUG00000002897/ENSOCUG00000002598/novel.1005/ENSOCUG00000039085/ENSOCUG00000000439/ENSOCUG00000007973/ENSOCUG00000012092/ENSOCUG00000007316/ENSOCUG00000009114	UCHL3/PSMA6/PSMB5/CUL9/PSMB3/-/PSMA5/PSMA1/PSMB1/PSMA2/RAD23B/PSMB7	12	1	ENSOCUG00000002897	11	ENSOCUG00000006789/ENSOCUG00000015635/ENSOCUG00000013109/ENSOCUG00000002598/novel.1005/ENSOCUG00000039085/ENSOCUG00000000439/ENSOCUG00000007973/ENSOCUG00000012092/ENSOCUG00000007316/ENSOCUG00000009114
BP	GO:0015985	energy coupled proton transport, down electrochemical gradient	5/533	11/4653	0.00495681	0.107295	ENSOCUG00000026115/ENSOCUG00000006681/ENSOCUG00000029455/ENSOCUG00000024691/ENSOCUG00000004642	-/-/-/-/ATP5F1C	5	0		5	ENSOCUG00000026115/ENSOCUG00000006681/ENSOCUG00000029455/ENSOCUG00000024691/ENSOCUG00000004642
BP	GO:0015986	ATP synthesis coupled proton transport	5/533	11/4653	0.00495681	0.107295	ENSOCUG00000026115/ENSOCUG00000006681/ENSOCUG00000029455/ENSOCUG00000024691/ENSOCUG00000004642	-/-/-/-/ATP5F1C	5	0		5	ENSOCUG00000026115/ENSOCUG00000006681/ENSOCUG00000029455/ENSOCUG00000024691/ENSOCUG00000004642
BP	GO:0009141	nucleoside triphosphate metabolic process	11/533	41/4653	0.00509653	0.107295	ENSOCUG00000009522/ENSOCUG00000003862/ENSOCUG00000024946/ENSOCUG00000008113/ENSOCUG00000026115/ENSOCUG00000022135/ENSOCUG00000031139/ENSOCUG00000006681/ENSOCUG00000029455/ENSOCUG00000024691/ENSOCUG00000004642	NDUFA7/-/NME2/-/-/NME1/-/-/-/-/ATP5F1C	11	0		11	ENSOCUG00000009522/ENSOCUG00000003862/ENSOCUG00000024946/ENSOCUG00000008113/ENSOCUG00000026115/ENSOCUG00000022135/ENSOCUG00000031139/ENSOCUG00000006681/ENSOCUG00000029455/ENSOCUG00000024691/ENSOCUG00000004642
BP	GO:0006163	purine nucleotide metabolic process	13/533	53/4653	0.00558282	0.110896	ENSOCUG00000009522/ENSOCUG00000024946/ENSOCUG00000008113/ENSOCUG00000026115/ENSOCUG00000015195/ENSOCUG00000022135/ENSOCUG00000012216/ENSOCUG00000031139/ENSOCUG00000006681/ENSOCUG00000029455/ENSOCUG00000024691/ENSOCUG00000017427/ENSOCUG00000004642	NDUFA7/NME2/-/-/COASY/NME1/PAICS/-/-/-/-/HMGCR/ATP5F1C	13	2	ENSOCUG00000015195/ENSOCUG00000017427	11	ENSOCUG00000009522/ENSOCUG00000024946/ENSOCUG00000008113/ENSOCUG00000026115/ENSOCUG00000022135/ENSOCUG00000012216/ENSOCUG00000031139/ENSOCUG00000006681/ENSOCUG00000029455/ENSOCUG00000024691/ENSOCUG00000004642
BP	GO:0009117	nucleotide metabolic process	18/533	84/4653	0.00582206	0.110896	ENSOCUG00000009522/ENSOCUG00000008919/ENSOCUG00000003862/ENSOCUG00000024946/ENSOCUG00000008113/ENSOCUG00000026115/ENSOCUG00000015195/ENSOCUG00000022135/ENSOCUG00000012216/ENSOCUG00000031139/ENSOCUG00000006681/ENSOCUG00000004636/ENSOCUG00000029455/ENSOCUG00000024691/ENSOCUG00000017427/ENSOCUG00000023945/ENSOCUG00000004642/ENSOCUG00000006530	NDUFA7/NT5E/-/NME2/-/-/COASY/NME1/PAICS/-/-/-/-/-/HMGCR/-/ATP5F1C/-	18	3	ENSOCUG00000008919/ENSOCUG00000015195/ENSOCUG00000017427	15	ENSOCUG00000009522/ENSOCUG00000003862/ENSOCUG00000024946/ENSOCUG00000008113/ENSOCUG00000026115/ENSOCUG00000022135/ENSOCUG00000012216/ENSOCUG00000031139/ENSOCUG00000006681/ENSOCUG00000004636/ENSOCUG00000029455/ENSOCUG00000024691/ENSOCUG00000023945/ENSOCUG00000004642/ENSOCUG00000006530
BP	GO:0072521	purine-containing compound metabolic process	13/533	54/4653	0.00660638	0.116161	ENSOCUG00000009522/ENSOCUG00000024946/ENSOCUG00000008113/ENSOCUG00000026115/ENSOCUG00000015195/ENSOCUG00000022135/ENSOCUG00000012216/ENSOCUG00000031139/ENSOCUG00000006681/ENSOCUG00000029455/ENSOCUG00000024691/ENSOCUG00000017427/ENSOCUG00000004642	NDUFA7/NME2/-/-/COASY/NME1/PAICS/-/-/-/-/HMGCR/ATP5F1C	13	2	ENSOCUG00000015195/ENSOCUG00000017427	11	ENSOCUG00000009522/ENSOCUG00000024946/ENSOCUG00000008113/ENSOCUG00000026115/ENSOCUG00000022135/ENSOCUG00000012216/ENSOCUG00000031139/ENSOCUG00000006681/ENSOCUG00000029455/ENSOCUG00000024691/ENSOCUG00000004642
BP	GO:0055086	nucleobase-containing small molecule metabolic process	20/533	98/4653	0.00667925	0.116161	ENSOCUG00000009522/ENSOCUG00000008919/ENSOCUG00000003862/ENSOCUG00000024946/ENSOCUG00000008113/ENSOCUG00000014902/ENSOCUG00000026115/ENSOCUG00000015195/ENSOCUG00000022135/ENSOCUG00000012216/ENSOCUG00000031139/ENSOCUG00000006681/ENSOCUG00000005027/ENSOCUG00000004636/ENSOCUG00000029455/ENSOCUG00000024691/ENSOCUG00000017427/ENSOCUG00000023945/ENSOCUG00000004642/ENSOCUG00000006530	NDUFA7/NT5E/-/NME2/-/UPP1/-/COASY/NME1/PAICS/-/-/PNP/-/-/-/HMGCR/-/ATP5F1C/-	20	3	ENSOCUG00000008919/ENSOCUG00000015195/ENSOCUG00000017427	17	ENSOCUG00000009522/ENSOCUG00000003862/ENSOCUG00000024946/ENSOCUG00000008113/ENSOCUG00000014902/ENSOCUG00000026115/ENSOCUG00000022135/ENSOCUG00000012216/ENSOCUG00000031139/ENSOCUG00000006681/ENSOCUG00000005027/ENSOCUG00000004636/ENSOCUG00000029455/ENSOCUG00000024691/ENSOCUG00000023945/ENSOCUG00000004642/ENSOCUG00000006530
BP	GO:0009126	purine nucleoside monophosphate metabolic process	9/533	32/4653	0.00788459	0.121301	ENSOCUG00000009522/ENSOCUG00000008113/ENSOCUG00000026115/ENSOCUG00000012216/ENSOCUG00000031139/ENSOCUG00000006681/ENSOCUG00000029455/ENSOCUG00000024691/ENSOCUG00000004642	NDUFA7/-/-/PAICS/-/-/-/-/ATP5F1C	9	0		9	ENSOCUG00000009522/ENSOCUG00000008113/ENSOCUG00000026115/ENSOCUG00000012216/ENSOCUG00000031139/ENSOCUG00000006681/ENSOCUG00000029455/ENSOCUG00000024691/ENSOCUG00000004642
BP	GO:0009161	ribonucleoside monophosphate metabolic process	9/533	32/4653	0.00788459	0.121301	ENSOCUG00000009522/ENSOCUG00000008113/ENSOCUG00000026115/ENSOCUG00000012216/ENSOCUG00000031139/ENSOCUG00000006681/ENSOCUG00000029455/ENSOCUG00000024691/ENSOCUG00000004642	NDUFA7/-/-/PAICS/-/-/-/-/ATP5F1C	9	0		9	ENSOCUG00000009522/ENSOCUG00000008113/ENSOCUG00000026115/ENSOCUG00000012216/ENSOCUG00000031139/ENSOCUG00000006681/ENSOCUG00000029455/ENSOCUG00000024691/ENSOCUG00000004642
BP	GO:0009167	purine ribonucleoside monophosphate metabolic process	9/533	32/4653	0.00788459	0.121301	ENSOCUG00000009522/ENSOCUG00000008113/ENSOCUG00000026115/ENSOCUG00000012216/ENSOCUG00000031139/ENSOCUG00000006681/ENSOCUG00000029455/ENSOCUG00000024691/ENSOCUG00000004642	NDUFA7/-/-/PAICS/-/-/-/-/ATP5F1C	9	0		9	ENSOCUG00000009522/ENSOCUG00000008113/ENSOCUG00000026115/ENSOCUG00000012216/ENSOCUG00000031139/ENSOCUG00000006681/ENSOCUG00000029455/ENSOCUG00000024691/ENSOCUG00000004642
BP	GO:0006753	nucleoside phosphate metabolic process	18/533	87/4653	0.00849684	0.121939	ENSOCUG00000009522/ENSOCUG00000008919/ENSOCUG00000003862/ENSOCUG00000024946/ENSOCUG00000008113/ENSOCUG00000026115/ENSOCUG00000015195/ENSOCUG00000022135/ENSOCUG00000012216/ENSOCUG00000031139/ENSOCUG00000006681/ENSOCUG00000004636/ENSOCUG00000029455/ENSOCUG00000024691/ENSOCUG00000017427/ENSOCUG00000023945/ENSOCUG00000004642/ENSOCUG00000006530	NDUFA7/NT5E/-/NME2/-/-/COASY/NME1/PAICS/-/-/-/-/-/HMGCR/-/ATP5F1C/-	18	3	ENSOCUG00000008919/ENSOCUG00000015195/ENSOCUG00000017427	15	ENSOCUG00000009522/ENSOCUG00000003862/ENSOCUG00000024946/ENSOCUG00000008113/ENSOCUG00000026115/ENSOCUG00000022135/ENSOCUG00000012216/ENSOCUG00000031139/ENSOCUG00000006681/ENSOCUG00000004636/ENSOCUG00000029455/ENSOCUG00000024691/ENSOCUG00000023945/ENSOCUG00000004642/ENSOCUG00000006530
BP	GO:0006508	proteolysis	48/533	300/4653	0.00884618	0.121939	ENSOCUG00000005073/ENSOCUG00000009058/ENSOCUG00000000374/ENSOCUG00000014468/ENSOCUG00000014480/ENSOCUG00000024308/ENSOCUG00000004137/ENSOCUG00000006789/ENSOCUG00000029741/ENSOCUG00000015635/ENSOCUG00000001035/ENSOCUG00000006186/ENSOCUG00000010392/ENSOCUG00000013109/ENSOCUG00000013700/ENSOCUG00000002897/ENSOCUG00000000512/ENSOCUG00000002598/ENSOCUG00000016362/ENSOCUG00000003296/ENSOCUG00000009420/…	USP18/-/ADAMTS15/C1S/C1R/MMP11/PRSS23/UCHL3/-/PSMA6/ADAMTS2/CPXM1/DPEP1/PSMB5/CTSF/CUL9/USP22/PSMB3/ADAMTS1/SPCS1/NLN/USP15/SCPEP1/CPD/-/SPG7/PSMA5/-/PSMA1/-/ADAMTS12/USP45/PSMB1/ADAM15/USP36/PSMA2/RAD23B/USP21/PSMB7/CTSB/FURIN/PRSS35/CTSV/ADAMTS5/ADAM9/ST14/-/BMP1	48	29	ENSOCUG00000009058/ENSOCUG00000000374/ENSOCUG00000014468/ENSOCUG00000014480/ENSOCUG00000024308/ENSOCUG00000001035/ENSOCUG00000006186/ENSOCUG00000010392/ENSOCUG00000013700/ENSOCUG00000002897/ENSOCUG00000000512/ENSOCUG00000016362/ENSOCUG00000009420/ENSOCUG00000011355/ENSOCUG00000010505/ENSOCUG00000010535/ENSOCUG00000008181/ENSOCUG00000006357/ENSOCUG00000007070/ENSOCUG00000006102/ENSOCUG00000002395/…	19	ENSOCUG00000005073/ENSOCUG00000004137/ENSOCUG00000006789/ENSOCUG00000029741/ENSOCUG00000015635/ENSOCUG00000013109/ENSOCUG00000002598/ENSOCUG00000003296/ENSOCUG00000014647/novel.1005/ENSOCUG00000039085/novel.584/ENSOCUG00000000439/ENSOCUG00000009234/ENSOCUG00000007973/ENSOCUG00000012092/ENSOCUG00000007316/ENSOCUG00000009114/ENSOCUG00000009365
BP	GO:0042592	homeostatic process	11/533	44/4653	0.00900657	0.121939	ENSOCUG00000015853/ENSOCUG00000003584/ENSOCUG00000000014/ENSOCUG00000030643/ENSOCUG00000002505/ENSOCUG00000013249/ENSOCUG00000001155/ENSOCUG00000033822/ENSOCUG00000012991/ENSOCUG00000012628/ENSOCUG00000023055	-/-/-/TXN/TXNL1/-/PDIA3/TXN2/PDIA6/GLRX5/TXNDC5	11	3	ENSOCUG00000001155/ENSOCUG00000012991/ENSOCUG00000023055	8	ENSOCUG00000015853/ENSOCUG00000003584/ENSOCUG00000000014/ENSOCUG00000030643/ENSOCUG00000002505/ENSOCUG00000013249/ENSOCUG00000033822/ENSOCUG00000012628
BP	GO:0044265	cellular macromolecule catabolic process	12/533	50/4653	0.00914543	0.121939	ENSOCUG00000006789/ENSOCUG00000015635/ENSOCUG00000013109/ENSOCUG00000002897/ENSOCUG00000002598/novel.1005/ENSOCUG00000039085/ENSOCUG00000000439/ENSOCUG00000007973/ENSOCUG00000012092/ENSOCUG00000007316/ENSOCUG00000009114	UCHL3/PSMA6/PSMB5/CUL9/PSMB3/-/PSMA5/PSMA1/PSMB1/PSMA2/RAD23B/PSMB7	12	1	ENSOCUG00000002897	11	ENSOCUG00000006789/ENSOCUG00000015635/ENSOCUG00000013109/ENSOCUG00000002598/novel.1005/ENSOCUG00000039085/ENSOCUG00000000439/ENSOCUG00000007973/ENSOCUG00000012092/ENSOCUG00000007316/ENSOCUG00000009114
BP	GO:0009144	purine nucleoside triphosphate metabolic process	10/533	39/4653	0.0104315	0.124488	ENSOCUG00000009522/ENSOCUG00000024946/ENSOCUG00000008113/ENSOCUG00000026115/ENSOCUG00000022135/ENSOCUG00000031139/ENSOCUG00000006681/ENSOCUG00000029455/ENSOCUG00000024691/ENSOCUG00000004642	NDUFA7/NME2/-/-/NME1/-/-/-/-/ATP5F1C	10	0		10	ENSOCUG00000009522/ENSOCUG00000024946/ENSOCUG00000008113/ENSOCUG00000026115/ENSOCUG00000022135/ENSOCUG00000031139/ENSOCUG00000006681/ENSOCUG00000029455/ENSOCUG00000024691/ENSOCUG00000004642
BP	GO:0009199	ribonucleoside triphosphate metabolic process	10/533	39/4653	0.0104315	0.124488	ENSOCUG00000009522/ENSOCUG00000024946/ENSOCUG00000008113/ENSOCUG00000026115/ENSOCUG00000022135/ENSOCUG00000031139/ENSOCUG00000006681/ENSOCUG00000029455/ENSOCUG00000024691/ENSOCUG00000004642	NDUFA7/NME2/-/-/NME1/-/-/-/-/ATP5F1C	10	0		10	ENSOCUG00000009522/ENSOCUG00000024946/ENSOCUG00000008113/ENSOCUG00000026115/ENSOCUG00000022135/ENSOCUG00000031139/ENSOCUG00000006681/ENSOCUG00000029455/ENSOCUG00000024691/ENSOCUG00000004642
BP	GO:0009205	purine ribonucleoside triphosphate metabolic process	10/533	39/4653	0.0104315	0.124488	ENSOCUG00000009522/ENSOCUG00000024946/ENSOCUG00000008113/ENSOCUG00000026115/ENSOCUG00000022135/ENSOCUG00000031139/ENSOCUG00000006681/ENSOCUG00000029455/ENSOCUG00000024691/ENSOCUG00000004642	NDUFA7/NME2/-/-/NME1/-/-/-/-/ATP5F1C	10	0		10	ENSOCUG00000009522/ENSOCUG00000024946/ENSOCUG00000008113/ENSOCUG00000026115/ENSOCUG00000022135/ENSOCUG00000031139/ENSOCUG00000006681/ENSOCUG00000029455/ENSOCUG00000024691/ENSOCUG00000004642
BP	GO:1901565	organonitrogen compound catabolic process	13/533	57/4653	0.0105923	0.124488	ENSOCUG00000006789/ENSOCUG00000015635/ENSOCUG00000013109/ENSOCUG00000002897/ENSOCUG00000002598/novel.1005/ENSOCUG00000039085/ENSOCUG00000000439/ENSOCUG00000007973/ENSOCUG00000012092/ENSOCUG00000010633/ENSOCUG00000007316/ENSOCUG00000009114	UCHL3/PSMA6/PSMB5/CUL9/PSMB3/-/PSMA5/PSMA1/PSMB1/PSMA2/HMOX1/RAD23B/PSMB7	13	1	ENSOCUG00000002897	12	ENSOCUG00000006789/ENSOCUG00000015635/ENSOCUG00000013109/ENSOCUG00000002598/novel.1005/ENSOCUG00000039085/ENSOCUG00000000439/ENSOCUG00000007973/ENSOCUG00000012092/ENSOCUG00000010633/ENSOCUG00000007316/ENSOCUG00000009114
BP	GO:1902600	proton transmembrane transport	8/533	28/4653	0.0108927	0.124488	ENSOCUG00000022981/ENSOCUG00000026115/ENSOCUG00000012164/ENSOCUG00000006681/ENSOCUG00000029455/ENSOCUG00000024691/ENSOCUG00000016225/ENSOCUG00000004642	ATP6V1C2/-/ATP5MC3/-/-/-/ATP5MC1/ATP5F1C	8	1	ENSOCUG00000022981	7	ENSOCUG00000026115/ENSOCUG00000012164/ENSOCUG00000006681/ENSOCUG00000029455/ENSOCUG00000024691/ENSOCUG00000016225/ENSOCUG00000004642
BP	GO:0009123	nucleoside monophosphate metabolic process	9/533	34/4653	0.0119782	0.133091	ENSOCUG00000009522/ENSOCUG00000008113/ENSOCUG00000026115/ENSOCUG00000012216/ENSOCUG00000031139/ENSOCUG00000006681/ENSOCUG00000029455/ENSOCUG00000024691/ENSOCUG00000004642	NDUFA7/-/-/PAICS/-/-/-/-/ATP5F1C	9	0		9	ENSOCUG00000009522/ENSOCUG00000008113/ENSOCUG00000026115/ENSOCUG00000012216/ENSOCUG00000031139/ENSOCUG00000006681/ENSOCUG00000029455/ENSOCUG00000024691/ENSOCUG00000004642
BP	GO:0009057	macromolecule catabolic process	12/533	52/4653	0.0125738	0.135933	ENSOCUG00000006789/ENSOCUG00000015635/ENSOCUG00000013109/ENSOCUG00000002897/ENSOCUG00000002598/novel.1005/ENSOCUG00000039085/ENSOCUG00000000439/ENSOCUG00000007973/ENSOCUG00000012092/ENSOCUG00000007316/ENSOCUG00000009114	UCHL3/PSMA6/PSMB5/CUL9/PSMB3/-/PSMA5/PSMA1/PSMB1/PSMA2/RAD23B/PSMB7	12	1	ENSOCUG00000002897	11	ENSOCUG00000006789/ENSOCUG00000015635/ENSOCUG00000013109/ENSOCUG00000002598/novel.1005/ENSOCUG00000039085/ENSOCUG00000000439/ENSOCUG00000007973/ENSOCUG00000012092/ENSOCUG00000007316/ENSOCUG00000009114
BP	GO:1901135	carbohydrate derivative metabolic process	23/533	129/4653	0.0194494	0.193679	ENSOCUG00000009522/ENSOCUG00000010550/ENSOCUG00000003862/ENSOCUG00000024946/ENSOCUG00000008113/ENSOCUG00000014902/ENSOCUG00000026115/ENSOCUG00000007361/ENSOCUG00000015195/ENSOCUG00000022135/ENSOCUG00000012216/ENSOCUG00000031139/ENSOCUG00000006681/ENSOCUG00000005027/ENSOCUG00000009109/ENSOCUG00000029455/ENSOCUG00000005831/ENSOCUG00000024691/ENSOCUG00000010126/ENSOCUG00000017427/ENSOCUG00000004642/…	NDUFA7/B3GALT4/-/NME2/-/UPP1/-/EXT2/COASY/NME1/PAICS/-/-/PNP/-/-/RPN2/-/ST3GAL5/HMGCR/ATP5F1C/STT3B/-	23	7	ENSOCUG00000010550/ENSOCUG00000007361/ENSOCUG00000015195/ENSOCUG00000009109/ENSOCUG00000005831/ENSOCUG00000017427/ENSOCUG00000011918	16	ENSOCUG00000009522/ENSOCUG00000003862/ENSOCUG00000024946/ENSOCUG00000008113/ENSOCUG00000014902/ENSOCUG00000026115/ENSOCUG00000022135/ENSOCUG00000012216/ENSOCUG00000031139/ENSOCUG00000006681/ENSOCUG00000005027/ENSOCUG00000029455/ENSOCUG00000024691/ENSOCUG00000010126/ENSOCUG00000004642/ENSOCUG00000006530
BP	GO:0001558	regulation of cell growth	4/533	10/4653	0.020316	0.193679	ENSOCUG00000002835/ENSOCUG00000002828/ENSOCUG00000008561/ENSOCUG00000025513	CCN2/IGFBP4/-/IGFBP5	4	3	ENSOCUG00000002828/ENSOCUG00000008561/ENSOCUG00000025513	1	ENSOCUG00000002835
BP	GO:0006612	protein targeting to membrane	4/533	10/4653	0.020316	0.193679	ENSOCUG00000024384/ENSOCUG00000007898/ENSOCUG00000015639/ENSOCUG00000023163	-/SSR3/SRP19/-	4	0		4	ENSOCUG00000024384/ENSOCUG00000007898/ENSOCUG00000015639/ENSOCUG00000023163
BP	GO:0016049	cell growth	4/533	10/4653	0.020316	0.193679	ENSOCUG00000002835/ENSOCUG00000002828/ENSOCUG00000008561/ENSOCUG00000025513	CCN2/IGFBP4/-/IGFBP5	4	3	ENSOCUG00000002828/ENSOCUG00000008561/ENSOCUG00000025513	1	ENSOCUG00000002835
BP	GO:0046034	ATP metabolic process	8/533	31/4653	0.0203363	0.193679	ENSOCUG00000009522/ENSOCUG00000008113/ENSOCUG00000026115/ENSOCUG00000031139/ENSOCUG00000006681/ENSOCUG00000029455/ENSOCUG00000024691/ENSOCUG00000004642	NDUFA7/-/-/-/-/-/-/ATP5F1C	8	0		8	ENSOCUG00000009522/ENSOCUG00000008113/ENSOCUG00000026115/ENSOCUG00000031139/ENSOCUG00000006681/ENSOCUG00000029455/ENSOCUG00000024691/ENSOCUG00000004642
BP	GO:0006457	protein folding	15/533	76/4653	0.0234313	0.217965	ENSOCUG00000012631/ENSOCUG00000034017/ENSOCUG00000008228/ENSOCUG00000014603/ENSOCUG00000010668/ENSOCUG00000012679/ENSOCUG00000004940/ENSOCUG00000000611/ENSOCUG00000011328/ENSOCUG00000016662/ENSOCUG00000007046/ENSOCUG00000012345/ENSOCUG00000025828/ENSOCUG00000026892/ENSOCUG00000005513	-/-/-/FKBP4/FKBP9/DNAJB4/PFDN4/FKBP10/-/-/PPIL1/PPIF/-/-/FKBP5	15	3	ENSOCUG00000010668/ENSOCUG00000000611/ENSOCUG00000005513	12	ENSOCUG00000012631/ENSOCUG00000034017/ENSOCUG00000008228/ENSOCUG00000014603/ENSOCUG00000012679/ENSOCUG00000004940/ENSOCUG00000011328/ENSOCUG00000016662/ENSOCUG00000007046/ENSOCUG00000012345/ENSOCUG00000025828/ENSOCUG00000026892
BP	GO:0034220	ion transmembrane transport	12/533	58/4653	0.0288288	0.237491	ENSOCUG00000022981/ENSOCUG00000026115/ENSOCUG00000012164/ENSOCUG00000006681/ENSOCUG00000014136/ENSOCUG00000011284/ENSOCUG00000029455/ENSOCUG00000024691/ENSOCUG00000010741/ENSOCUG00000023500/ENSOCUG00000016225/ENSOCUG00000004642	ATP6V1C2/-/ATP5MC3/-/-/SLC7A2/-/-/ITPR2/MPC1/ATP5MC1/ATP5F1C	12	3	ENSOCUG00000022981/ENSOCUG00000011284/ENSOCUG00000010741	9	ENSOCUG00000026115/ENSOCUG00000012164/ENSOCUG00000006681/ENSOCUG00000014136/ENSOCUG00000029455/ENSOCUG00000024691/ENSOCUG00000023500/ENSOCUG00000016225/ENSOCUG00000004642
BP	GO:0006220	pyrimidine nucleotide metabolic process	5/533	16/4653	0.0288679	0.237491	ENSOCUG00000003862/ENSOCUG00000024946/ENSOCUG00000022135/ENSOCUG00000004636/ENSOCUG00000023945	-/NME2/NME1/-/-	5	0		5	ENSOCUG00000003862/ENSOCUG00000024946/ENSOCUG00000022135/ENSOCUG00000004636/ENSOCUG00000023945
BP	GO:0098660	inorganic ion transmembrane transport	9/533	39/4653	0.0288788	0.237491	ENSOCUG00000022981/ENSOCUG00000026115/ENSOCUG00000012164/ENSOCUG00000006681/ENSOCUG00000029455/ENSOCUG00000024691/ENSOCUG00000010741/ENSOCUG00000016225/ENSOCUG00000004642	ATP6V1C2/-/ATP5MC3/-/-/-/ITPR2/ATP5MC1/ATP5F1C	9	2	ENSOCUG00000022981/ENSOCUG00000010741	7	ENSOCUG00000026115/ENSOCUG00000012164/ENSOCUG00000006681/ENSOCUG00000029455/ENSOCUG00000024691/ENSOCUG00000016225/ENSOCUG00000004642
BP	GO:0098662	inorganic cation transmembrane transport	9/533	39/4653	0.0288788	0.237491	ENSOCUG00000022981/ENSOCUG00000026115/ENSOCUG00000012164/ENSOCUG00000006681/ENSOCUG00000029455/ENSOCUG00000024691/ENSOCUG00000010741/ENSOCUG00000016225/ENSOCUG00000004642	ATP6V1C2/-/ATP5MC3/-/-/-/ITPR2/ATP5MC1/ATP5F1C	9	2	ENSOCUG00000022981/ENSOCUG00000010741	7	ENSOCUG00000026115/ENSOCUG00000012164/ENSOCUG00000006681/ENSOCUG00000029455/ENSOCUG00000024691/ENSOCUG00000016225/ENSOCUG00000004642
BP	GO:0040008	regulation of growth	4/533	11/4653	0.0290927	0.237491	ENSOCUG00000002835/ENSOCUG00000002828/ENSOCUG00000008561/ENSOCUG00000025513	CCN2/IGFBP4/-/IGFBP5	4	3	ENSOCUG00000002828/ENSOCUG00000008561/ENSOCUG00000025513	1	ENSOCUG00000002835
BP	GO:0070972	protein localization to endoplasmic reticulum	4/533	11/4653	0.0290927	0.237491	ENSOCUG00000024384/ENSOCUG00000007898/ENSOCUG00000015639/ENSOCUG00000023163	-/SSR3/SRP19/-	4	0		4	ENSOCUG00000024384/ENSOCUG00000007898/ENSOCUG00000015639/ENSOCUG00000023163
BP	GO:0006979	response to oxidative stress	5/533	17/4653	0.0371585	0.293483	ENSOCUG00000016771/ENSOCUG00000037867/ENSOCUG00000013331/ENSOCUG00000006497/ENSOCUG00000005558	PTGS2/-/-/PXDN/PXDNL	5	4	ENSOCUG00000016771/ENSOCUG00000037867/ENSOCUG00000013331/ENSOCUG00000006497	1	ENSOCUG00000005558
BP	GO:0009152	purine ribonucleotide biosynthetic process	9/533	41/4653	0.0388865	0.293483	ENSOCUG00000024946/ENSOCUG00000026115/ENSOCUG00000015195/ENSOCUG00000022135/ENSOCUG00000012216/ENSOCUG00000006681/ENSOCUG00000029455/ENSOCUG00000024691/ENSOCUG00000004642	NME2/-/COASY/NME1/PAICS/-/-/-/ATP5F1C	9	1	ENSOCUG00000015195	8	ENSOCUG00000024946/ENSOCUG00000026115/ENSOCUG00000022135/ENSOCUG00000012216/ENSOCUG00000006681/ENSOCUG00000029455/ENSOCUG00000024691/ENSOCUG00000004642
BP	GO:0009260	ribonucleotide biosynthetic process	9/533	41/4653	0.0388865	0.293483	ENSOCUG00000024946/ENSOCUG00000026115/ENSOCUG00000015195/ENSOCUG00000022135/ENSOCUG00000012216/ENSOCUG00000006681/ENSOCUG00000029455/ENSOCUG00000024691/ENSOCUG00000004642	NME2/-/COASY/NME1/PAICS/-/-/-/ATP5F1C	9	1	ENSOCUG00000015195	8	ENSOCUG00000024946/ENSOCUG00000026115/ENSOCUG00000022135/ENSOCUG00000012216/ENSOCUG00000006681/ENSOCUG00000029455/ENSOCUG00000024691/ENSOCUG00000004642
BP	GO:0046390	ribose phosphate biosynthetic process	9/533	41/4653	0.0388865	0.293483	ENSOCUG00000024946/ENSOCUG00000026115/ENSOCUG00000015195/ENSOCUG00000022135/ENSOCUG00000012216/ENSOCUG00000006681/ENSOCUG00000029455/ENSOCUG00000024691/ENSOCUG00000004642	NME2/-/COASY/NME1/PAICS/-/-/-/ATP5F1C	9	1	ENSOCUG00000015195	8	ENSOCUG00000024946/ENSOCUG00000026115/ENSOCUG00000022135/ENSOCUG00000012216/ENSOCUG00000006681/ENSOCUG00000029455/ENSOCUG00000024691/ENSOCUG00000004642
BP	GO:0019637	organophosphate metabolic process	21/533	125/4653	0.0444729	0.315485	ENSOCUG00000009522/ENSOCUG00000008919/ENSOCUG00000003862/ENSOCUG00000024946/ENSOCUG00000014535/ENSOCUG00000008113/ENSOCUG00000026115/ENSOCUG00000015195/ENSOCUG00000022135/ENSOCUG00000012216/ENSOCUG00000031139/ENSOCUG00000006681/ENSOCUG00000009109/ENSOCUG00000004636/ENSOCUG00000029455/ENSOCUG00000011406/ENSOCUG00000024691/ENSOCUG00000017427/ENSOCUG00000023945/ENSOCUG00000004642/ENSOCUG00000006530	NDUFA7/NT5E/-/NME2/IMPA1/-/-/COASY/NME1/PAICS/-/-/-/-/-/-/-/HMGCR/-/ATP5F1C/-	21	4	ENSOCUG00000008919/ENSOCUG00000015195/ENSOCUG00000009109/ENSOCUG00000017427	17	ENSOCUG00000009522/ENSOCUG00000003862/ENSOCUG00000024946/ENSOCUG00000014535/ENSOCUG00000008113/ENSOCUG00000026115/ENSOCUG00000022135/ENSOCUG00000012216/ENSOCUG00000031139/ENSOCUG00000006681/ENSOCUG00000004636/ENSOCUG00000029455/ENSOCUG00000011406/ENSOCUG00000024691/ENSOCUG00000023945/ENSOCUG00000004642/ENSOCUG00000006530
BP	GO:0072527	pyrimidine-containing compound metabolic process	5/533	18/4653	0.0467653	0.315485	ENSOCUG00000003862/ENSOCUG00000024946/ENSOCUG00000022135/ENSOCUG00000004636/ENSOCUG00000023945	-/NME2/NME1/-/-	5	0		5	ENSOCUG00000003862/ENSOCUG00000024946/ENSOCUG00000022135/ENSOCUG00000004636/ENSOCUG00000023945
BP	GO:0009142	nucleoside triphosphate biosynthetic process	7/533	30/4653	0.0485721	0.315485	ENSOCUG00000024946/ENSOCUG00000026115/ENSOCUG00000022135/ENSOCUG00000006681/ENSOCUG00000029455/ENSOCUG00000024691/ENSOCUG00000004642	NME2/-/NME1/-/-/-/ATP5F1C	7	0		7	ENSOCUG00000024946/ENSOCUG00000026115/ENSOCUG00000022135/ENSOCUG00000006681/ENSOCUG00000029455/ENSOCUG00000024691/ENSOCUG00000004642
BP	GO:0009145	purine nucleoside triphosphate biosynthetic process	7/533	30/4653	0.0485721	0.315485	ENSOCUG00000024946/ENSOCUG00000026115/ENSOCUG00000022135/ENSOCUG00000006681/ENSOCUG00000029455/ENSOCUG00000024691/ENSOCUG00000004642	NME2/-/NME1/-/-/-/ATP5F1C	7	0		7	ENSOCUG00000024946/ENSOCUG00000026115/ENSOCUG00000022135/ENSOCUG00000006681/ENSOCUG00000029455/ENSOCUG00000024691/ENSOCUG00000004642
BP	GO:0009201	ribonucleoside triphosphate biosynthetic process	7/533	30/4653	0.0485721	0.315485	ENSOCUG00000024946/ENSOCUG00000026115/ENSOCUG00000022135/ENSOCUG00000006681/ENSOCUG00000029455/ENSOCUG00000024691/ENSOCUG00000004642	NME2/-/NME1/-/-/-/ATP5F1C	7	0		7	ENSOCUG00000024946/ENSOCUG00000026115/ENSOCUG00000022135/ENSOCUG00000006681/ENSOCUG00000029455/ENSOCUG00000024691/ENSOCUG00000004642
BP	GO:0009206	purine ribonucleoside triphosphate biosynthetic process	7/533	30/4653	0.0485721	0.315485	ENSOCUG00000024946/ENSOCUG00000026115/ENSOCUG00000022135/ENSOCUG00000006681/ENSOCUG00000029455/ENSOCUG00000024691/ENSOCUG00000004642	NME2/-/NME1/-/-/-/ATP5F1C	7	0		7	ENSOCUG00000024946/ENSOCUG00000026115/ENSOCUG00000022135/ENSOCUG00000006681/ENSOCUG00000029455/ENSOCUG00000024691/ENSOCUG00000004642
BP	GO:0009127	purine nucleoside monophosphate biosynthetic process	6/533	24/4653	0.0489001	0.315485	ENSOCUG00000026115/ENSOCUG00000012216/ENSOCUG00000006681/ENSOCUG00000029455/ENSOCUG00000024691/ENSOCUG00000004642	-/PAICS/-/-/-/ATP5F1C	6	0		6	ENSOCUG00000026115/ENSOCUG00000012216/ENSOCUG00000006681/ENSOCUG00000029455/ENSOCUG00000024691/ENSOCUG00000004642
BP	GO:0009156	ribonucleoside monophosphate biosynthetic process	6/533	24/4653	0.0489001	0.315485	ENSOCUG00000026115/ENSOCUG00000012216/ENSOCUG00000006681/ENSOCUG00000029455/ENSOCUG00000024691/ENSOCUG00000004642	-/PAICS/-/-/-/ATP5F1C	6	0		6	ENSOCUG00000026115/ENSOCUG00000012216/ENSOCUG00000006681/ENSOCUG00000029455/ENSOCUG00000024691/ENSOCUG00000004642
BP	GO:0009168	purine ribonucleoside monophosphate biosynthetic process	6/533	24/4653	0.0489001	0.315485	ENSOCUG00000026115/ENSOCUG00000012216/ENSOCUG00000006681/ENSOCUG00000029455/ENSOCUG00000024691/ENSOCUG00000004642	-/PAICS/-/-/-/ATP5F1C	6	0		6	ENSOCUG00000026115/ENSOCUG00000012216/ENSOCUG00000006681/ENSOCUG00000029455/ENSOCUG00000024691/ENSOCUG00000004642
BP	GO:0006164	purine nucleotide biosynthetic process	9/533	43/4653	0.0510221	0.322567	ENSOCUG00000024946/ENSOCUG00000026115/ENSOCUG00000015195/ENSOCUG00000022135/ENSOCUG00000012216/ENSOCUG00000006681/ENSOCUG00000029455/ENSOCUG00000024691/ENSOCUG00000004642	NME2/-/COASY/NME1/PAICS/-/-/-/ATP5F1C	9	1	ENSOCUG00000015195	8	ENSOCUG00000024946/ENSOCUG00000026115/ENSOCUG00000022135/ENSOCUG00000012216/ENSOCUG00000006681/ENSOCUG00000029455/ENSOCUG00000024691/ENSOCUG00000004642
BP	GO:0072657	protein localization to membrane	4/533	13/4653	0.0524172	0.322567	ENSOCUG00000024384/ENSOCUG00000007898/ENSOCUG00000015639/ENSOCUG00000023163	-/SSR3/SRP19/-	4	0		4	ENSOCUG00000024384/ENSOCUG00000007898/ENSOCUG00000015639/ENSOCUG00000023163
BP	GO:0090150	establishment of protein localization to membrane	4/533	13/4653	0.0524172	0.322567	ENSOCUG00000024384/ENSOCUG00000007898/ENSOCUG00000015639/ENSOCUG00000023163	-/SSR3/SRP19/-	4	0		4	ENSOCUG00000024384/ENSOCUG00000007898/ENSOCUG00000015639/ENSOCUG00000023163
BP	GO:0072522	purine-containing compound biosynthetic process	9/533	44/4653	0.0579289	0.348465	ENSOCUG00000024946/ENSOCUG00000026115/ENSOCUG00000015195/ENSOCUG00000022135/ENSOCUG00000012216/ENSOCUG00000006681/ENSOCUG00000029455/ENSOCUG00000024691/ENSOCUG00000004642	NME2/-/COASY/NME1/PAICS/-/-/-/ATP5F1C	9	1	ENSOCUG00000015195	8	ENSOCUG00000024946/ENSOCUG00000026115/ENSOCUG00000022135/ENSOCUG00000012216/ENSOCUG00000006681/ENSOCUG00000029455/ENSOCUG00000024691/ENSOCUG00000004642
BP	GO:0009124	nucleoside monophosphate biosynthetic process	6/533	25/4653	0.0583679	0.348465	ENSOCUG00000026115/ENSOCUG00000012216/ENSOCUG00000006681/ENSOCUG00000029455/ENSOCUG00000024691/ENSOCUG00000004642	-/PAICS/-/-/-/ATP5F1C	6	0		6	ENSOCUG00000026115/ENSOCUG00000012216/ENSOCUG00000006681/ENSOCUG00000029455/ENSOCUG00000024691/ENSOCUG00000004642
BP	GO:0044248	cellular catabolic process	16/533	93/4653	0.0611844	0.359909	ENSOCUG00000006789/ENSOCUG00000015635/ENSOCUG00000008919/ENSOCUG00000013109/ENSOCUG00000002897/ENSOCUG00000002598/novel.1005/ENSOCUG00000039085/ENSOCUG00000000439/ENSOCUG00000007973/ENSOCUG00000012092/ENSOCUG00000010633/ENSOCUG00000007316/ENSOCUG00000009114/ENSOCUG00000032229/ENSOCUG00000013358	UCHL3/PSMA6/NT5E/PSMB5/CUL9/PSMB3/-/PSMA5/PSMA1/PSMB1/PSMA2/HMOX1/RAD23B/PSMB7/-/ATG5	16	2	ENSOCUG00000008919/ENSOCUG00000002897	14	ENSOCUG00000006789/ENSOCUG00000015635/ENSOCUG00000013109/ENSOCUG00000002598/novel.1005/ENSOCUG00000039085/ENSOCUG00000000439/ENSOCUG00000007973/ENSOCUG00000012092/ENSOCUG00000010633/ENSOCUG00000007316/ENSOCUG00000009114/ENSOCUG00000032229/ENSOCUG00000013358
BP	GO:0065008	regulation of biological quality	14/533	79/4653	0.0625112	0.362384	ENSOCUG00000015853/ENSOCUG00000003584/ENSOCUG00000000014/ENSOCUG00000030643/ENSOCUG00000002505/ENSOCUG00000013249/ENSOCUG00000001155/ENSOCUG00000033822/ENSOCUG00000012991/ENSOCUG00000012628/ENSOCUG00000023055/ENSOCUG00000000270/ENSOCUG00000026353/ENSOCUG00000009867	-/-/-/TXN/TXNL1/-/PDIA3/TXN2/PDIA6/GLRX5/TXNDC5/CAPZA1/ARPC4/-	14	3	ENSOCUG00000001155/ENSOCUG00000012991/ENSOCUG00000023055	11	ENSOCUG00000015853/ENSOCUG00000003584/ENSOCUG00000000014/ENSOCUG00000030643/ENSOCUG00000002505/ENSOCUG00000013249/ENSOCUG00000033822/ENSOCUG00000012628/ENSOCUG00000000270/ENSOCUG00000026353/ENSOCUG00000009867
BP	GO:0098655	cation transmembrane transport	9/533	45/4653	0.0654107	0.373776	ENSOCUG00000022981/ENSOCUG00000026115/ENSOCUG00000012164/ENSOCUG00000006681/ENSOCUG00000029455/ENSOCUG00000024691/ENSOCUG00000010741/ENSOCUG00000016225/ENSOCUG00000004642	ATP6V1C2/-/ATP5MC3/-/-/-/ITPR2/ATP5MC1/ATP5F1C	9	2	ENSOCUG00000022981/ENSOCUG00000010741	7	ENSOCUG00000026115/ENSOCUG00000012164/ENSOCUG00000006681/ENSOCUG00000029455/ENSOCUG00000024691/ENSOCUG00000016225/ENSOCUG00000004642
BP	GO:0006221	pyrimidine nucleotide biosynthetic process	4/533	14/4653	0.0669664	0.377275	ENSOCUG00000024946/ENSOCUG00000022135/ENSOCUG00000004636/ENSOCUG00000023945	NME2/NME1/-/-	4	0		4	ENSOCUG00000024946/ENSOCUG00000022135/ENSOCUG00000004636/ENSOCUG00000023945
BP	GO:0006605	protein targeting	5/533	20/4653	0.0699934	0.385018	ENSOCUG00000002673/ENSOCUG00000024384/ENSOCUG00000007898/ENSOCUG00000015639/ENSOCUG00000023163	AKAP12/-/SSR3/SRP19/-	5	1	ENSOCUG00000002673	4	ENSOCUG00000024384/ENSOCUG00000007898/ENSOCUG00000015639/ENSOCUG00000023163
BP	GO:0055114	oxidation-reduction process	45/533	317/4653	0.0702658	0.385018	ENSOCUG00000013971/ENSOCUG00000016771/ENSOCUG00000030143/ENSOCUG00000025399/ENSOCUG00000037867/ENSOCUG00000009522/ENSOCUG00000003535/ENSOCUG00000001598/ENSOCUG00000013960/ENSOCUG00000035654/ENSOCUG00000001269/ENSOCUG00000005951/ENSOCUG00000012916/ENSOCUG00000024051/ENSOCUG00000008113/ENSOCUG00000008325/ENSOCUG00000016554/ENSOCUG00000002093/ENSOCUG00000007699/ENSOCUG00000005190/ENSOCUG00000033073/…	AOX1/PTGS2/-/-/-/NDUFA7/CP/PAM/DMGDH/-/NNT/-/P3H3/IDH3B/-/ALDH2/IDH3G/COQ7/KMO/DHCR24/ADH6/CYP1B1/KDM1A/-/GMPR/ALDH7A1/GAPDHS/LOXL2/-/-/PXDN/-/MAOB/-/ME2/-/P4HA3/CAT/HMOX1/HMGCR/NDUFS3/ALDH6A1/LOXL1/ALOX5/PXDNL	45	24	ENSOCUG00000013971/ENSOCUG00000016771/ENSOCUG00000037867/ENSOCUG00000003535/ENSOCUG00000001598/ENSOCUG00000013960/ENSOCUG00000035654/ENSOCUG00000001269/ENSOCUG00000012916/ENSOCUG00000008325/ENSOCUG00000005190/ENSOCUG00000016164/ENSOCUG00000001164/ENSOCUG00000010185/ENSOCUG00000014596/ENSOCUG00000013331/ENSOCUG00000006497/ENSOCUG00000001436/ENSOCUG00000010111/ENSOCUG00000014198/ENSOCUG00000017427/…	21	ENSOCUG00000030143/ENSOCUG00000025399/ENSOCUG00000009522/ENSOCUG00000005951/ENSOCUG00000024051/ENSOCUG00000008113/ENSOCUG00000016554/ENSOCUG00000002093/ENSOCUG00000007699/ENSOCUG00000033073/ENSOCUG00000031139/ENSOCUG00000017722/ENSOCUG00000010922/ENSOCUG00000025023/ENSOCUG00000025833/ENSOCUG00000026601/ENSOCUG00000012433/ENSOCUG00000021494/ENSOCUG00000010633/ENSOCUG00000006359/ENSOCUG00000005558
BP	GO:0006950	response to stress	16/533	97/4653	0.0833478	0.450529	ENSOCUG00000008771/ENSOCUG00000016771/ENSOCUG00000037867/ENSOCUG00000011328/ENSOCUG00000000467/novel.584/ENSOCUG00000013331/ENSOCUG00000006497/ENSOCUG00000001040/ENSOCUG00000007316/ENSOCUG00000001693/ENSOCUG00000014474/ENSOCUG00000017620/ENSOCUG00000002424/ENSOCUG00000005558/ENSOCUG00000007878	IL1A/PTGS2/-/-/RPA3/-/-/PXDN/NEIL3/RAD23B/-/RAD1/-/-/PXDNL/RHNO1	16	7	ENSOCUG00000016771/ENSOCUG00000037867/ENSOCUG00000013331/ENSOCUG00000006497/ENSOCUG00000001693/ENSOCUG00000017620/ENSOCUG00000002424	9	ENSOCUG00000008771/ENSOCUG00000011328/ENSOCUG00000000467/novel.584/ENSOCUG00000001040/ENSOCUG00000007316/ENSOCUG00000014474/ENSOCUG00000005558/ENSOCUG00000007878
BP	GO:0017144	drug metabolic process	9/533	48/4653	0.0913686	0.476264	ENSOCUG00000009522/ENSOCUG00000008113/ENSOCUG00000026115/ENSOCUG00000031139/ENSOCUG00000006681/ENSOCUG00000029455/ENSOCUG00000021494/ENSOCUG00000024691/ENSOCUG00000004642	NDUFA7/-/-/-/-/-/-/-/ATP5F1C	9	0		9	ENSOCUG00000009522/ENSOCUG00000008113/ENSOCUG00000026115/ENSOCUG00000031139/ENSOCUG00000006681/ENSOCUG00000029455/ENSOCUG00000021494/ENSOCUG00000024691/ENSOCUG00000004642
BP	GO:0006511	ubiquitin-dependent protein catabolic process	6/533	28/4653	0.0928715	0.476264	ENSOCUG00000006789/ENSOCUG00000015635/ENSOCUG00000002897/ENSOCUG00000039085/ENSOCUG00000000439/ENSOCUG00000007316	UCHL3/PSMA6/CUL9/PSMA5/PSMA1/RAD23B	6	1	ENSOCUG00000002897	5	ENSOCUG00000006789/ENSOCUG00000015635/ENSOCUG00000039085/ENSOCUG00000000439/ENSOCUG00000007316
BP	GO:0019941	modification-dependent protein catabolic process	6/533	28/4653	0.0928715	0.476264	ENSOCUG00000006789/ENSOCUG00000015635/ENSOCUG00000002897/ENSOCUG00000039085/ENSOCUG00000000439/ENSOCUG00000007316	UCHL3/PSMA6/CUL9/PSMA5/PSMA1/RAD23B	6	1	ENSOCUG00000002897	5	ENSOCUG00000006789/ENSOCUG00000015635/ENSOCUG00000039085/ENSOCUG00000000439/ENSOCUG00000007316
BP	GO:0043632	modification-dependent macromolecule catabolic process	6/533	28/4653	0.0928715	0.476264	ENSOCUG00000006789/ENSOCUG00000015635/ENSOCUG00000002897/ENSOCUG00000039085/ENSOCUG00000000439/ENSOCUG00000007316	UCHL3/PSMA6/CUL9/PSMA5/PSMA1/RAD23B	6	1	ENSOCUG00000002897	5	ENSOCUG00000006789/ENSOCUG00000015635/ENSOCUG00000039085/ENSOCUG00000000439/ENSOCUG00000007316
BP	GO:0070925	organelle assembly	3/533	10/4653	0.097203	0.48636	ENSOCUG00000010588/ENSOCUG00000027109/ENSOCUG00000032229	EIF6/-/-	3	0		3	ENSOCUG00000010588/ENSOCUG00000027109/ENSOCUG00000032229
BP	GO:0000413	protein peptidyl-prolyl isomerization	5/533	22/4653	0.0984879	0.48636	ENSOCUG00000012631/ENSOCUG00000008228/ENSOCUG00000016662/ENSOCUG00000007046/ENSOCUG00000012345	-/-/-/PPIL1/PPIF	5	0		5	ENSOCUG00000012631/ENSOCUG00000008228/ENSOCUG00000016662/ENSOCUG00000007046/ENSOCUG00000012345
BP	GO:0018208	peptidyl-proline modification	5/533	22/4653	0.0984879	0.48636	ENSOCUG00000012631/ENSOCUG00000008228/ENSOCUG00000016662/ENSOCUG00000007046/ENSOCUG00000012345	-/-/-/PPIL1/PPIF	5	0		5	ENSOCUG00000012631/ENSOCUG00000008228/ENSOCUG00000016662/ENSOCUG00000007046/ENSOCUG00000012345
BP	GO:0006259	DNA metabolic process	17/533	107/4653	0.0998057	0.486857	ENSOCUG00000004059/ENSOCUG00000004273/ENSOCUG00000000728/ENSOCUG00000005014/ENSOCUG00000003359/ENSOCUG00000008221/ENSOCUG00000022152/ENSOCUG00000000467/ENSOCUG00000003458/ENSOCUG00000010675/ENSOCUG00000005893/ENSOCUG00000015480/ENSOCUG00000016729/ENSOCUG00000001040/ENSOCUG00000007316/ENSOCUG00000001693/ENSOCUG00000014474	PCNA/MCM3/GMNN/RFC4/ORC6/TOP1/RFC2/RPA3/-/ORC2/NFIA/POLE2/PRIM2/NEIL3/RAD23B/-/RAD1	17	3	ENSOCUG00000008221/ENSOCUG00000005893/ENSOCUG00000001693	14	ENSOCUG00000004059/ENSOCUG00000004273/ENSOCUG00000000728/ENSOCUG00000005014/ENSOCUG00000003359/ENSOCUG00000022152/ENSOCUG00000000467/ENSOCUG00000003458/ENSOCUG00000010675/ENSOCUG00000015480/ENSOCUG00000016729/ENSOCUG00000001040/ENSOCUG00000007316/ENSOCUG00000014474
BP	GO:0072528	pyrimidine-containing compound biosynthetic process	4/533	16/4653	0.10154	0.489349	ENSOCUG00000024946/ENSOCUG00000022135/ENSOCUG00000004636/ENSOCUG00000023945	NME2/NME1/-/-	4	0		4	ENSOCUG00000024946/ENSOCUG00000022135/ENSOCUG00000004636/ENSOCUG00000023945
BP	GO:0006754	ATP biosynthetic process	5/533	23/4653	0.114612	0.545771	ENSOCUG00000026115/ENSOCUG00000006681/ENSOCUG00000029455/ENSOCUG00000024691/ENSOCUG00000004642	-/-/-/-/ATP5F1C	5	0		5	ENSOCUG00000026115/ENSOCUG00000006681/ENSOCUG00000029455/ENSOCUG00000024691/ENSOCUG00000004642
BP	GO:0009056	catabolic process	16/533	102/4653	0.11758	0.550159	ENSOCUG00000006789/ENSOCUG00000015635/ENSOCUG00000008919/ENSOCUG00000013109/ENSOCUG00000002897/ENSOCUG00000002598/novel.1005/ENSOCUG00000039085/ENSOCUG00000000439/ENSOCUG00000007973/ENSOCUG00000012092/ENSOCUG00000010633/ENSOCUG00000007316/ENSOCUG00000009114/ENSOCUG00000032229/ENSOCUG00000013358	UCHL3/PSMA6/NT5E/PSMB5/CUL9/PSMB3/-/PSMA5/PSMA1/PSMB1/PSMA2/HMOX1/RAD23B/PSMB7/-/ATG5	16	2	ENSOCUG00000008919/ENSOCUG00000002897	14	ENSOCUG00000006789/ENSOCUG00000015635/ENSOCUG00000013109/ENSOCUG00000002598/novel.1005/ENSOCUG00000039085/ENSOCUG00000000439/ENSOCUG00000007973/ENSOCUG00000012092/ENSOCUG00000010633/ENSOCUG00000007316/ENSOCUG00000009114/ENSOCUG00000032229/ENSOCUG00000013358
BP	GO:0006955	immune response	11/533	65/4653	0.118284	0.550159	ENSOCUG00000008771/ENSOCUG00000021710/ENSOCUG00000024883/ENSOCUG00000007488/ENSOCUG00000009701/ENSOCUG00000034927/ENSOCUG00000027471/ENSOCUG00000029611/ENSOCUG00000013304/ENSOCUG00000015304/ENSOCUG00000014424	IL1A/CCL2/-/SUSD2/CSF3/-/-/IL7/-/IL21/HFE	11	4	ENSOCUG00000007488/ENSOCUG00000029611/ENSOCUG00000013304/ENSOCUG00000014424	7	ENSOCUG00000008771/ENSOCUG00000021710/ENSOCUG00000024883/ENSOCUG00000009701/ENSOCUG00000034927/ENSOCUG00000027471/ENSOCUG00000015304
BP	GO:0009116	nucleoside metabolic process	4/533	17/4653	0.12135	0.551589	ENSOCUG00000024946/ENSOCUG00000014902/ENSOCUG00000022135/ENSOCUG00000005027	NME2/UPP1/NME1/PNP	4	0		4	ENSOCUG00000024946/ENSOCUG00000014902/ENSOCUG00000022135/ENSOCUG00000005027
BP	GO:1901657	glycosyl compound metabolic process	4/533	17/4653	0.12135	0.551589	ENSOCUG00000024946/ENSOCUG00000014902/ENSOCUG00000022135/ENSOCUG00000005027	NME2/UPP1/NME1/PNP	4	0		4	ENSOCUG00000024946/ENSOCUG00000014902/ENSOCUG00000022135/ENSOCUG00000005027
BP	GO:0018193	peptidyl-amino acid modification	7/533	37/4653	0.123302	0.554168	ENSOCUG00000012631/ENSOCUG00000008228/ENSOCUG00000016662/ENSOCUG00000007046/ENSOCUG00000015090/ENSOCUG00000017581/ENSOCUG00000012345	-/-/-/PPIL1/SUV39H2/EHMT1/PPIF	7	1	ENSOCUG00000017581	6	ENSOCUG00000012631/ENSOCUG00000008228/ENSOCUG00000016662/ENSOCUG00000007046/ENSOCUG00000015090/ENSOCUG00000012345
BP	GO:0006091	generation of precursor metabolites and energy	5/533	24/4653	0.131904	0.586242	ENSOCUG00000030143/ENSOCUG00000009522/ENSOCUG00000008113/ENSOCUG00000031139/ENSOCUG00000021494	-/NDUFA7/-/-/-	5	0		5	ENSOCUG00000030143/ENSOCUG00000009522/ENSOCUG00000008113/ENSOCUG00000031139/ENSOCUG00000021494
BP	GO:0040007	growth	6/533	31/4653	0.136178	0.589272	ENSOCUG00000002835/ENSOCUG00000002828/ENSOCUG00000008561/ENSOCUG00000000621/ENSOCUG00000024871/ENSOCUG00000025513	CCN2/IGFBP4/-/INHBA/GDF11/IGFBP5	6	4	ENSOCUG00000002828/ENSOCUG00000008561/ENSOCUG00000024871/ENSOCUG00000025513	2	ENSOCUG00000002835/ENSOCUG00000000621
BP	GO:1901137	carbohydrate derivative biosynthetic process	15/533	97/4653	0.13841	0.589272	ENSOCUG00000010550/ENSOCUG00000024946/ENSOCUG00000026115/ENSOCUG00000007361/ENSOCUG00000015195/ENSOCUG00000022135/ENSOCUG00000012216/ENSOCUG00000006681/ENSOCUG00000009109/ENSOCUG00000029455/ENSOCUG00000005831/ENSOCUG00000024691/ENSOCUG00000010126/ENSOCUG00000004642/ENSOCUG00000011918	B3GALT4/NME2/-/EXT2/COASY/NME1/PAICS/-/-/-/RPN2/-/ST3GAL5/ATP5F1C/STT3B	15	6	ENSOCUG00000010550/ENSOCUG00000007361/ENSOCUG00000015195/ENSOCUG00000009109/ENSOCUG00000005831/ENSOCUG00000011918	9	ENSOCUG00000024946/ENSOCUG00000026115/ENSOCUG00000022135/ENSOCUG00000012216/ENSOCUG00000006681/ENSOCUG00000029455/ENSOCUG00000024691/ENSOCUG00000010126/ENSOCUG00000004642
BP	GO:0009165	nucleotide biosynthetic process	11/533	67/4653	0.138479	0.589272	ENSOCUG00000024946/ENSOCUG00000026115/ENSOCUG00000015195/ENSOCUG00000022135/ENSOCUG00000012216/ENSOCUG00000006681/ENSOCUG00000004636/ENSOCUG00000029455/ENSOCUG00000024691/ENSOCUG00000023945/ENSOCUG00000004642	NME2/-/COASY/NME1/PAICS/-/-/-/-/-/ATP5F1C	11	1	ENSOCUG00000015195	10	ENSOCUG00000024946/ENSOCUG00000026115/ENSOCUG00000022135/ENSOCUG00000012216/ENSOCUG00000006681/ENSOCUG00000004636/ENSOCUG00000029455/ENSOCUG00000024691/ENSOCUG00000023945/ENSOCUG00000004642
BP	GO:1901293	nucleoside phosphate biosynthetic process	11/533	67/4653	0.138479	0.589272	ENSOCUG00000024946/ENSOCUG00000026115/ENSOCUG00000015195/ENSOCUG00000022135/ENSOCUG00000012216/ENSOCUG00000006681/ENSOCUG00000004636/ENSOCUG00000029455/ENSOCUG00000024691/ENSOCUG00000023945/ENSOCUG00000004642	NME2/-/COASY/NME1/PAICS/-/-/-/-/-/ATP5F1C	11	1	ENSOCUG00000015195	10	ENSOCUG00000024946/ENSOCUG00000026115/ENSOCUG00000022135/ENSOCUG00000012216/ENSOCUG00000006681/ENSOCUG00000004636/ENSOCUG00000029455/ENSOCUG00000024691/ENSOCUG00000023945/ENSOCUG00000004642
BP	GO:0006352	DNA-templated transcription, initiation	4/533	18/4653	0.14266	0.59865	ENSOCUG00000014717/ENSOCUG00000023479/ENSOCUG00000014000/ENSOCUG00000003935	-/TAF6/TAF7/TAF12	4	2	ENSOCUG00000023479/ENSOCUG00000014000	2	ENSOCUG00000014717/ENSOCUG00000003935
BP	GO:1901575	organic substance catabolic process	14/533	90/4653	0.143676	0.59865	ENSOCUG00000006789/ENSOCUG00000015635/ENSOCUG00000008919/ENSOCUG00000013109/ENSOCUG00000002897/ENSOCUG00000002598/novel.1005/ENSOCUG00000039085/ENSOCUG00000000439/ENSOCUG00000007973/ENSOCUG00000012092/ENSOCUG00000010633/ENSOCUG00000007316/ENSOCUG00000009114	UCHL3/PSMA6/NT5E/PSMB5/CUL9/PSMB3/-/PSMA5/PSMA1/PSMB1/PSMA2/HMOX1/RAD23B/PSMB7	14	2	ENSOCUG00000008919/ENSOCUG00000002897	12	ENSOCUG00000006789/ENSOCUG00000015635/ENSOCUG00000013109/ENSOCUG00000002598/novel.1005/ENSOCUG00000039085/ENSOCUG00000000439/ENSOCUG00000007973/ENSOCUG00000012092/ENSOCUG00000010633/ENSOCUG00000007316/ENSOCUG00000009114
BP	GO:0002376	immune system process	11/533	68/4653	0.149225	0.615363	ENSOCUG00000008771/ENSOCUG00000021710/ENSOCUG00000024883/ENSOCUG00000007488/ENSOCUG00000009701/ENSOCUG00000034927/ENSOCUG00000027471/ENSOCUG00000029611/ENSOCUG00000013304/ENSOCUG00000015304/ENSOCUG00000014424	IL1A/CCL2/-/SUSD2/CSF3/-/-/IL7/-/IL21/HFE	11	4	ENSOCUG00000007488/ENSOCUG00000029611/ENSOCUG00000013304/ENSOCUG00000014424	7	ENSOCUG00000008771/ENSOCUG00000021710/ENSOCUG00000024883/ENSOCUG00000009701/ENSOCUG00000034927/ENSOCUG00000027471/ENSOCUG00000015304
BP	GO:0044281	small molecule metabolic process	31/533	226/4653	0.161331	0.658494	ENSOCUG00000009522/ENSOCUG00000007516/ENSOCUG00000008919/ENSOCUG00000003862/ENSOCUG00000024946/ENSOCUG00000008113/ENSOCUG00000014902/ENSOCUG00000014453/ENSOCUG00000002093/ENSOCUG00000026115/ENSOCUG00000015195/ENSOCUG00000022135/ENSOCUG00000012216/ENSOCUG00000031139/ENSOCUG00000006681/ENSOCUG00000005027/ENSOCUG00000004636/ENSOCUG00000029455/ENSOCUG00000026664/ENSOCUG00000007432/ENSOCUG00000021494/…	NDUFA7/PFKFB3/NT5E/-/NME2/-/UPP1/ACACA/COQ7/-/COASY/NME1/PAICS/-/-/PNP/-/-/-/ACACB/-/-/MAN2A1/FAH/-/QARS1/HMGCR/-/PDXDC1/ATP5F1C/-	31	11	ENSOCUG00000007516/ENSOCUG00000008919/ENSOCUG00000014453/ENSOCUG00000015195/ENSOCUG00000007432/ENSOCUG00000003404/ENSOCUG00000004660/novel.616/ENSOCUG00000005082/ENSOCUG00000017427/ENSOCUG00000006688	20	ENSOCUG00000009522/ENSOCUG00000003862/ENSOCUG00000024946/ENSOCUG00000008113/ENSOCUG00000014902/ENSOCUG00000002093/ENSOCUG00000026115/ENSOCUG00000022135/ENSOCUG00000012216/ENSOCUG00000031139/ENSOCUG00000006681/ENSOCUG00000005027/ENSOCUG00000004636/ENSOCUG00000029455/ENSOCUG00000026664/ENSOCUG00000021494/ENSOCUG00000024691/ENSOCUG00000023945/ENSOCUG00000004642/ENSOCUG00000006530
BP	GO:0007219	Notch signaling pathway	3/533	13/4653	0.179791	0.72643	ENSOCUG00000002884/ENSOCUG00000004636/ENSOCUG00000023945	JAG1/-/-	3	1	ENSOCUG00000002884	2	ENSOCUG00000004636/ENSOCUG00000023945
BP	GO:0008219	cell death	7/533	41/4653	0.182813	0.731251	ENSOCUG00000017688/ENSOCUG00000012840/ENSOCUG00000005985/ENSOCUG00000010109/ENSOCUG00000005277/novel.584/ENSOCUG00000011380	PEA15/NOD2/CLU/BIRC3/NOD1/-/CIDEA	7	3	ENSOCUG00000012840/ENSOCUG00000005985/ENSOCUG00000005277	4	ENSOCUG00000017688/ENSOCUG00000010109/novel.584/ENSOCUG00000011380
BP	GO:0090407	organophosphate biosynthetic process	13/533	87/4653	0.191246	0.75741	ENSOCUG00000024946/ENSOCUG00000026115/ENSOCUG00000015195/ENSOCUG00000022135/ENSOCUG00000012216/ENSOCUG00000006681/ENSOCUG00000009109/ENSOCUG00000004636/ENSOCUG00000029455/ENSOCUG00000011406/ENSOCUG00000024691/ENSOCUG00000023945/ENSOCUG00000004642	NME2/-/COASY/NME1/PAICS/-/-/-/-/-/-/-/ATP5F1C	13	2	ENSOCUG00000015195/ENSOCUG00000009109	11	ENSOCUG00000024946/ENSOCUG00000026115/ENSOCUG00000022135/ENSOCUG00000012216/ENSOCUG00000006681/ENSOCUG00000004636/ENSOCUG00000029455/ENSOCUG00000011406/ENSOCUG00000024691/ENSOCUG00000023945/ENSOCUG00000004642
BP	GO:0006952	defense response	3/533	14/4653	0.210562	0.825733	ENSOCUG00000008771/ENSOCUG00000017620/ENSOCUG00000002424	IL1A/-/-	3	2	ENSOCUG00000017620/ENSOCUG00000002424	1	ENSOCUG00000008771
BP	GO:0005975	carbohydrate metabolic process	16/533	114/4653	0.228331	0.886724	ENSOCUG00000015772/ENSOCUG00000026988/ENSOCUG00000007516/ENSOCUG00000010557/ENSOCUG00000023484/ENSOCUG00000012467/ENSOCUG00000005341/ENSOCUG00000016995/ENSOCUG00000004119/ENSOCUG00000010803/ENSOCUG00000003383/ENSOCUG00000026601/ENSOCUG00000008822/ENSOCUG00000003404/novel.616/ENSOCUG00000027277	CHI3L2/CHI3L1/PFKFB3/MANBA/-/NANS/HEXB/-/GUSB/PGM3/MGAT4A/-/MGAT4B/MAN2A1/-/LCT	16	10	ENSOCUG00000015772/ENSOCUG00000026988/ENSOCUG00000007516/ENSOCUG00000010557/ENSOCUG00000023484/ENSOCUG00000005341/ENSOCUG00000004119/ENSOCUG00000008822/ENSOCUG00000003404/novel.616	6	ENSOCUG00000012467/ENSOCUG00000016995/ENSOCUG00000010803/ENSOCUG00000003383/ENSOCUG00000026601/ENSOCUG00000027277
BP	GO:0072594	establishment of protein localization to organelle	4/533	23/4653	0.265963	0.999223	ENSOCUG00000024384/ENSOCUG00000007898/ENSOCUG00000015639/ENSOCUG00000023163	-/SSR3/SRP19/-	4	0		4	ENSOCUG00000024384/ENSOCUG00000007898/ENSOCUG00000015639/ENSOCUG00000023163
BP	GO:0051128	regulation of cellular component organization	7/533	46/4653	0.270266	0.999223	ENSOCUG00000002835/ENSOCUG00000002828/ENSOCUG00000008561/ENSOCUG00000025513/ENSOCUG00000008012/ENSOCUG00000000270/ENSOCUG00000026353	CCN2/IGFBP4/-/IGFBP5/-/CAPZA1/ARPC4	7	3	ENSOCUG00000002828/ENSOCUG00000008561/ENSOCUG00000025513	4	ENSOCUG00000002835/ENSOCUG00000008012/ENSOCUG00000000270/ENSOCUG00000026353
BP	GO:0015988	energy coupled proton transmembrane transport, against electrochemical gradient	3/533	16/4653	0.274856	0.999223	ENSOCUG00000022981/ENSOCUG00000012164/ENSOCUG00000016225	ATP6V1C2/ATP5MC3/ATP5MC1	3	1	ENSOCUG00000022981	2	ENSOCUG00000012164/ENSOCUG00000016225
BP	GO:0015991	ATP hydrolysis coupled proton transport	3/533	16/4653	0.274856	0.999223	ENSOCUG00000022981/ENSOCUG00000012164/ENSOCUG00000016225	ATP6V1C2/ATP5MC3/ATP5MC1	3	1	ENSOCUG00000022981	2	ENSOCUG00000012164/ENSOCUG00000016225
BP	GO:0090662	ATP hydrolysis coupled transmembrane transport	3/533	16/4653	0.274856	0.999223	ENSOCUG00000022981/ENSOCUG00000012164/ENSOCUG00000016225	ATP6V1C2/ATP5MC3/ATP5MC1	3	1	ENSOCUG00000022981	2	ENSOCUG00000012164/ENSOCUG00000016225
BP	GO:0099131	ATP hydrolysis coupled ion transmembrane transport	3/533	16/4653	0.274856	0.999223	ENSOCUG00000022981/ENSOCUG00000012164/ENSOCUG00000016225	ATP6V1C2/ATP5MC3/ATP5MC1	3	1	ENSOCUG00000022981	2	ENSOCUG00000012164/ENSOCUG00000016225
BP	GO:0099132	ATP hydrolysis coupled cation transmembrane transport	3/533	16/4653	0.274856	0.999223	ENSOCUG00000022981/ENSOCUG00000012164/ENSOCUG00000016225	ATP6V1C2/ATP5MC3/ATP5MC1	3	1	ENSOCUG00000022981	2	ENSOCUG00000012164/ENSOCUG00000016225
BP	GO:0006915	apoptotic process	6/533	39/4653	0.285113	0.999223	ENSOCUG00000017688/ENSOCUG00000012840/ENSOCUG00000010109/ENSOCUG00000005277/novel.584/ENSOCUG00000011380	PEA15/NOD2/BIRC3/NOD1/-/CIDEA	6	2	ENSOCUG00000012840/ENSOCUG00000005277	4	ENSOCUG00000017688/ENSOCUG00000010109/novel.584/ENSOCUG00000011380
BP	GO:0012501	programmed cell death	6/533	39/4653	0.285113	0.999223	ENSOCUG00000017688/ENSOCUG00000012840/ENSOCUG00000010109/ENSOCUG00000005277/novel.584/ENSOCUG00000011380	PEA15/NOD2/BIRC3/NOD1/-/CIDEA	6	2	ENSOCUG00000012840/ENSOCUG00000005277	4	ENSOCUG00000017688/ENSOCUG00000010109/novel.584/ENSOCUG00000011380
BP	GO:0032259	methylation	4/533	24/4653	0.292774	0.999223	ENSOCUG00000026894/ENSOCUG00000015090/ENSOCUG00000017581/ENSOCUG00000009994	-/SUV39H2/EHMT1/TM6SF1	4	1	ENSOCUG00000017581	3	ENSOCUG00000026894/ENSOCUG00000015090/ENSOCUG00000009994
BP	GO:0010941	regulation of cell death	5/533	32/4653	0.301534	0.999223	ENSOCUG00000017688/ENSOCUG00000012840/ENSOCUG00000010109/ENSOCUG00000005277/novel.584	PEA15/NOD2/BIRC3/NOD1/-	5	2	ENSOCUG00000012840/ENSOCUG00000005277	3	ENSOCUG00000017688/ENSOCUG00000010109/novel.584
BP	GO:0042981	regulation of apoptotic process	5/533	32/4653	0.301534	0.999223	ENSOCUG00000017688/ENSOCUG00000012840/ENSOCUG00000010109/ENSOCUG00000005277/novel.584	PEA15/NOD2/BIRC3/NOD1/-	5	2	ENSOCUG00000012840/ENSOCUG00000005277	3	ENSOCUG00000017688/ENSOCUG00000010109/novel.584
BP	GO:0043067	regulation of programmed cell death	5/533	32/4653	0.301534	0.999223	ENSOCUG00000017688/ENSOCUG00000012840/ENSOCUG00000010109/ENSOCUG00000005277/novel.584	PEA15/NOD2/BIRC3/NOD1/-	5	2	ENSOCUG00000012840/ENSOCUG00000005277	3	ENSOCUG00000017688/ENSOCUG00000010109/novel.584
BP	GO:0016043	cellular component organization	31/533	245/4653	0.301707	0.999223	ENSOCUG00000002835/ENSOCUG00000002828/ENSOCUG00000010895/ENSOCUG00000024108/ENSOCUG00000008561/ENSOCUG00000005314/ENSOCUG00000025513/ENSOCUG00000025304/ENSOCUG00000023960/ENSOCUG00000008221/ENSOCUG00000015599/ENSOCUG00000010861/ENSOCUG00000015201/ENSOCUG00000003608/ENSOCUG00000010588/ENSOCUG00000027109/ENSOCUG00000008866/novel.584/ENSOCUG00000015090/ENSOCUG00000017581/ENSOCUG00000004314/ENSOCUG00…	CCN2/IGFBP4/SVIL/-/-/ARID1A/IGFBP5/KCNC1/-/TOP1/GEMIN6/PEX11G/VMA21/DAAM1/EIF6/-/PSMG1/-/SUV39H2/EHMT1/TRPM1/-/HSCB/ARID1B/MTRF1/CAPZA1/CENPN/-/CEP20/NSG2/ARPC4	31	13	ENSOCUG00000002828/ENSOCUG00000010895/ENSOCUG00000024108/ENSOCUG00000008561/ENSOCUG00000005314/ENSOCUG00000025513/ENSOCUG00000025304/ENSOCUG00000008221/ENSOCUG00000010861/ENSOCUG00000003608/ENSOCUG00000017581/ENSOCUG00000008879/ENSOCUG00000038430	18	ENSOCUG00000002835/ENSOCUG00000023960/ENSOCUG00000015599/ENSOCUG00000015201/ENSOCUG00000010588/ENSOCUG00000027109/ENSOCUG00000008866/novel.584/ENSOCUG00000015090/ENSOCUG00000004314/ENSOCUG00000008012/ENSOCUG00000011315/ENSOCUG00000025207/ENSOCUG00000000270/ENSOCUG00000000024/ENSOCUG00000032229/ENSOCUG00000013477/ENSOCUG00000026353
BP	GO:0033365	protein localization to organelle	4/533	25/4653	0.319914	0.999223	ENSOCUG00000024384/ENSOCUG00000007898/ENSOCUG00000015639/ENSOCUG00000023163	-/SSR3/SRP19/-	4	0		4	ENSOCUG00000024384/ENSOCUG00000007898/ENSOCUG00000015639/ENSOCUG00000023163
BP	GO:0016569	covalent chromatin modification	2/533	10/4653	0.320534	0.999223	ENSOCUG00000015090/ENSOCUG00000017581	SUV39H2/EHMT1	2	1	ENSOCUG00000017581	1	ENSOCUG00000015090
BP	GO:0016570	histone modification	2/533	10/4653	0.320534	0.999223	ENSOCUG00000015090/ENSOCUG00000017581	SUV39H2/EHMT1	2	1	ENSOCUG00000017581	1	ENSOCUG00000015090
BP	GO:0051604	protein maturation	2/533	10/4653	0.320534	0.999223	ENSOCUG00000029741/ENSOCUG00000003296	-/SPCS1	2	0		2	ENSOCUG00000029741/ENSOCUG00000003296
BP	GO:0016579	protein deubiquitination	6/533	41/4653	0.327082	0.999223	ENSOCUG00000005073/ENSOCUG00000000512/ENSOCUG00000014647/ENSOCUG00000009234/ENSOCUG00000006102/ENSOCUG00000002395	USP18/USP22/USP15/USP45/USP36/USP21	6	3	ENSOCUG00000000512/ENSOCUG00000006102/ENSOCUG00000002395	3	ENSOCUG00000005073/ENSOCUG00000014647/ENSOCUG00000009234
BP	GO:0070646	protein modification by small protein removal	6/533	41/4653	0.327082	0.999223	ENSOCUG00000005073/ENSOCUG00000000512/ENSOCUG00000014647/ENSOCUG00000009234/ENSOCUG00000006102/ENSOCUG00000002395	USP18/USP22/USP15/USP45/USP36/USP21	6	3	ENSOCUG00000000512/ENSOCUG00000006102/ENSOCUG00000002395	3	ENSOCUG00000005073/ENSOCUG00000014647/ENSOCUG00000009234
BP	GO:0071840	cellular component organization or biogenesis	33/533	266/4653	0.336804	0.999223	ENSOCUG00000002835/ENSOCUG00000002828/ENSOCUG00000010895/ENSOCUG00000024108/ENSOCUG00000008561/ENSOCUG00000005314/ENSOCUG00000025513/ENSOCUG00000025304/ENSOCUG00000023960/ENSOCUG00000008221/ENSOCUG00000015599/ENSOCUG00000000274/ENSOCUG00000010861/ENSOCUG00000015201/ENSOCUG00000003608/ENSOCUG00000010588/ENSOCUG00000027109/ENSOCUG00000008866/novel.584/ENSOCUG00000015090/ENSOCUG00000017581/ENSOCUG00…	CCN2/IGFBP4/SVIL/-/-/ARID1A/IGFBP5/KCNC1/-/TOP1/GEMIN6/MRTO4/PEX11G/VMA21/DAAM1/EIF6/-/PSMG1/-/SUV39H2/EHMT1/TRPM1/-/-/HSCB/ARID1B/MTRF1/CAPZA1/CENPN/-/CEP20/NSG2/ARPC4	33	13	ENSOCUG00000002828/ENSOCUG00000010895/ENSOCUG00000024108/ENSOCUG00000008561/ENSOCUG00000005314/ENSOCUG00000025513/ENSOCUG00000025304/ENSOCUG00000008221/ENSOCUG00000010861/ENSOCUG00000003608/ENSOCUG00000017581/ENSOCUG00000008879/ENSOCUG00000038430	20	ENSOCUG00000002835/ENSOCUG00000023960/ENSOCUG00000015599/ENSOCUG00000000274/ENSOCUG00000015201/ENSOCUG00000010588/ENSOCUG00000027109/ENSOCUG00000008866/novel.584/ENSOCUG00000015090/ENSOCUG00000004314/ENSOCUG00000008012/ENSOCUG00000025474/ENSOCUG00000011315/ENSOCUG00000025207/ENSOCUG00000000270/ENSOCUG00000000024/ENSOCUG00000032229/ENSOCUG00000013477/ENSOCUG00000026353
BP	GO:0015672	monovalent inorganic cation transport	9/533	66/4653	0.341766	0.999223	ENSOCUG00000008019/ENSOCUG00000022981/ENSOCUG00000026115/ENSOCUG00000012164/ENSOCUG00000006681/ENSOCUG00000029455/ENSOCUG00000024691/ENSOCUG00000016225/ENSOCUG00000004642	KCNJ8/ATP6V1C2/-/ATP5MC3/-/-/-/ATP5MC1/ATP5F1C	9	2	ENSOCUG00000008019/ENSOCUG00000022981	7	ENSOCUG00000026115/ENSOCUG00000012164/ENSOCUG00000006681/ENSOCUG00000029455/ENSOCUG00000024691/ENSOCUG00000016225/ENSOCUG00000004642
BP	GO:0022613	ribonucleoprotein complex biogenesis	4/533	26/4653	0.34723	0.999223	ENSOCUG00000015599/ENSOCUG00000000274/ENSOCUG00000010588/ENSOCUG00000025474	GEMIN6/MRTO4/EIF6/-	4	0		4	ENSOCUG00000015599/ENSOCUG00000000274/ENSOCUG00000010588/ENSOCUG00000025474
BP	GO:0000375	RNA splicing, via transesterification reactions	2/533	11/4653	0.364487	0.999223	ENSOCUG00000001629/ENSOCUG00000015599	CWC15/GEMIN6	2	0		2	ENSOCUG00000001629/ENSOCUG00000015599
BP	GO:0000377	RNA splicing, via transesterification reactions with bulged adenosine as nucleophile	2/533	11/4653	0.364487	0.999223	ENSOCUG00000001629/ENSOCUG00000015599	CWC15/GEMIN6	2	0		2	ENSOCUG00000001629/ENSOCUG00000015599
BP	GO:0000398	mRNA splicing, via spliceosome	2/533	11/4653	0.364487	0.999223	ENSOCUG00000001629/ENSOCUG00000015599	CWC15/GEMIN6	2	0		2	ENSOCUG00000001629/ENSOCUG00000015599
BP	GO:0006479	protein methylation	2/533	11/4653	0.364487	0.999223	ENSOCUG00000015090/ENSOCUG00000017581	SUV39H2/EHMT1	2	1	ENSOCUG00000017581	1	ENSOCUG00000015090
BP	GO:0006914	autophagy	2/533	11/4653	0.364487	0.999223	ENSOCUG00000032229/ENSOCUG00000013358	-/ATG5	2	0		2	ENSOCUG00000032229/ENSOCUG00000013358
BP	GO:0008213	protein alkylation	2/533	11/4653	0.364487	0.999223	ENSOCUG00000015090/ENSOCUG00000017581	SUV39H2/EHMT1	2	1	ENSOCUG00000017581	1	ENSOCUG00000015090
BP	GO:0061919	process utilizing autophagic mechanism	2/533	11/4653	0.364487	0.999223	ENSOCUG00000032229/ENSOCUG00000013358	-/ATG5	2	0		2	ENSOCUG00000032229/ENSOCUG00000013358
BP	GO:0034622	cellular protein-containing complex assembly	10/533	76/4653	0.370831	0.999223	ENSOCUG00000023960/ENSOCUG00000015599/ENSOCUG00000015201/ENSOCUG00000010588/ENSOCUG00000027109/ENSOCUG00000008866/ENSOCUG00000000270/ENSOCUG00000000024/ENSOCUG00000038430/ENSOCUG00000026353	-/GEMIN6/VMA21/EIF6/-/PSMG1/CAPZA1/CENPN/NSG2/ARPC4	10	1	ENSOCUG00000038430	9	ENSOCUG00000023960/ENSOCUG00000015599/ENSOCUG00000015201/ENSOCUG00000010588/ENSOCUG00000027109/ENSOCUG00000008866/ENSOCUG00000000270/ENSOCUG00000000024/ENSOCUG00000026353
BP	GO:0019318	hexose metabolic process	3/533	19/4653	0.373666	0.999223	ENSOCUG00000007516/ENSOCUG00000003404/novel.616	PFKFB3/MAN2A1/-	3	3	ENSOCUG00000007516/ENSOCUG00000003404/novel.616	0
BP	GO:0043933	protein-containing complex subunit organization	15/533	119/4653	0.387281	0.999223	ENSOCUG00000024108/ENSOCUG00000025304/ENSOCUG00000023960/ENSOCUG00000015599/ENSOCUG00000015201/ENSOCUG00000010588/ENSOCUG00000027109/ENSOCUG00000008866/ENSOCUG00000004314/ENSOCUG00000011315/ENSOCUG00000025207/ENSOCUG00000000270/ENSOCUG00000000024/ENSOCUG00000038430/ENSOCUG00000026353	-/KCNC1/-/GEMIN6/VMA21/EIF6/-/PSMG1/TRPM1/HSCB/MTRF1/CAPZA1/CENPN/NSG2/ARPC4	15	3	ENSOCUG00000024108/ENSOCUG00000025304/ENSOCUG00000038430	12	ENSOCUG00000023960/ENSOCUG00000015599/ENSOCUG00000015201/ENSOCUG00000010588/ENSOCUG00000027109/ENSOCUG00000008866/ENSOCUG00000004314/ENSOCUG00000011315/ENSOCUG00000025207/ENSOCUG00000000270/ENSOCUG00000000024/ENSOCUG00000026353
BP	GO:0006974	cellular response to DNA damage stimulus	7/533	53/4653	0.405598	0.999223	ENSOCUG00000000467/novel.584/ENSOCUG00000001040/ENSOCUG00000007316/ENSOCUG00000001693/ENSOCUG00000014474/ENSOCUG00000007878	RPA3/-/NEIL3/RAD23B/-/RAD1/RHNO1	7	1	ENSOCUG00000001693	6	ENSOCUG00000000467/novel.584/ENSOCUG00000001040/ENSOCUG00000007316/ENSOCUG00000014474/ENSOCUG00000007878
BP	GO:0033554	cellular response to stress	7/533	53/4653	0.405598	0.999223	ENSOCUG00000000467/novel.584/ENSOCUG00000001040/ENSOCUG00000007316/ENSOCUG00000001693/ENSOCUG00000014474/ENSOCUG00000007878	RPA3/-/NEIL3/RAD23B/-/RAD1/RHNO1	7	1	ENSOCUG00000001693	6	ENSOCUG00000000467/novel.584/ENSOCUG00000001040/ENSOCUG00000007316/ENSOCUG00000014474/ENSOCUG00000007878
BP	GO:0048523	negative regulation of cellular process	7/533	53/4653	0.405598	0.999223	ENSOCUG00000016772/ENSOCUG00000016259/ENSOCUG00000007182/ENSOCUG00000024399/ENSOCUG00000017792/ENSOCUG00000000270/ENSOCUG00000007878	DDIT4/DDIT4L/GAS2L3/NAB2/EIF4EBP1/CAPZA1/RHNO1	7	3	ENSOCUG00000016772/ENSOCUG00000016259/ENSOCUG00000024399	4	ENSOCUG00000007182/ENSOCUG00000017792/ENSOCUG00000000270/ENSOCUG00000007878
BP	GO:0001522	pseudouridine synthesis	2/533	12/4653	0.407305	0.999223	ENSOCUG00000009456/ENSOCUG00000012646	TRUB1/DKC1	2	0		2	ENSOCUG00000009456/ENSOCUG00000012646
BP	GO:0007005	mitochondrion organization	2/533	12/4653	0.407305	0.999223	ENSOCUG00000023960/novel.584	-/-	2	0		2	ENSOCUG00000023960/novel.584
BP	GO:0051172	negative regulation of nitrogen compound metabolic process	2/533	12/4653	0.407305	0.999223	ENSOCUG00000024399/ENSOCUG00000017792	NAB2/EIF4EBP1	2	1	ENSOCUG00000024399	1	ENSOCUG00000017792
BP	GO:0098656	anion transmembrane transport	2/533	12/4653	0.407305	0.999223	ENSOCUG00000011284/ENSOCUG00000023500	SLC7A2/MPC1	2	1	ENSOCUG00000011284	1	ENSOCUG00000023500
BP	GO:1903825	organic acid transmembrane transport	2/533	12/4653	0.407305	0.999223	ENSOCUG00000011284/ENSOCUG00000023500	SLC7A2/MPC1	2	1	ENSOCUG00000011284	1	ENSOCUG00000023500
BP	GO:1905039	carboxylic acid transmembrane transport	2/533	12/4653	0.407305	0.999223	ENSOCUG00000011284/ENSOCUG00000023500	SLC7A2/MPC1	2	1	ENSOCUG00000011284	1	ENSOCUG00000023500
BP	GO:0065003	protein-containing complex assembly	14/533	114/4653	0.433589	0.999223	ENSOCUG00000024108/ENSOCUG00000025304/ENSOCUG00000023960/ENSOCUG00000015599/ENSOCUG00000015201/ENSOCUG00000010588/ENSOCUG00000027109/ENSOCUG00000008866/ENSOCUG00000004314/ENSOCUG00000011315/ENSOCUG00000000270/ENSOCUG00000000024/ENSOCUG00000038430/ENSOCUG00000026353	-/KCNC1/-/GEMIN6/VMA21/EIF6/-/PSMG1/TRPM1/HSCB/CAPZA1/CENPN/NSG2/ARPC4	14	3	ENSOCUG00000024108/ENSOCUG00000025304/ENSOCUG00000038430	11	ENSOCUG00000023960/ENSOCUG00000015599/ENSOCUG00000015201/ENSOCUG00000010588/ENSOCUG00000027109/ENSOCUG00000008866/ENSOCUG00000004314/ENSOCUG00000011315/ENSOCUG00000000270/ENSOCUG00000000024/ENSOCUG00000026353
BP	GO:0005996	monosaccharide metabolic process	3/533	21/4653	0.438272	0.999223	ENSOCUG00000007516/ENSOCUG00000003404/novel.616	PFKFB3/MAN2A1/-	3	3	ENSOCUG00000007516/ENSOCUG00000003404/novel.616	0
BP	GO:0006732	coenzyme metabolic process	5/533	38/4653	0.444001	0.999223	ENSOCUG00000002093/ENSOCUG00000015195/ENSOCUG00000011406/ENSOCUG00000017427/ENSOCUG00000006530	COQ7/COASY/-/HMGCR/-	5	2	ENSOCUG00000015195/ENSOCUG00000017427	3	ENSOCUG00000002093/ENSOCUG00000011406/ENSOCUG00000006530
BP	GO:0051186	cofactor metabolic process	7/533	55/4653	0.444804	0.999223	ENSOCUG00000012233/ENSOCUG00000002093/ENSOCUG00000015195/ENSOCUG00000011406/ENSOCUG00000010633/ENSOCUG00000017427/ENSOCUG00000006530	GGT5/COQ7/COASY/-/HMOX1/HMGCR/-	7	3	ENSOCUG00000012233/ENSOCUG00000015195/ENSOCUG00000017427	4	ENSOCUG00000002093/ENSOCUG00000011406/ENSOCUG00000010633/ENSOCUG00000006530
BP	GO:0006631	fatty acid metabolic process	2/533	13/4653	0.448671	0.999223	ENSOCUG00000014453/ENSOCUG00000007432	ACACA/ACACB	2	2	ENSOCUG00000014453/ENSOCUG00000007432	0
BP	GO:0031324	negative regulation of cellular metabolic process	2/533	13/4653	0.448671	0.999223	ENSOCUG00000024399/ENSOCUG00000017792	NAB2/EIF4EBP1	2	1	ENSOCUG00000024399	1	ENSOCUG00000017792
BP	GO:0032268	regulation of cellular protein metabolic process	2/533	13/4653	0.448671	0.999223	novel.584/ENSOCUG00000017792	-/EIF4EBP1	2	0		2	novel.584/ENSOCUG00000017792
BP	GO:0043414	macromolecule methylation	2/533	13/4653	0.448671	0.999223	ENSOCUG00000015090/ENSOCUG00000017581	SUV39H2/EHMT1	2	1	ENSOCUG00000017581	1	ENSOCUG00000015090
BP	GO:0051246	regulation of protein metabolic process	2/533	13/4653	0.448671	0.999223	novel.584/ENSOCUG00000017792	-/EIF4EBP1	2	0		2	novel.584/ENSOCUG00000017792
BP	GO:0070838	divalent metal ion transport	2/533	13/4653	0.448671	0.999223	ENSOCUG00000001234/ENSOCUG00000010741	NIPAL4/ITPR2	2	1	ENSOCUG00000010741	1	ENSOCUG00000001234
BP	GO:0072511	divalent inorganic cation transport	2/533	13/4653	0.448671	0.999223	ENSOCUG00000001234/ENSOCUG00000010741	NIPAL4/ITPR2	2	1	ENSOCUG00000010741	1	ENSOCUG00000001234
BP	GO:0042254	ribosome biogenesis	3/533	22/4653	0.469634	0.999223	ENSOCUG00000000274/ENSOCUG00000010588/ENSOCUG00000025474	MRTO4/EIF6/-	3	0		3	ENSOCUG00000000274/ENSOCUG00000010588/ENSOCUG00000025474
BP	GO:0007049	cell cycle	6/533	48/4653	0.476323	0.999223	ENSOCUG00000007708/ENSOCUG00000007182/ENSOCUG00000004636/ENSOCUG00000010028/ENSOCUG00000023945/ENSOCUG00000007878	GADD45GIP1/GAS2L3/-/LIN9/-/RHNO1	6	0		6	ENSOCUG00000007708/ENSOCUG00000007182/ENSOCUG00000004636/ENSOCUG00000010028/ENSOCUG00000023945/ENSOCUG00000007878
BP	GO:0007059	chromosome segregation	2/533	14/4653	0.488355	0.999223	ENSOCUG00000002334/ENSOCUG00000000024	-/CENPN	2	0		2	ENSOCUG00000002334/ENSOCUG00000000024
BP	GO:0008380	RNA splicing	2/533	14/4653	0.488355	0.999223	ENSOCUG00000001629/ENSOCUG00000015599	CWC15/GEMIN6	2	0		2	ENSOCUG00000001629/ENSOCUG00000015599
BP	GO:0010629	negative regulation of gene expression	2/533	14/4653	0.488355	0.999223	ENSOCUG00000024399/ENSOCUG00000017792	NAB2/EIF4EBP1	2	1	ENSOCUG00000024399	1	ENSOCUG00000017792
BP	GO:0006820	anion transport	5/533	40/4653	0.490424	0.999223	ENSOCUG00000011284/ENSOCUG00000023500/ENSOCUG00000006500/ENSOCUG00000007065/ENSOCUG00000011360	SLC7A2/MPC1/SLC4A4/CLCN2/SLC4A3	5	4	ENSOCUG00000011284/ENSOCUG00000006500/ENSOCUG00000007065/ENSOCUG00000011360	1	ENSOCUG00000023500
BP	GO:0034404	nucleobase-containing small molecule biosynthetic process	3/533	23/4653	0.500185	0.999223	ENSOCUG00000008919/ENSOCUG00000024946/ENSOCUG00000022135	NT5E/NME2/NME1	3	1	ENSOCUG00000008919	2	ENSOCUG00000024946/ENSOCUG00000022135
BP	GO:0048519	negative regulation of biological process	7/533	58/4653	0.50264	0.999223	ENSOCUG00000016772/ENSOCUG00000016259/ENSOCUG00000007182/ENSOCUG00000024399/ENSOCUG00000017792/ENSOCUG00000000270/ENSOCUG00000007878	DDIT4/DDIT4L/GAS2L3/NAB2/EIF4EBP1/CAPZA1/RHNO1	7	3	ENSOCUG00000016772/ENSOCUG00000016259/ENSOCUG00000024399	4	ENSOCUG00000007182/ENSOCUG00000017792/ENSOCUG00000000270/ENSOCUG00000007878
BP	GO:0022607	cellular component assembly	15/533	128/4653	0.504467	0.999223	ENSOCUG00000024108/ENSOCUG00000025304/ENSOCUG00000023960/ENSOCUG00000015599/ENSOCUG00000015201/ENSOCUG00000010588/ENSOCUG00000027109/ENSOCUG00000008866/ENSOCUG00000004314/ENSOCUG00000011315/ENSOCUG00000000270/ENSOCUG00000000024/ENSOCUG00000032229/ENSOCUG00000038430/ENSOCUG00000026353	-/KCNC1/-/GEMIN6/VMA21/EIF6/-/PSMG1/TRPM1/HSCB/CAPZA1/CENPN/-/NSG2/ARPC4	15	3	ENSOCUG00000024108/ENSOCUG00000025304/ENSOCUG00000038430	12	ENSOCUG00000023960/ENSOCUG00000015599/ENSOCUG00000015201/ENSOCUG00000010588/ENSOCUG00000027109/ENSOCUG00000008866/ENSOCUG00000004314/ENSOCUG00000011315/ENSOCUG00000000270/ENSOCUG00000000024/ENSOCUG00000032229/ENSOCUG00000026353
BP	GO:0009101	glycoprotein biosynthetic process	5/533	41/4653	0.513111	0.999223	ENSOCUG00000010550/ENSOCUG00000007361/ENSOCUG00000005831/ENSOCUG00000010126/ENSOCUG00000011918	B3GALT4/EXT2/RPN2/ST3GAL5/STT3B	5	4	ENSOCUG00000010550/ENSOCUG00000007361/ENSOCUG00000005831/ENSOCUG00000011918	1	ENSOCUG00000010126
BP	GO:0009100	glycoprotein metabolic process	5/533	42/4653	0.535372	0.999223	ENSOCUG00000010550/ENSOCUG00000007361/ENSOCUG00000005831/ENSOCUG00000010126/ENSOCUG00000011918	B3GALT4/EXT2/RPN2/ST3GAL5/STT3B	5	4	ENSOCUG00000010550/ENSOCUG00000007361/ENSOCUG00000005831/ENSOCUG00000011918	1	ENSOCUG00000010126
BP	GO:0044085	cellular component biogenesis	17/533	149/4653	0.546667	0.999223	ENSOCUG00000024108/ENSOCUG00000025304/ENSOCUG00000023960/ENSOCUG00000015599/ENSOCUG00000000274/ENSOCUG00000015201/ENSOCUG00000010588/ENSOCUG00000027109/ENSOCUG00000008866/ENSOCUG00000004314/ENSOCUG00000025474/ENSOCUG00000011315/ENSOCUG00000000270/ENSOCUG00000000024/ENSOCUG00000032229/ENSOCUG00000038430/ENSOCUG00000026353	-/KCNC1/-/GEMIN6/MRTO4/VMA21/EIF6/-/PSMG1/TRPM1/-/HSCB/CAPZA1/CENPN/-/NSG2/ARPC4	17	3	ENSOCUG00000024108/ENSOCUG00000025304/ENSOCUG00000038430	14	ENSOCUG00000023960/ENSOCUG00000015599/ENSOCUG00000000274/ENSOCUG00000015201/ENSOCUG00000010588/ENSOCUG00000027109/ENSOCUG00000008866/ENSOCUG00000004314/ENSOCUG00000025474/ENSOCUG00000011315/ENSOCUG00000000270/ENSOCUG00000000024/ENSOCUG00000032229/ENSOCUG00000026353
BP	GO:0006996	organelle organization	18/533	158/4653	0.548555	0.999223	ENSOCUG00000010895/ENSOCUG00000005314/ENSOCUG00000023960/ENSOCUG00000008221/ENSOCUG00000010861/ENSOCUG00000003608/ENSOCUG00000010588/ENSOCUG00000027109/novel.584/ENSOCUG00000015090/ENSOCUG00000017581/ENSOCUG00000008012/ENSOCUG00000008879/ENSOCUG00000000270/ENSOCUG00000000024/ENSOCUG00000032229/ENSOCUG00000013477/ENSOCUG00000026353	SVIL/ARID1A/-/TOP1/PEX11G/DAAM1/EIF6/-/-/SUV39H2/EHMT1/-/ARID1B/CAPZA1/CENPN/-/CEP20/ARPC4	18	7	ENSOCUG00000010895/ENSOCUG00000005314/ENSOCUG00000008221/ENSOCUG00000010861/ENSOCUG00000003608/ENSOCUG00000017581/ENSOCUG00000008879	11	ENSOCUG00000023960/ENSOCUG00000010588/ENSOCUG00000027109/novel.584/ENSOCUG00000015090/ENSOCUG00000008012/ENSOCUG00000000270/ENSOCUG00000000024/ENSOCUG00000032229/ENSOCUG00000013477/ENSOCUG00000026353
BP	GO:0006413	translational initiation	2/533	16/4653	0.562107	0.999223	ENSOCUG00000001456/ENSOCUG00000017792	-/EIF4EBP1	2	0		2	ENSOCUG00000001456/ENSOCUG00000017792
BP	GO:0009966	regulation of signal transduction	11/533	98/4653	0.577048	0.999223	ENSOCUG00000012611/ENSOCUG00000016772/ENSOCUG00000010297/ENSOCUG00000016259/ENSOCUG00000000255/ENSOCUG00000032453/ENSOCUG00000004636/ENSOCUG00000009608/ENSOCUG00000013280/ENSOCUG00000023945/ENSOCUG00000003174	NET1/DDIT4/SIPA1L2/DDIT4L/ARHGEF6/-/-/SPRY2/ARHGEF3/-/FARP1	11	8	ENSOCUG00000016772/ENSOCUG00000010297/ENSOCUG00000016259/ENSOCUG00000000255/ENSOCUG00000032453/ENSOCUG00000009608/ENSOCUG00000013280/ENSOCUG00000003174	3	ENSOCUG00000012611/ENSOCUG00000004636/ENSOCUG00000023945
BP	GO:0010646	regulation of cell communication	11/533	98/4653	0.577048	0.999223	ENSOCUG00000012611/ENSOCUG00000016772/ENSOCUG00000010297/ENSOCUG00000016259/ENSOCUG00000000255/ENSOCUG00000032453/ENSOCUG00000004636/ENSOCUG00000009608/ENSOCUG00000013280/ENSOCUG00000023945/ENSOCUG00000003174	NET1/DDIT4/SIPA1L2/DDIT4L/ARHGEF6/-/-/SPRY2/ARHGEF3/-/FARP1	11	8	ENSOCUG00000016772/ENSOCUG00000010297/ENSOCUG00000016259/ENSOCUG00000000255/ENSOCUG00000032453/ENSOCUG00000009608/ENSOCUG00000013280/ENSOCUG00000003174	3	ENSOCUG00000012611/ENSOCUG00000004636/ENSOCUG00000023945
BP	GO:0048522	positive regulation of cellular process	4/533	35/4653	0.581064	0.999223	ENSOCUG00000004636/novel.584/ENSOCUG00000023945/ENSOCUG00000026353	-/-/-/ARPC4	4	0		4	ENSOCUG00000004636/novel.584/ENSOCUG00000023945/ENSOCUG00000026353
BP	GO:0051493	regulation of cytoskeleton organization	3/533	26/4653	0.585987	0.999223	ENSOCUG00000008012/ENSOCUG00000000270/ENSOCUG00000026353	-/CAPZA1/ARPC4	3	0		3	ENSOCUG00000008012/ENSOCUG00000000270/ENSOCUG00000026353
BP	GO:0023051	regulation of signaling	11/533	99/4653	0.591179	0.999223	ENSOCUG00000012611/ENSOCUG00000016772/ENSOCUG00000010297/ENSOCUG00000016259/ENSOCUG00000000255/ENSOCUG00000032453/ENSOCUG00000004636/ENSOCUG00000009608/ENSOCUG00000013280/ENSOCUG00000023945/ENSOCUG00000003174	NET1/DDIT4/SIPA1L2/DDIT4L/ARHGEF6/-/-/SPRY2/ARHGEF3/-/FARP1	11	8	ENSOCUG00000016772/ENSOCUG00000010297/ENSOCUG00000016259/ENSOCUG00000000255/ENSOCUG00000032453/ENSOCUG00000009608/ENSOCUG00000013280/ENSOCUG00000003174	3	ENSOCUG00000012611/ENSOCUG00000004636/ENSOCUG00000023945
BP	GO:0044283	small molecule biosynthetic process	6/533	54/4653	0.595992	0.999223	ENSOCUG00000008919/ENSOCUG00000024946/ENSOCUG00000014453/ENSOCUG00000002093/ENSOCUG00000022135/ENSOCUG00000007432	NT5E/NME2/ACACA/COQ7/NME1/ACACB	6	3	ENSOCUG00000008919/ENSOCUG00000014453/ENSOCUG00000007432	3	ENSOCUG00000024946/ENSOCUG00000002093/ENSOCUG00000022135
BP	GO:0010605	negative regulation of macromolecule metabolic process	2/533	17/4653	0.596022	0.999223	ENSOCUG00000024399/ENSOCUG00000017792	NAB2/EIF4EBP1	2	1	ENSOCUG00000024399	1	ENSOCUG00000017792
BP	GO:0015711	organic anion transport	2/533	17/4653	0.596022	0.999223	ENSOCUG00000011284/ENSOCUG00000023500	SLC7A2/MPC1	2	1	ENSOCUG00000011284	1	ENSOCUG00000023500
BP	GO:0015849	organic acid transport	2/533	17/4653	0.596022	0.999223	ENSOCUG00000011284/ENSOCUG00000023500	SLC7A2/MPC1	2	1	ENSOCUG00000011284	1	ENSOCUG00000023500
BP	GO:0022411	cellular component disassembly	2/533	17/4653	0.596022	0.999223	ENSOCUG00000025207/ENSOCUG00000000270	MTRF1/CAPZA1	2	0		2	ENSOCUG00000025207/ENSOCUG00000000270
BP	GO:0032984	protein-containing complex disassembly	2/533	17/4653	0.596022	0.999223	ENSOCUG00000025207/ENSOCUG00000000270	MTRF1/CAPZA1	2	0		2	ENSOCUG00000025207/ENSOCUG00000000270
BP	GO:0043624	cellular protein complex disassembly	2/533	17/4653	0.596022	0.999223	ENSOCUG00000025207/ENSOCUG00000000270	MTRF1/CAPZA1	2	0		2	ENSOCUG00000025207/ENSOCUG00000000270
BP	GO:0046942	carboxylic acid transport	2/533	17/4653	0.596022	0.999223	ENSOCUG00000011284/ENSOCUG00000023500	SLC7A2/MPC1	2	1	ENSOCUG00000011284	1	ENSOCUG00000023500
BP	GO:0006397	mRNA processing	4/533	36/4653	0.604119	0.999223	ENSOCUG00000001629/ENSOCUG00000015599/ENSOCUG00000013737/ENSOCUG00000010468	CWC15/GEMIN6/RBM25/CSTF2	4	1	ENSOCUG00000013737	3	ENSOCUG00000001629/ENSOCUG00000015599/ENSOCUG00000010468
BP	GO:0008610	lipid biosynthetic process	4/533	36/4653	0.604119	0.999223	ENSOCUG00000014453/ENSOCUG00000009109/ENSOCUG00000007432/ENSOCUG00000010068	ACACA/-/ACACB/PDSS1	4	3	ENSOCUG00000014453/ENSOCUG00000009109/ENSOCUG00000007432	1	ENSOCUG00000010068
BP	GO:0048518	positive regulation of biological process	4/533	36/4653	0.604119	0.999223	ENSOCUG00000004636/novel.584/ENSOCUG00000023945/ENSOCUG00000026353	-/-/-/ARPC4	4	0		4	ENSOCUG00000004636/novel.584/ENSOCUG00000023945/ENSOCUG00000026353
BP	GO:0065009	regulation of molecular function	3/533	27/4653	0.612413	0.999223	ENSOCUG00000023479/novel.584/ENSOCUG00000016580	TAF6/-/CTSB	3	2	ENSOCUG00000023479/ENSOCUG00000016580	1	novel.584
BP	GO:0008064	regulation of actin polymerization or depolymerization	2/533	18/4653	0.627928	0.999223	ENSOCUG00000000270/ENSOCUG00000026353	CAPZA1/ARPC4	2	0		2	ENSOCUG00000000270/ENSOCUG00000026353
BP	GO:0008154	actin polymerization or depolymerization	2/533	18/4653	0.627928	0.999223	ENSOCUG00000000270/ENSOCUG00000026353	CAPZA1/ARPC4	2	0		2	ENSOCUG00000000270/ENSOCUG00000026353
BP	GO:0009451	RNA modification	2/533	18/4653	0.627928	0.999223	ENSOCUG00000009456/ENSOCUG00000012646	TRUB1/DKC1	2	0		2	ENSOCUG00000009456/ENSOCUG00000012646
BP	GO:0009892	negative regulation of metabolic process	2/533	18/4653	0.627928	0.999223	ENSOCUG00000024399/ENSOCUG00000017792	NAB2/EIF4EBP1	2	1	ENSOCUG00000024399	1	ENSOCUG00000017792
BP	GO:0030041	actin filament polymerization	2/533	18/4653	0.627928	0.999223	ENSOCUG00000000270/ENSOCUG00000026353	CAPZA1/ARPC4	2	0		2	ENSOCUG00000000270/ENSOCUG00000026353
BP	GO:0030832	regulation of actin filament length	2/533	18/4653	0.627928	0.999223	ENSOCUG00000000270/ENSOCUG00000026353	CAPZA1/ARPC4	2	0		2	ENSOCUG00000000270/ENSOCUG00000026353
BP	GO:0030833	regulation of actin filament polymerization	2/533	18/4653	0.627928	0.999223	ENSOCUG00000000270/ENSOCUG00000026353	CAPZA1/ARPC4	2	0		2	ENSOCUG00000000270/ENSOCUG00000026353
BP	GO:0032535	regulation of cellular component size	2/533	18/4653	0.627928	0.999223	ENSOCUG00000000270/ENSOCUG00000026353	CAPZA1/ARPC4	2	0		2	ENSOCUG00000000270/ENSOCUG00000026353
BP	GO:0032956	regulation of actin cytoskeleton organization	2/533	18/4653	0.627928	0.999223	ENSOCUG00000000270/ENSOCUG00000026353	CAPZA1/ARPC4	2	0		2	ENSOCUG00000000270/ENSOCUG00000026353
BP	GO:0032970	regulation of actin filament-based process	2/533	18/4653	0.627928	0.999223	ENSOCUG00000000270/ENSOCUG00000026353	CAPZA1/ARPC4	2	0		2	ENSOCUG00000000270/ENSOCUG00000026353
BP	GO:0045786	negative regulation of cell cycle	2/533	18/4653	0.627928	0.999223	ENSOCUG00000007182/ENSOCUG00000007878	GAS2L3/RHNO1	2	0		2	ENSOCUG00000007182/ENSOCUG00000007878
BP	GO:0110053	regulation of actin filament organization	2/533	18/4653	0.627928	0.999223	ENSOCUG00000000270/ENSOCUG00000026353	CAPZA1/ARPC4	2	0		2	ENSOCUG00000000270/ENSOCUG00000026353
BP	GO:0048583	regulation of response to stimulus	11/533	102/4653	0.632239	0.999223	ENSOCUG00000012611/ENSOCUG00000016772/ENSOCUG00000010297/ENSOCUG00000016259/ENSOCUG00000000255/ENSOCUG00000032453/ENSOCUG00000004636/ENSOCUG00000009608/ENSOCUG00000013280/ENSOCUG00000023945/ENSOCUG00000003174	NET1/DDIT4/SIPA1L2/DDIT4L/ARHGEF6/-/-/SPRY2/ARHGEF3/-/FARP1	11	8	ENSOCUG00000016772/ENSOCUG00000010297/ENSOCUG00000016259/ENSOCUG00000000255/ENSOCUG00000032453/ENSOCUG00000009608/ENSOCUG00000013280/ENSOCUG00000003174	3	ENSOCUG00000012611/ENSOCUG00000004636/ENSOCUG00000023945
BP	GO:0070647	protein modification by small protein conjugation or removal	6/533	56/4653	0.632535	0.999223	ENSOCUG00000005073/ENSOCUG00000000512/ENSOCUG00000014647/ENSOCUG00000009234/ENSOCUG00000006102/ENSOCUG00000002395	USP18/USP22/USP15/USP45/USP36/USP21	6	3	ENSOCUG00000000512/ENSOCUG00000006102/ENSOCUG00000002395	3	ENSOCUG00000005073/ENSOCUG00000014647/ENSOCUG00000009234
BP	GO:0006396	RNA processing	10/533	93/4653	0.634278	0.999223	ENSOCUG00000006889/ENSOCUG00000001629/ENSOCUG00000015599/ENSOCUG00000006537/ENSOCUG00000009456/ENSOCUG00000012646/ENSOCUG00000017418/ENSOCUG00000013737/ENSOCUG00000006896/ENSOCUG00000010468	PNPT1/CWC15/GEMIN6/POP5/TRUB1/DKC1/TARBP1/RBM25/RPP30/CSTF2	10	2	ENSOCUG00000017418/ENSOCUG00000013737	8	ENSOCUG00000006889/ENSOCUG00000001629/ENSOCUG00000015599/ENSOCUG00000006537/ENSOCUG00000009456/ENSOCUG00000012646/ENSOCUG00000006896/ENSOCUG00000010468
BP	GO:0007266	Rho protein signal transduction	5/533	47/4653	0.638801	0.999223	ENSOCUG00000012611/ENSOCUG00000000255/ENSOCUG00000032453/ENSOCUG00000013280/ENSOCUG00000003174	NET1/ARHGEF6/-/ARHGEF3/FARP1	5	4	ENSOCUG00000000255/ENSOCUG00000032453/ENSOCUG00000013280/ENSOCUG00000003174	1	ENSOCUG00000012611
BP	GO:0035023	regulation of Rho protein signal transduction	5/533	47/4653	0.638801	0.999223	ENSOCUG00000012611/ENSOCUG00000000255/ENSOCUG00000032453/ENSOCUG00000013280/ENSOCUG00000003174	NET1/ARHGEF6/-/ARHGEF3/FARP1	5	4	ENSOCUG00000000255/ENSOCUG00000032453/ENSOCUG00000013280/ENSOCUG00000003174	1	ENSOCUG00000012611
BP	GO:0006486	protein glycosylation	4/533	38/4653	0.647846	0.999223	ENSOCUG00000010550/ENSOCUG00000005831/ENSOCUG00000010126/ENSOCUG00000011918	B3GALT4/RPN2/ST3GAL5/STT3B	4	3	ENSOCUG00000010550/ENSOCUG00000005831/ENSOCUG00000011918	1	ENSOCUG00000010126
BP	GO:0043413	macromolecule glycosylation	4/533	38/4653	0.647846	0.999223	ENSOCUG00000010550/ENSOCUG00000005831/ENSOCUG00000010126/ENSOCUG00000011918	B3GALT4/RPN2/ST3GAL5/STT3B	4	3	ENSOCUG00000010550/ENSOCUG00000005831/ENSOCUG00000011918	1	ENSOCUG00000010126
BP	GO:0051259	protein complex oligomerization	4/533	38/4653	0.647846	0.999223	ENSOCUG00000024108/ENSOCUG00000025304/ENSOCUG00000004314/ENSOCUG00000011315	-/KCNC1/TRPM1/HSCB	4	2	ENSOCUG00000024108/ENSOCUG00000025304	2	ENSOCUG00000004314/ENSOCUG00000011315
BP	GO:0070085	glycosylation	4/533	38/4653	0.647846	0.999223	ENSOCUG00000010550/ENSOCUG00000005831/ENSOCUG00000010126/ENSOCUG00000011918	B3GALT4/RPN2/ST3GAL5/STT3B	4	3	ENSOCUG00000010550/ENSOCUG00000005831/ENSOCUG00000011918	1	ENSOCUG00000010126
BP	GO:0006165	nucleoside diphosphate phosphorylation	2/533	19/4653	0.657842	0.999223	ENSOCUG00000024946/ENSOCUG00000022135	NME2/NME1	2	0		2	ENSOCUG00000024946/ENSOCUG00000022135
BP	GO:0046939	nucleotide phosphorylation	2/533	19/4653	0.657842	0.999223	ENSOCUG00000024946/ENSOCUG00000022135	NME2/NME1	2	0		2	ENSOCUG00000024946/ENSOCUG00000022135
BP	GO:0030029	actin filament-based process	3/533	29/4653	0.661779	0.999223	ENSOCUG00000003608/ENSOCUG00000000270/ENSOCUG00000026353	DAAM1/CAPZA1/ARPC4	3	1	ENSOCUG00000003608	2	ENSOCUG00000000270/ENSOCUG00000026353
BP	GO:0030036	actin cytoskeleton organization	3/533	29/4653	0.661779	0.999223	ENSOCUG00000003608/ENSOCUG00000000270/ENSOCUG00000026353	DAAM1/CAPZA1/ARPC4	3	1	ENSOCUG00000003608	2	ENSOCUG00000000270/ENSOCUG00000026353
BP	GO:0007010	cytoskeleton organization	6/533	58/4653	0.667073	0.999223	ENSOCUG00000010895/ENSOCUG00000003608/ENSOCUG00000008012/ENSOCUG00000000270/ENSOCUG00000013477/ENSOCUG00000026353	SVIL/DAAM1/-/CAPZA1/CEP20/ARPC4	6	2	ENSOCUG00000010895/ENSOCUG00000003608	4	ENSOCUG00000008012/ENSOCUG00000000270/ENSOCUG00000013477/ENSOCUG00000026353
BP	GO:0044255	cellular lipid metabolic process	6/533	58/4653	0.667073	0.999223	ENSOCUG00000014535/ENSOCUG00000014453/ENSOCUG00000009109/ENSOCUG00000026664/ENSOCUG00000007432/ENSOCUG00000010068	IMPA1/ACACA/-/-/ACACB/PDSS1	6	3	ENSOCUG00000014453/ENSOCUG00000009109/ENSOCUG00000007432	3	ENSOCUG00000014535/ENSOCUG00000026664/ENSOCUG00000010068
BP	GO:0006733	oxidoreduction coenzyme metabolic process	2/533	20/4653	0.685799	0.999223	ENSOCUG00000002093/ENSOCUG00000006530	COQ7/-	2	0		2	ENSOCUG00000002093/ENSOCUG00000006530
BP	GO:0007015	actin filament organization	2/533	20/4653	0.685799	0.999223	ENSOCUG00000000270/ENSOCUG00000026353	CAPZA1/ARPC4	2	0		2	ENSOCUG00000000270/ENSOCUG00000026353
BP	GO:0051276	chromosome organization	7/533	69/4653	0.691071	0.999223	ENSOCUG00000005314/ENSOCUG00000008221/ENSOCUG00000027109/ENSOCUG00000015090/ENSOCUG00000017581/ENSOCUG00000008879/ENSOCUG00000000024	ARID1A/TOP1/-/SUV39H2/EHMT1/ARID1B/CENPN	7	4	ENSOCUG00000005314/ENSOCUG00000008221/ENSOCUG00000017581/ENSOCUG00000008879	3	ENSOCUG00000027109/ENSOCUG00000015090/ENSOCUG00000000024
BP	GO:0006886	intracellular protein transport	9/533	88/4653	0.69246	0.999223	ENSOCUG00000002673/ENSOCUG00000024384/ENSOCUG00000000009/ENSOCUG00000002727/ENSOCUG00000007898/ENSOCUG00000015639/ENSOCUG00000023163/ENSOCUG00000027511/ENSOCUG00000004060	AKAP12/-/CLTA/-/SSR3/SRP19/-/-/AP2B1	9	3	ENSOCUG00000002673/ENSOCUG00000002727/ENSOCUG00000004060	6	ENSOCUG00000024384/ENSOCUG00000000009/ENSOCUG00000007898/ENSOCUG00000015639/ENSOCUG00000023163/ENSOCUG00000027511
BP	GO:0006281	DNA repair	5/533	50/4653	0.693532	0.999223	ENSOCUG00000000467/ENSOCUG00000001040/ENSOCUG00000007316/ENSOCUG00000001693/ENSOCUG00000014474	RPA3/NEIL3/RAD23B/-/RAD1	5	1	ENSOCUG00000001693	4	ENSOCUG00000000467/ENSOCUG00000001040/ENSOCUG00000007316/ENSOCUG00000014474
BP	GO:0003333	amino acid transmembrane transport	1/533	10/4653	0.704132	0.999223	ENSOCUG00000011284	SLC7A2	1	1	ENSOCUG00000011284	0
BP	GO:0006022	aminoglycan metabolic process	1/533	10/4653	0.704132	0.999223	ENSOCUG00000007361	EXT2	1	1	ENSOCUG00000007361	0
BP	GO:0006497	protein lipidation	1/533	10/4653	0.704132	0.999223	ENSOCUG00000009109	-	1	1	ENSOCUG00000009109	0
BP	GO:0006506	GPI anchor biosynthetic process	1/533	10/4653	0.704132	0.999223	ENSOCUG00000009109	-	1	1	ENSOCUG00000009109	0
BP	GO:0006661	phosphatidylinositol biosynthetic process	1/533	10/4653	0.704132	0.999223	ENSOCUG00000009109	-	1	1	ENSOCUG00000009109	0
BP	GO:0006865	amino acid transport	1/533	10/4653	0.704132	0.999223	ENSOCUG00000011284	SLC7A2	1	1	ENSOCUG00000011284	0
BP	GO:0007034	vacuolar transport	1/533	10/4653	0.704132	0.999223	ENSOCUG00000008948	CHMP5	1	0		1	ENSOCUG00000008948
BP	GO:0009247	glycolipid biosynthetic process	1/533	10/4653	0.704132	0.999223	ENSOCUG00000009109	-	1	1	ENSOCUG00000009109	0
BP	GO:0030258	lipid modification	1/533	10/4653	0.704132	0.999223	ENSOCUG00000014535	IMPA1	1	0		1	ENSOCUG00000014535
BP	GO:0042158	lipoprotein biosynthetic process	1/533	10/4653	0.704132	0.999223	ENSOCUG00000009109	-	1	1	ENSOCUG00000009109	0
BP	GO:0046467	membrane lipid biosynthetic process	1/533	10/4653	0.704132	0.999223	ENSOCUG00000009109	-	1	1	ENSOCUG00000009109	0
BP	GO:0051239	regulation of multicellular organismal process	1/533	10/4653	0.704132	0.999223	ENSOCUG00000009655	LAMA4	1	1	ENSOCUG00000009655	0
BP	GO:1901615	organic hydroxy compound metabolic process	1/533	10/4653	0.704132	0.999223	ENSOCUG00000026664	-	1	0		1	ENSOCUG00000026664
BP	GO:0008033	tRNA processing	2/533	21/4653	0.711854	0.999223	ENSOCUG00000006537/ENSOCUG00000006896	POP5/RPP30	2	0		2	ENSOCUG00000006537/ENSOCUG00000006896
BP	GO:0009132	nucleoside diphosphate metabolic process	2/533	21/4653	0.711854	0.999223	ENSOCUG00000024946/ENSOCUG00000022135	NME2/NME1	2	0		2	ENSOCUG00000024946/ENSOCUG00000022135
BP	GO:0090066	regulation of anatomical structure size	2/533	21/4653	0.711854	0.999223	ENSOCUG00000000270/ENSOCUG00000026353	CAPZA1/ARPC4	2	0		2	ENSOCUG00000000270/ENSOCUG00000026353
BP	GO:0016071	mRNA metabolic process	4/533	42/4653	0.725276	0.999223	ENSOCUG00000001629/ENSOCUG00000015599/ENSOCUG00000013737/ENSOCUG00000010468	CWC15/GEMIN6/RBM25/CSTF2	4	1	ENSOCUG00000013737	3	ENSOCUG00000001629/ENSOCUG00000015599/ENSOCUG00000010468
BP	GO:0000226	microtubule cytoskeleton organization	2/533	22/4653	0.736076	0.999223	ENSOCUG00000008012/ENSOCUG00000013477	-/CEP20	2	0		2	ENSOCUG00000008012/ENSOCUG00000013477
BP	GO:0072330	monocarboxylic acid biosynthetic process	2/533	22/4653	0.736076	0.999223	ENSOCUG00000014453/ENSOCUG00000007432	ACACA/ACACB	2	2	ENSOCUG00000014453/ENSOCUG00000007432	0
BP	GO:0006505	GPI anchor metabolic process	1/533	11/4653	0.738097	0.999223	ENSOCUG00000009109	-	1	1	ENSOCUG00000009109	0
BP	GO:0031334	positive regulation of protein complex assembly	1/533	11/4653	0.738097	0.999223	ENSOCUG00000026353	ARPC4	1	0		1	ENSOCUG00000026353
BP	GO:0032273	positive regulation of protein polymerization	1/533	11/4653	0.738097	0.999223	ENSOCUG00000026353	ARPC4	1	0		1	ENSOCUG00000026353
BP	GO:0044089	positive regulation of cellular component biogenesis	1/533	11/4653	0.738097	0.999223	ENSOCUG00000026353	ARPC4	1	0		1	ENSOCUG00000026353
BP	GO:0051495	positive regulation of cytoskeleton organization	1/533	11/4653	0.738097	0.999223	ENSOCUG00000026353	ARPC4	1	0		1	ENSOCUG00000026353
BP	GO:1902905	positive regulation of supramolecular fiber organization	1/533	11/4653	0.738097	0.999223	ENSOCUG00000026353	ARPC4	1	0		1	ENSOCUG00000026353
BP	GO:0006325	chromatin organization	4/533	43/4653	0.742519	0.999223	ENSOCUG00000005314/ENSOCUG00000015090/ENSOCUG00000017581/ENSOCUG00000008879	ARID1A/SUV39H2/EHMT1/ARID1B	4	3	ENSOCUG00000005314/ENSOCUG00000017581/ENSOCUG00000008879	1	ENSOCUG00000015090
BP	GO:0032271	regulation of protein polymerization	2/533	23/4653	0.758542	0.999223	ENSOCUG00000000270/ENSOCUG00000026353	CAPZA1/ARPC4	2	0		2	ENSOCUG00000000270/ENSOCUG00000026353
BP	GO:0043254	regulation of protein complex assembly	2/533	23/4653	0.758542	0.999223	ENSOCUG00000000270/ENSOCUG00000026353	CAPZA1/ARPC4	2	0		2	ENSOCUG00000000270/ENSOCUG00000026353
BP	GO:0044087	regulation of cellular component biogenesis	2/533	23/4653	0.758542	0.999223	ENSOCUG00000000270/ENSOCUG00000026353	CAPZA1/ARPC4	2	0		2	ENSOCUG00000000270/ENSOCUG00000026353
BP	GO:1902903	regulation of supramolecular fiber organization	2/533	23/4653	0.758542	0.999223	ENSOCUG00000000270/ENSOCUG00000026353	CAPZA1/ARPC4	2	0		2	ENSOCUG00000000270/ENSOCUG00000026353
BP	GO:0009108	coenzyme biosynthetic process	3/533	34/4653	0.764732	0.999223	ENSOCUG00000002093/ENSOCUG00000015195/ENSOCUG00000011406	COQ7/COASY/-	3	1	ENSOCUG00000015195	2	ENSOCUG00000002093/ENSOCUG00000011406
BP	GO:0033043	regulation of organelle organization	3/533	34/4653	0.764732	0.999223	ENSOCUG00000008012/ENSOCUG00000000270/ENSOCUG00000026353	-/CAPZA1/ARPC4	3	0		3	ENSOCUG00000008012/ENSOCUG00000000270/ENSOCUG00000026353
BP	GO:0034613	cellular protein localization	9/533	94/4653	0.765271	0.999223	ENSOCUG00000002673/ENSOCUG00000024384/ENSOCUG00000000009/ENSOCUG00000002727/ENSOCUG00000007898/ENSOCUG00000015639/ENSOCUG00000023163/ENSOCUG00000027511/ENSOCUG00000004060	AKAP12/-/CLTA/-/SSR3/SRP19/-/-/AP2B1	9	3	ENSOCUG00000002673/ENSOCUG00000002727/ENSOCUG00000004060	6	ENSOCUG00000024384/ENSOCUG00000000009/ENSOCUG00000007898/ENSOCUG00000015639/ENSOCUG00000023163/ENSOCUG00000027511
BP	GO:0070727	cellular macromolecule localization	9/533	94/4653	0.765271	0.999223	ENSOCUG00000002673/ENSOCUG00000024384/ENSOCUG00000000009/ENSOCUG00000002727/ENSOCUG00000007898/ENSOCUG00000015639/ENSOCUG00000023163/ENSOCUG00000027511/ENSOCUG00000004060	AKAP12/-/CLTA/-/SSR3/SRP19/-/-/AP2B1	9	3	ENSOCUG00000002673/ENSOCUG00000002727/ENSOCUG00000004060	6	ENSOCUG00000024384/ENSOCUG00000000009/ENSOCUG00000007898/ENSOCUG00000015639/ENSOCUG00000023163/ENSOCUG00000027511
BP	GO:0000003	reproduction	1/533	12/4653	0.768169	0.999223	ENSOCUG00000001565	MEA1	1	0		1	ENSOCUG00000001565
BP	GO:0006664	glycolipid metabolic process	1/533	12/4653	0.768169	0.999223	ENSOCUG00000009109	-	1	1	ENSOCUG00000009109	0
BP	GO:0010604	positive regulation of macromolecule metabolic process	1/533	12/4653	0.768169	0.999223	novel.584	-	1	0		1	novel.584
BP	GO:0010638	positive regulation of organelle organization	1/533	12/4653	0.768169	0.999223	ENSOCUG00000026353	ARPC4	1	0		1	ENSOCUG00000026353
BP	GO:0022414	reproductive process	1/533	12/4653	0.768169	0.999223	ENSOCUG00000001565	MEA1	1	0		1	ENSOCUG00000001565
BP	GO:0030042	actin filament depolymerization	1/533	12/4653	0.768169	0.999223	ENSOCUG00000000270	CAPZA1	1	0		1	ENSOCUG00000000270
BP	GO:0030834	regulation of actin filament depolymerization	1/533	12/4653	0.768169	0.999223	ENSOCUG00000000270	CAPZA1	1	0		1	ENSOCUG00000000270
BP	GO:0030835	negative regulation of actin filament depolymerization	1/533	12/4653	0.768169	0.999223	ENSOCUG00000000270	CAPZA1	1	0		1	ENSOCUG00000000270
BP	GO:0030837	negative regulation of actin filament polymerization	1/533	12/4653	0.768169	0.999223	ENSOCUG00000000270	CAPZA1	1	0		1	ENSOCUG00000000270
BP	GO:0031333	negative regulation of protein complex assembly	1/533	12/4653	0.768169	0.999223	ENSOCUG00000000270	CAPZA1	1	0		1	ENSOCUG00000000270
BP	GO:0032272	negative regulation of protein polymerization	1/533	12/4653	0.768169	0.999223	ENSOCUG00000000270	CAPZA1	1	0		1	ENSOCUG00000000270
BP	GO:0033013	tetrapyrrole metabolic process	1/533	12/4653	0.768169	0.999223	ENSOCUG00000010633	HMOX1	1	0		1	ENSOCUG00000010633
BP	GO:0043242	negative regulation of protein complex disassembly	1/533	12/4653	0.768169	0.999223	ENSOCUG00000000270	CAPZA1	1	0		1	ENSOCUG00000000270
BP	GO:0045017	glycerolipid biosynthetic process	1/533	12/4653	0.768169	0.999223	ENSOCUG00000009109	-	1	1	ENSOCUG00000009109	0
BP	GO:0046474	glycerophospholipid biosynthetic process	1/533	12/4653	0.768169	0.999223	ENSOCUG00000009109	-	1	1	ENSOCUG00000009109	0
BP	GO:0051173	positive regulation of nitrogen compound metabolic process	1/533	12/4653	0.768169	0.999223	novel.584	-	1	0		1	novel.584
BP	GO:0051261	protein depolymerization	1/533	12/4653	0.768169	0.999223	ENSOCUG00000000270	CAPZA1	1	0		1	ENSOCUG00000000270
BP	GO:0051693	actin filament capping	1/533	12/4653	0.768169	0.999223	ENSOCUG00000000270	CAPZA1	1	0		1	ENSOCUG00000000270
BP	GO:1901879	regulation of protein depolymerization	1/533	12/4653	0.768169	0.999223	ENSOCUG00000000270	CAPZA1	1	0		1	ENSOCUG00000000270
BP	GO:1901880	negative regulation of protein depolymerization	1/533	12/4653	0.768169	0.999223	ENSOCUG00000000270	CAPZA1	1	0		1	ENSOCUG00000000270
BP	GO:1902904	negative regulation of supramolecular fiber organization	1/533	12/4653	0.768169	0.999223	ENSOCUG00000000270	CAPZA1	1	0		1	ENSOCUG00000000270
BP	GO:1903509	liposaccharide metabolic process	1/533	12/4653	0.768169	0.999223	ENSOCUG00000009109	-	1	1	ENSOCUG00000009109	0
BP	GO:0006629	lipid metabolic process	10/533	105/4653	0.778951	0.999223	ENSOCUG00000008231/ENSOCUG00000016261/ENSOCUG00000014535/ENSOCUG00000014453/ENSOCUG00000024010/ENSOCUG00000009109/ENSOCUG00000011698/ENSOCUG00000026664/ENSOCUG00000007432/ENSOCUG00000010068	PLCG1/PSAP/IMPA1/ACACA/GPCPD1/-/-/-/ACACB/PDSS1	10	6	ENSOCUG00000008231/ENSOCUG00000016261/ENSOCUG00000014453/ENSOCUG00000024010/ENSOCUG00000009109/ENSOCUG00000007432	4	ENSOCUG00000014535/ENSOCUG00000011698/ENSOCUG00000026664/ENSOCUG00000010068
BP	GO:0044270	cellular nitrogen compound catabolic process	2/533	24/4653	0.779335	0.999223	ENSOCUG00000008919/ENSOCUG00000010633	NT5E/HMOX1	2	1	ENSOCUG00000008919	1	ENSOCUG00000010633
BP	GO:0046488	phosphatidylinositol metabolic process	2/533	24/4653	0.779335	0.999223	ENSOCUG00000014535/ENSOCUG00000009109	IMPA1/-	2	1	ENSOCUG00000009109	1	ENSOCUG00000014535
BP	GO:0046700	heterocycle catabolic process	2/533	24/4653	0.779335	0.999223	ENSOCUG00000008919/ENSOCUG00000010633	NT5E/HMOX1	2	1	ENSOCUG00000008919	1	ENSOCUG00000010633
BP	GO:0051258	protein polymerization	2/533	24/4653	0.779335	0.999223	ENSOCUG00000000270/ENSOCUG00000026353	CAPZA1/ARPC4	2	0		2	ENSOCUG00000000270/ENSOCUG00000026353
BP	GO:0015031	protein transport	10/533	106/4653	0.788896	0.999223	ENSOCUG00000014298/ENSOCUG00000002673/ENSOCUG00000024384/ENSOCUG00000000009/ENSOCUG00000002727/ENSOCUG00000007898/ENSOCUG00000015639/ENSOCUG00000023163/ENSOCUG00000027511/ENSOCUG00000004060	DUOXA1/AKAP12/-/CLTA/-/SSR3/SRP19/-/-/AP2B1	10	3	ENSOCUG00000002673/ENSOCUG00000002727/ENSOCUG00000004060	7	ENSOCUG00000014298/ENSOCUG00000024384/ENSOCUG00000000009/ENSOCUG00000007898/ENSOCUG00000015639/ENSOCUG00000023163/ENSOCUG00000027511
BP	GO:0015833	peptide transport	10/533	106/4653	0.788896	0.999223	ENSOCUG00000014298/ENSOCUG00000002673/ENSOCUG00000024384/ENSOCUG00000000009/ENSOCUG00000002727/ENSOCUG00000007898/ENSOCUG00000015639/ENSOCUG00000023163/ENSOCUG00000027511/ENSOCUG00000004060	DUOXA1/AKAP12/-/CLTA/-/SSR3/SRP19/-/-/AP2B1	10	3	ENSOCUG00000002673/ENSOCUG00000002727/ENSOCUG00000004060	7	ENSOCUG00000014298/ENSOCUG00000024384/ENSOCUG00000000009/ENSOCUG00000007898/ENSOCUG00000015639/ENSOCUG00000023163/ENSOCUG00000027511
BP	GO:0042886	amide transport	10/533	106/4653	0.788896	0.999223	ENSOCUG00000014298/ENSOCUG00000002673/ENSOCUG00000024384/ENSOCUG00000000009/ENSOCUG00000002727/ENSOCUG00000007898/ENSOCUG00000015639/ENSOCUG00000023163/ENSOCUG00000027511/ENSOCUG00000004060	DUOXA1/AKAP12/-/CLTA/-/SSR3/SRP19/-/-/AP2B1	10	3	ENSOCUG00000002673/ENSOCUG00000002727/ENSOCUG00000004060	7	ENSOCUG00000014298/ENSOCUG00000024384/ENSOCUG00000000009/ENSOCUG00000007898/ENSOCUG00000015639/ENSOCUG00000023163/ENSOCUG00000027511
BP	GO:0006836	neurotransmitter transport	1/533	13/4653	0.794794	0.999223	ENSOCUG00000001144	SLC6A6	1	1	ENSOCUG00000001144	0
BP	GO:0043244	regulation of protein complex disassembly	1/533	13/4653	0.794794	0.999223	ENSOCUG00000000270	CAPZA1	1	0		1	ENSOCUG00000000270
BP	GO:0051130	positive regulation of cellular component organization	1/533	13/4653	0.794794	0.999223	ENSOCUG00000026353	ARPC4	1	0		1	ENSOCUG00000026353
BP	GO:0051494	negative regulation of cytoskeleton organization	1/533	13/4653	0.794794	0.999223	ENSOCUG00000000270	CAPZA1	1	0		1	ENSOCUG00000000270
BP	GO:0051056	regulation of small GTPase mediated signal transduction	6/533	67/4653	0.795735	0.999223	ENSOCUG00000012611/ENSOCUG00000010297/ENSOCUG00000000255/ENSOCUG00000032453/ENSOCUG00000013280/ENSOCUG00000003174	NET1/SIPA1L2/ARHGEF6/-/ARHGEF3/FARP1	6	5	ENSOCUG00000010297/ENSOCUG00000000255/ENSOCUG00000032453/ENSOCUG00000013280/ENSOCUG00000003174	1	ENSOCUG00000012611
BP	GO:0070887	cellular response to chemical stimulus	3/533	36/4653	0.798117	0.999223	ENSOCUG00000002095/ENSOCUG00000024309/ENSOCUG00000000784	NR1H3/SMAD7/NR4A2	3	2	ENSOCUG00000002095/ENSOCUG00000000784	1	ENSOCUG00000024309
BP	GO:0071310	cellular response to organic substance	3/533	36/4653	0.798117	0.999223	ENSOCUG00000002095/ENSOCUG00000024309/ENSOCUG00000000784	NR1H3/SMAD7/NR4A2	3	2	ENSOCUG00000002095/ENSOCUG00000000784	1	ENSOCUG00000024309
BP	GO:0071495	cellular response to endogenous stimulus	3/533	36/4653	0.798117	0.999223	ENSOCUG00000002095/ENSOCUG00000024309/ENSOCUG00000000784	NR1H3/SMAD7/NR4A2	3	2	ENSOCUG00000002095/ENSOCUG00000000784	1	ENSOCUG00000024309
BP	GO:0007265	Ras protein signal transduction	5/533	57/4653	0.798131	0.999223	ENSOCUG00000012611/ENSOCUG00000000255/ENSOCUG00000032453/ENSOCUG00000013280/ENSOCUG00000003174	NET1/ARHGEF6/-/ARHGEF3/FARP1	5	4	ENSOCUG00000000255/ENSOCUG00000032453/ENSOCUG00000013280/ENSOCUG00000003174	1	ENSOCUG00000012611
BP	GO:0046578	regulation of Ras protein signal transduction	5/533	57/4653	0.798131	0.999223	ENSOCUG00000012611/ENSOCUG00000000255/ENSOCUG00000032453/ENSOCUG00000013280/ENSOCUG00000003174	NET1/ARHGEF6/-/ARHGEF3/FARP1	5	4	ENSOCUG00000000255/ENSOCUG00000032453/ENSOCUG00000013280/ENSOCUG00000003174	1	ENSOCUG00000012611
BP	GO:0046907	intracellular transport	10/533	107/4653	0.798514	0.999223	ENSOCUG00000002673/ENSOCUG00000022698/ENSOCUG00000024384/ENSOCUG00000000009/ENSOCUG00000002727/ENSOCUG00000007898/ENSOCUG00000015639/ENSOCUG00000023163/ENSOCUG00000027511/ENSOCUG00000004060	AKAP12/RANBP1/-/CLTA/-/SSR3/SRP19/-/-/AP2B1	10	3	ENSOCUG00000002673/ENSOCUG00000002727/ENSOCUG00000004060	7	ENSOCUG00000022698/ENSOCUG00000024384/ENSOCUG00000000009/ENSOCUG00000007898/ENSOCUG00000015639/ENSOCUG00000023163/ENSOCUG00000027511
BP	GO:0050790	regulation of catalytic activity	2/533	25/4653	0.798544	0.999223	novel.584/ENSOCUG00000016580	-/CTSB	2	1	ENSOCUG00000016580	1	novel.584
BP	GO:0051726	regulation of cell cycle	2/533	25/4653	0.798544	0.999223	ENSOCUG00000007182/ENSOCUG00000007878	GAS2L3/RHNO1	2	0		2	ENSOCUG00000007182/ENSOCUG00000007878
BP	GO:0045184	establishment of protein localization	10/533	108/4653	0.807807	0.999223	ENSOCUG00000014298/ENSOCUG00000002673/ENSOCUG00000024384/ENSOCUG00000000009/ENSOCUG00000002727/ENSOCUG00000007898/ENSOCUG00000015639/ENSOCUG00000023163/ENSOCUG00000027511/ENSOCUG00000004060	DUOXA1/AKAP12/-/CLTA/-/SSR3/SRP19/-/-/AP2B1	10	3	ENSOCUG00000002673/ENSOCUG00000002727/ENSOCUG00000004060	7	ENSOCUG00000014298/ENSOCUG00000024384/ENSOCUG00000000009/ENSOCUG00000007898/ENSOCUG00000015639/ENSOCUG00000023163/ENSOCUG00000027511
BP	GO:0051649	establishment of localization in cell	10/533	108/4653	0.807807	0.999223	ENSOCUG00000002673/ENSOCUG00000022698/ENSOCUG00000024384/ENSOCUG00000000009/ENSOCUG00000002727/ENSOCUG00000007898/ENSOCUG00000015639/ENSOCUG00000023163/ENSOCUG00000027511/ENSOCUG00000004060	AKAP12/RANBP1/-/CLTA/-/SSR3/SRP19/-/-/AP2B1	10	3	ENSOCUG00000002673/ENSOCUG00000002727/ENSOCUG00000004060	7	ENSOCUG00000022698/ENSOCUG00000024384/ENSOCUG00000000009/ENSOCUG00000007898/ENSOCUG00000015639/ENSOCUG00000023163/ENSOCUG00000027511
BP	GO:0009719	response to endogenous stimulus	3/533	37/4653	0.81327	0.999223	ENSOCUG00000002095/ENSOCUG00000024309/ENSOCUG00000000784	NR1H3/SMAD7/NR4A2	3	2	ENSOCUG00000002095/ENSOCUG00000000784	1	ENSOCUG00000024309
BP	GO:0006650	glycerophospholipid metabolic process	2/533	26/4653	0.816257	0.999223	ENSOCUG00000014535/ENSOCUG00000009109	IMPA1/-	2	1	ENSOCUG00000009109	1	ENSOCUG00000014535
BP	GO:0019439	aromatic compound catabolic process	2/533	26/4653	0.816257	0.999223	ENSOCUG00000008919/ENSOCUG00000010633	NT5E/HMOX1	2	1	ENSOCUG00000008919	1	ENSOCUG00000010633
BP	GO:0046486	glycerolipid metabolic process	2/533	26/4653	0.816257	0.999223	ENSOCUG00000014535/ENSOCUG00000009109	IMPA1/-	2	1	ENSOCUG00000009109	1	ENSOCUG00000014535
BP	GO:1901361	organic cyclic compound catabolic process	2/533	26/4653	0.816257	0.999223	ENSOCUG00000008919/ENSOCUG00000010633	NT5E/HMOX1	2	1	ENSOCUG00000008919	1	ENSOCUG00000010633
BP	GO:0006575	cellular modified amino acid metabolic process	1/533	14/4653	0.818366	0.999223	ENSOCUG00000012233	GGT5	1	1	ENSOCUG00000012233	0
BP	GO:0006643	membrane lipid metabolic process	1/533	14/4653	0.818366	0.999223	ENSOCUG00000009109	-	1	1	ENSOCUG00000009109	0
BP	GO:0009166	nucleotide catabolic process	1/533	14/4653	0.818366	0.999223	ENSOCUG00000008919	NT5E	1	1	ENSOCUG00000008919	0
BP	GO:0009893	positive regulation of metabolic process	1/533	14/4653	0.818366	0.999223	novel.584	-	1	0		1	novel.584
BP	GO:0031325	positive regulation of cellular metabolic process	1/533	14/4653	0.818366	0.999223	novel.584	-	1	0		1	novel.584
BP	GO:0006470	protein dephosphorylation	5/533	59/4653	0.822248	0.999223	ENSOCUG00000016125/ENSOCUG00000004042/ENSOCUG00000003647/ENSOCUG00000012661/ENSOCUG00000006393	PTPRM/PTPRF/DUSP11/PTPRU/SSH3	5	4	ENSOCUG00000016125/ENSOCUG00000004042/ENSOCUG00000012661/ENSOCUG00000006393	1	ENSOCUG00000003647
BP	GO:0006928	movement of cell or subcellular component	5/533	59/4653	0.822248	0.999223	ENSOCUG00000009655/ENSOCUG00000012069/ENSOCUG00000000699/ENSOCUG00000008220/ENSOCUG00000013950	LAMA4/KIFC3/CENPE/KIF26B/KIF18A	5	3	ENSOCUG00000009655/ENSOCUG00000012069/ENSOCUG00000008220	2	ENSOCUG00000000699/ENSOCUG00000013950
BP	GO:0097435	supramolecular fiber organization	2/533	27/4653	0.832564	0.999223	ENSOCUG00000000270/ENSOCUG00000026353	CAPZA1/ARPC4	2	0		2	ENSOCUG00000000270/ENSOCUG00000026353
BP	GO:0008104	protein localization	10/533	111/4653	0.833772	0.999223	ENSOCUG00000014298/ENSOCUG00000002673/ENSOCUG00000024384/ENSOCUG00000000009/ENSOCUG00000002727/ENSOCUG00000007898/ENSOCUG00000015639/ENSOCUG00000023163/ENSOCUG00000027511/ENSOCUG00000004060	DUOXA1/AKAP12/-/CLTA/-/SSR3/SRP19/-/-/AP2B1	10	3	ENSOCUG00000002673/ENSOCUG00000002727/ENSOCUG00000004060	7	ENSOCUG00000014298/ENSOCUG00000024384/ENSOCUG00000000009/ENSOCUG00000007898/ENSOCUG00000015639/ENSOCUG00000023163/ENSOCUG00000027511
BP	GO:0071705	nitrogen compound transport	11/533	121/4653	0.834347	0.999223	ENSOCUG00000014298/ENSOCUG00000002673/ENSOCUG00000024384/ENSOCUG00000000009/ENSOCUG00000011284/ENSOCUG00000002727/ENSOCUG00000007898/ENSOCUG00000015639/ENSOCUG00000023163/ENSOCUG00000027511/ENSOCUG00000004060	DUOXA1/AKAP12/-/CLTA/SLC7A2/-/SSR3/SRP19/-/-/AP2B1	11	4	ENSOCUG00000002673/ENSOCUG00000011284/ENSOCUG00000002727/ENSOCUG00000004060	7	ENSOCUG00000014298/ENSOCUG00000024384/ENSOCUG00000000009/ENSOCUG00000007898/ENSOCUG00000015639/ENSOCUG00000023163/ENSOCUG00000027511
BP	GO:0071702	organic substance transport	13/533	141/4653	0.836608	0.999223	ENSOCUG00000014298/ENSOCUG00000002673/ENSOCUG00000015538/ENSOCUG00000024384/ENSOCUG00000000009/ENSOCUG00000011284/ENSOCUG00000002727/ENSOCUG00000007898/ENSOCUG00000015639/ENSOCUG00000023163/ENSOCUG00000023500/ENSOCUG00000027511/ENSOCUG00000004060	DUOXA1/AKAP12/-/-/CLTA/SLC7A2/-/SSR3/SRP19/-/MPC1/-/AP2B1	13	4	ENSOCUG00000002673/ENSOCUG00000011284/ENSOCUG00000002727/ENSOCUG00000004060	9	ENSOCUG00000014298/ENSOCUG00000015538/ENSOCUG00000024384/ENSOCUG00000000009/ENSOCUG00000007898/ENSOCUG00000015639/ENSOCUG00000023163/ENSOCUG00000023500/ENSOCUG00000027511
BP	GO:0006811	ion transport	24/533	247/4653	0.837496	0.999223	ENSOCUG00000008019/ENSOCUG00000001234/ENSOCUG00000024108/ENSOCUG00000025304/ENSOCUG00000022981/ENSOCUG00000026115/ENSOCUG00000012164/ENSOCUG00000006681/ENSOCUG00000014136/ENSOCUG00000005456/ENSOCUG00000011284/ENSOCUG00000029455/ENSOCUG00000002733/ENSOCUG00000004314/ENSOCUG00000024691/ENSOCUG00000010741/ENSOCUG00000023500/ENSOCUG00000010231/ENSOCUG00000016225/ENSOCUG00000005593/ENSOCUG00000004642/…	KCNJ8/NIPAL4/-/KCNC1/ATP6V1C2/-/ATP5MC3/-/-/KCNE4/SLC7A2/-/CACNA1G/TRPM1/-/ITPR2/MPC1/CHRNE/ATP5MC1/FXYD6/ATP5F1C/SLC4A4/CLCN2/SLC4A3	24	13	ENSOCUG00000008019/ENSOCUG00000024108/ENSOCUG00000025304/ENSOCUG00000022981/ENSOCUG00000005456/ENSOCUG00000011284/ENSOCUG00000002733/ENSOCUG00000010741/ENSOCUG00000010231/ENSOCUG00000005593/ENSOCUG00000006500/ENSOCUG00000007065/ENSOCUG00000011360	11	ENSOCUG00000001234/ENSOCUG00000026115/ENSOCUG00000012164/ENSOCUG00000006681/ENSOCUG00000014136/ENSOCUG00000029455/ENSOCUG00000004314/ENSOCUG00000024691/ENSOCUG00000023500/ENSOCUG00000016225/ENSOCUG00000004642
BP	GO:1902531	regulation of intracellular signal transduction	6/533	71/4653	0.839029	0.999223	ENSOCUG00000012611/ENSOCUG00000010297/ENSOCUG00000000255/ENSOCUG00000032453/ENSOCUG00000013280/ENSOCUG00000003174	NET1/SIPA1L2/ARHGEF6/-/ARHGEF3/FARP1	6	5	ENSOCUG00000010297/ENSOCUG00000000255/ENSOCUG00000032453/ENSOCUG00000013280/ENSOCUG00000003174	1	ENSOCUG00000012611
BP	GO:0006357	regulation of transcription by RNA polymerase II	1/533	15/4653	0.839235	0.999223	ENSOCUG00000017525	MED13L	1	1	ENSOCUG00000017525	0
BP	GO:0015698	inorganic anion transport	1/533	15/4653	0.839235	0.999223	ENSOCUG00000007065	CLCN2	1	1	ENSOCUG00000007065	0
BP	GO:0042157	lipoprotein metabolic process	1/533	15/4653	0.839235	0.999223	ENSOCUG00000009109	-	1	1	ENSOCUG00000009109	0
BP	GO:0048285	organelle fission	1/533	15/4653	0.839235	0.999223	ENSOCUG00000010861	PEX11G	1	1	ENSOCUG00000010861	0
BP	GO:1901292	nucleoside phosphate catabolic process	1/533	15/4653	0.839235	0.999223	ENSOCUG00000008919	NT5E	1	1	ENSOCUG00000008919	0
BP	GO:0032787	monocarboxylic acid metabolic process	2/533	28/4653	0.847555	0.999223	ENSOCUG00000014453/ENSOCUG00000007432	ACACA/ACACB	2	2	ENSOCUG00000014453/ENSOCUG00000007432	0
BP	GO:0033993	response to lipid	2/533	28/4653	0.847555	0.999223	ENSOCUG00000002095/ENSOCUG00000000784	NR1H3/NR4A2	2	2	ENSOCUG00000002095/ENSOCUG00000000784	0
BP	GO:0043401	steroid hormone mediated signaling pathway	2/533	28/4653	0.847555	0.999223	ENSOCUG00000002095/ENSOCUG00000000784	NR1H3/NR4A2	2	2	ENSOCUG00000002095/ENSOCUG00000000784	0
BP	GO:0048545	response to steroid hormone	2/533	28/4653	0.847555	0.999223	ENSOCUG00000002095/ENSOCUG00000000784	NR1H3/NR4A2	2	2	ENSOCUG00000002095/ENSOCUG00000000784	0
BP	GO:0071383	cellular response to steroid hormone stimulus	2/533	28/4653	0.847555	0.999223	ENSOCUG00000002095/ENSOCUG00000000784	NR1H3/NR4A2	2	2	ENSOCUG00000002095/ENSOCUG00000000784	0
BP	GO:0071396	cellular response to lipid	2/533	28/4653	0.847555	0.999223	ENSOCUG00000002095/ENSOCUG00000000784	NR1H3/NR4A2	2	2	ENSOCUG00000002095/ENSOCUG00000000784	0
BP	GO:0071407	cellular response to organic cyclic compound	2/533	28/4653	0.847555	0.999223	ENSOCUG00000002095/ENSOCUG00000000784	NR1H3/NR4A2	2	2	ENSOCUG00000002095/ENSOCUG00000000784	0
BP	GO:0008654	phospholipid biosynthetic process	1/533	16/4653	0.85771	0.999223	ENSOCUG00000009109	-	1	1	ENSOCUG00000009109	0
BP	GO:0006366	transcription by RNA polymerase II	2/533	29/4653	0.861316	0.999223	ENSOCUG00000017525/ENSOCUG00000014000	MED13L/TAF7	2	2	ENSOCUG00000017525/ENSOCUG00000014000	0
BP	GO:0007018	microtubule-based movement	4/533	52/4653	0.862345	0.999223	ENSOCUG00000012069/ENSOCUG00000000699/ENSOCUG00000008220/ENSOCUG00000013950	KIFC3/CENPE/KIF26B/KIF18A	4	2	ENSOCUG00000012069/ENSOCUG00000008220	2	ENSOCUG00000000699/ENSOCUG00000013950
BP	GO:0051188	cofactor biosynthetic process	3/533	41/4653	0.864573	0.999223	ENSOCUG00000002093/ENSOCUG00000015195/ENSOCUG00000011406	COQ7/COASY/-	3	1	ENSOCUG00000015195	2	ENSOCUG00000002093/ENSOCUG00000011406
BP	GO:0016311	dephosphorylation	5/533	64/4653	0.872454	0.999223	ENSOCUG00000016125/ENSOCUG00000004042/ENSOCUG00000003647/ENSOCUG00000012661/ENSOCUG00000006393	PTPRM/PTPRF/DUSP11/PTPRU/SSH3	5	4	ENSOCUG00000016125/ENSOCUG00000004042/ENSOCUG00000012661/ENSOCUG00000006393	1	ENSOCUG00000003647
BP	GO:0009755	hormone-mediated signaling pathway	2/533	30/4653	0.873932	0.999223	ENSOCUG00000002095/ENSOCUG00000000784	NR1H3/NR4A2	2	2	ENSOCUG00000002095/ENSOCUG00000000784	0
BP	GO:0032870	cellular response to hormone stimulus	2/533	30/4653	0.873932	0.999223	ENSOCUG00000002095/ENSOCUG00000000784	NR1H3/NR4A2	2	2	ENSOCUG00000002095/ENSOCUG00000000784	0
BP	GO:0051704	multi-organism process	1/533	17/4653	0.874066	0.999223	ENSOCUG00000001565	MEA1	1	0		1	ENSOCUG00000001565
BP	GO:0006812	cation transport	11/533	127/4653	0.876498	0.999223	ENSOCUG00000008019/ENSOCUG00000001234/ENSOCUG00000022981/ENSOCUG00000026115/ENSOCUG00000012164/ENSOCUG00000006681/ENSOCUG00000029455/ENSOCUG00000024691/ENSOCUG00000010741/ENSOCUG00000016225/ENSOCUG00000004642	KCNJ8/NIPAL4/ATP6V1C2/-/ATP5MC3/-/-/-/ITPR2/ATP5MC1/ATP5F1C	11	3	ENSOCUG00000008019/ENSOCUG00000022981/ENSOCUG00000010741	8	ENSOCUG00000001234/ENSOCUG00000026115/ENSOCUG00000012164/ENSOCUG00000006681/ENSOCUG00000029455/ENSOCUG00000024691/ENSOCUG00000016225/ENSOCUG00000004642
BP	GO:0007017	microtubule-based process	6/533	76/4653	0.882403	0.999223	ENSOCUG00000012069/ENSOCUG00000000699/ENSOCUG00000008220/ENSOCUG00000013950/ENSOCUG00000008012/ENSOCUG00000013477	KIFC3/CENPE/KIF26B/KIF18A/-/CEP20	6	2	ENSOCUG00000012069/ENSOCUG00000008220	4	ENSOCUG00000000699/ENSOCUG00000013950/ENSOCUG00000008012/ENSOCUG00000013477
BP	GO:0009725	response to hormone	2/533	31/4653	0.885484	0.999223	ENSOCUG00000002095/ENSOCUG00000000784	NR1H3/NR4A2	2	2	ENSOCUG00000002095/ENSOCUG00000000784	0
BP	GO:0051260	protein homooligomerization	2/533	31/4653	0.885484	0.999223	ENSOCUG00000024108/ENSOCUG00000025304	-/KCNC1	2	2	ENSOCUG00000024108/ENSOCUG00000025304	0
BP	GO:0065004	protein-DNA complex assembly	2/533	31/4653	0.885484	0.999223	ENSOCUG00000027109/ENSOCUG00000000024	-/CENPN	2	0		2	ENSOCUG00000027109/ENSOCUG00000000024
BP	GO:0071824	protein-DNA complex subunit organization	2/533	31/4653	0.885484	0.999223	ENSOCUG00000027109/ENSOCUG00000000024	-/CENPN	2	0		2	ENSOCUG00000027109/ENSOCUG00000000024
BP	GO:0006790	sulfur compound metabolic process	1/533	18/4653	0.888544	0.999223	ENSOCUG00000012233	GGT5	1	1	ENSOCUG00000012233	0
BP	GO:0010639	negative regulation of organelle organization	1/533	18/4653	0.888544	0.999223	ENSOCUG00000000270	CAPZA1	1	0		1	ENSOCUG00000000270
BP	GO:0019362	pyridine nucleotide metabolic process	1/533	18/4653	0.888544	0.999223	ENSOCUG00000006530	-	1	0		1	ENSOCUG00000006530
BP	GO:0046496	nicotinamide nucleotide metabolic process	1/533	18/4653	0.888544	0.999223	ENSOCUG00000006530	-	1	0		1	ENSOCUG00000006530
BP	GO:0072524	pyridine-containing compound metabolic process	1/533	18/4653	0.888544	0.999223	ENSOCUG00000006530	-	1	0		1	ENSOCUG00000006530
BP	GO:0007155	cell adhesion	7/533	88/4653	0.891835	0.999223	ENSOCUG00000002613/ENSOCUG00000006606/ENSOCUG00000009655/ENSOCUG00000006105/ENSOCUG00000022385/ENSOCUG00000003689/ENSOCUG00000016236	VCAN/DCHS1/LAMA4/CDHR1/-/NID2/COL15A1	7	7	ENSOCUG00000002613/ENSOCUG00000006606/ENSOCUG00000009655/ENSOCUG00000006105/ENSOCUG00000022385/ENSOCUG00000003689/ENSOCUG00000016236	0
BP	GO:0022610	biological adhesion	7/533	88/4653	0.891835	0.999223	ENSOCUG00000002613/ENSOCUG00000006606/ENSOCUG00000009655/ENSOCUG00000006105/ENSOCUG00000022385/ENSOCUG00000003689/ENSOCUG00000016236	VCAN/DCHS1/LAMA4/CDHR1/-/NID2/COL15A1	7	7	ENSOCUG00000002613/ENSOCUG00000006606/ENSOCUG00000009655/ENSOCUG00000006105/ENSOCUG00000022385/ENSOCUG00000003689/ENSOCUG00000016236	0
BP	GO:0010033	response to organic substance	3/533	44/4653	0.894489	0.999223	ENSOCUG00000002095/ENSOCUG00000024309/ENSOCUG00000000784	NR1H3/SMAD7/NR4A2	3	2	ENSOCUG00000002095/ENSOCUG00000000784	1	ENSOCUG00000024309
BP	GO:0034470	ncRNA processing	2/533	32/4653	0.89605	0.999223	ENSOCUG00000006537/ENSOCUG00000006896	POP5/RPP30	2	0		2	ENSOCUG00000006537/ENSOCUG00000006896
BP	GO:0046434	organophosphate catabolic process	1/533	19/4653	0.901361	0.999223	ENSOCUG00000008919	NT5E	1	1	ENSOCUG00000008919	0
BP	GO:0051129	negative regulation of cellular component organization	1/533	19/4653	0.901361	0.999223	ENSOCUG00000000270	CAPZA1	1	0		1	ENSOCUG00000000270
BP	GO:0051336	regulation of hydrolase activity	1/533	19/4653	0.901361	0.999223	novel.584	-	1	0		1	novel.584
BP	GO:0007264	small GTPase mediated signal transduction	17/533	192/4653	0.901792	0.999223	ENSOCUG00000012611/ENSOCUG00000032265/ENSOCUG00000022471/ENSOCUG00000010297/ENSOCUG00000000255/ENSOCUG00000024881/ENSOCUG00000012588/ENSOCUG00000032453/ENSOCUG00000013173/ENSOCUG00000035839/ENSOCUG00000008121/ENSOCUG00000005317/ENSOCUG00000022455/ENSOCUG00000013280/ENSOCUG00000026506/ENSOCUG00000003174/ENSOCUG00000026930	NET1/RHOB/-/SIPA1L2/ARHGEF6/-/RHOU/-/RHEB/-/RASL11A/CRACR2A/NRAS/ARHGEF3/-/FARP1/RGL2	17	9	ENSOCUG00000010297/ENSOCUG00000000255/ENSOCUG00000024881/ENSOCUG00000012588/ENSOCUG00000032453/ENSOCUG00000005317/ENSOCUG00000013280/ENSOCUG00000003174/ENSOCUG00000026930	8	ENSOCUG00000012611/ENSOCUG00000032265/ENSOCUG00000022471/ENSOCUG00000013173/ENSOCUG00000035839/ENSOCUG00000008121/ENSOCUG00000022455/ENSOCUG00000026506
BP	GO:0006644	phospholipid metabolic process	2/533	33/4653	0.905703	0.999223	ENSOCUG00000014535/ENSOCUG00000009109	IMPA1/-	2	1	ENSOCUG00000009109	1	ENSOCUG00000014535
BP	GO:0055085	transmembrane transport	25/533	272/4653	0.907363	0.999223	ENSOCUG00000008023/ENSOCUG00000024108/ENSOCUG00000025304/ENSOCUG00000022981/ENSOCUG00000009840/ENSOCUG00000026115/ENSOCUG00000023582/ENSOCUG00000012164/ENSOCUG00000006681/ENSOCUG00000014136/ENSOCUG00000009082/ENSOCUG00000011284/ENSOCUG00000001197/ENSOCUG00000014610/ENSOCUG00000026004/ENSOCUG00000029455/ENSOCUG00000002733/ENSOCUG00000004314/ENSOCUG00000024691/ENSOCUG00000010741/ENSOCUG00000023500/…	ABCC9/-/KCNC1/ATP6V1C2/SLC46A2/-/TOMM40/ATP5MC3/-/-/VDAC2/SLC7A2/SLC16A2/ABCC4/SLC43A1/-/CACNA1G/TRPM1/-/ITPR2/MPC1/SLC23A2/ATP5MC1/ATP5F1C/CLCN2	25	13	ENSOCUG00000008023/ENSOCUG00000024108/ENSOCUG00000025304/ENSOCUG00000022981/ENSOCUG00000009840/ENSOCUG00000011284/ENSOCUG00000001197/ENSOCUG00000014610/ENSOCUG00000026004/ENSOCUG00000002733/ENSOCUG00000010741/ENSOCUG00000006637/ENSOCUG00000007065	12	ENSOCUG00000026115/ENSOCUG00000023582/ENSOCUG00000012164/ENSOCUG00000006681/ENSOCUG00000014136/ENSOCUG00000009082/ENSOCUG00000029455/ENSOCUG00000004314/ENSOCUG00000024691/ENSOCUG00000023500/ENSOCUG00000016225/ENSOCUG00000004642
BP	GO:0014070	response to organic cyclic compound	2/533	34/4653	0.914514	0.999223	ENSOCUG00000002095/ENSOCUG00000000784	NR1H3/NR4A2	2	2	ENSOCUG00000002095/ENSOCUG00000000784	0
BP	GO:0007166	cell surface receptor signaling pathway	5/533	70/4653	0.916357	0.999223	ENSOCUG00000002884/ENSOCUG00000014730/ENSOCUG00000004636/ENSOCUG00000024309/ENSOCUG00000023945	JAG1/-/-/SMAD7/-	5	2	ENSOCUG00000002884/ENSOCUG00000014730	3	ENSOCUG00000004636/ENSOCUG00000024309/ENSOCUG00000023945
BP	GO:0016053	organic acid biosynthetic process	2/533	35/4653	0.922548	0.999223	ENSOCUG00000014453/ENSOCUG00000007432	ACACA/ACACB	2	2	ENSOCUG00000014453/ENSOCUG00000007432	0
BP	GO:0046394	carboxylic acid biosynthetic process	2/533	35/4653	0.922548	0.999223	ENSOCUG00000014453/ENSOCUG00000007432	ACACA/ACACB	2	2	ENSOCUG00000014453/ENSOCUG00000007432	0
BP	GO:0007167	enzyme linked receptor protein signaling pathway	1/533	21/4653	0.922749	0.999223	ENSOCUG00000024309	SMAD7	1	0		1	ENSOCUG00000024309
BP	GO:0034655	nucleobase-containing compound catabolic process	1/533	21/4653	0.922749	0.999223	ENSOCUG00000008919	NT5E	1	1	ENSOCUG00000008919	0
BP	GO:0033036	macromolecule localization	10/533	126/4653	0.925199	0.999223	ENSOCUG00000014298/ENSOCUG00000002673/ENSOCUG00000024384/ENSOCUG00000000009/ENSOCUG00000002727/ENSOCUG00000007898/ENSOCUG00000015639/ENSOCUG00000023163/ENSOCUG00000027511/ENSOCUG00000004060	DUOXA1/AKAP12/-/CLTA/-/SSR3/SRP19/-/-/AP2B1	10	3	ENSOCUG00000002673/ENSOCUG00000002727/ENSOCUG00000004060	7	ENSOCUG00000014298/ENSOCUG00000024384/ENSOCUG00000000009/ENSOCUG00000007898/ENSOCUG00000015639/ENSOCUG00000023163/ENSOCUG00000027511
BP	GO:0051641	cellular localization	10/533	126/4653	0.925199	0.999223	ENSOCUG00000002673/ENSOCUG00000022698/ENSOCUG00000024384/ENSOCUG00000000009/ENSOCUG00000002727/ENSOCUG00000007898/ENSOCUG00000015639/ENSOCUG00000023163/ENSOCUG00000027511/ENSOCUG00000004060	AKAP12/RANBP1/-/CLTA/-/SSR3/SRP19/-/-/AP2B1	10	3	ENSOCUG00000002673/ENSOCUG00000002727/ENSOCUG00000004060	7	ENSOCUG00000022698/ENSOCUG00000024384/ENSOCUG00000000009/ENSOCUG00000007898/ENSOCUG00000015639/ENSOCUG00000023163/ENSOCUG00000027511
BP	GO:0007275	multicellular organism development	3/533	49/4653	0.931391	0.999223	ENSOCUG00000009655/ENSOCUG00000002884/ENSOCUG00000009608	LAMA4/JAG1/SPRY2	3	3	ENSOCUG00000009655/ENSOCUG00000002884/ENSOCUG00000009608	0
BP	GO:0006813	potassium ion transport	1/533	22/4653	0.931638	0.999223	ENSOCUG00000008019	KCNJ8	1	1	ENSOCUG00000008019	0
BP	GO:0006399	tRNA metabolic process	3/533	52/4653	0.947408	0.999223	ENSOCUG00000006537/ENSOCUG00000005082/ENSOCUG00000006896	POP5/QARS1/RPP30	3	1	ENSOCUG00000005082	2	ENSOCUG00000006537/ENSOCUG00000006896
BP	GO:0042221	response to chemical	3/533	53/4653	0.951924	0.999223	ENSOCUG00000002095/ENSOCUG00000024309/ENSOCUG00000000784	NR1H3/SMAD7/NR4A2	3	2	ENSOCUG00000002095/ENSOCUG00000000784	1	ENSOCUG00000024309
BP	GO:0032501	multicellular organismal process	4/533	66/4653	0.954026	0.999223	ENSOCUG00000009655/ENSOCUG00000001565/ENSOCUG00000002884/ENSOCUG00000009608	LAMA4/MEA1/JAG1/SPRY2	4	3	ENSOCUG00000009655/ENSOCUG00000002884/ENSOCUG00000009608	1	ENSOCUG00000001565
BP	GO:0048856	anatomical structure development	3/533	54/4653	0.956076	0.999223	ENSOCUG00000009655/ENSOCUG00000002884/ENSOCUG00000009608	LAMA4/JAG1/SPRY2	3	3	ENSOCUG00000009655/ENSOCUG00000002884/ENSOCUG00000009608	0
BP	GO:0032502	developmental process	3/533	55/4653	0.959891	0.999223	ENSOCUG00000009655/ENSOCUG00000002884/ENSOCUG00000009608	LAMA4/JAG1/SPRY2	3	3	ENSOCUG00000009655/ENSOCUG00000002884/ENSOCUG00000009608	0
BP	GO:0022402	cell cycle process	1/533	30/4653	0.974317	0.999223	ENSOCUG00000007182	GAS2L3	1	0		1	ENSOCUG00000007182
BP	GO:0016192	vesicle-mediated transport	5/533	86/4653	0.975535	0.999223	ENSOCUG00000021107/ENSOCUG00000008797/ENSOCUG00000000009/ENSOCUG00000013594/ENSOCUG00000004060	VAMP1/GOLT1B/CLTA/PPP1R8/AP2B1	5	2	ENSOCUG00000021107/ENSOCUG00000004060	3	ENSOCUG00000008797/ENSOCUG00000000009/ENSOCUG00000013594
BP	GO:0006418	tRNA aminoacylation for protein translation	1/533	31/4653	0.977278	0.999223	ENSOCUG00000005082	QARS1	1	1	ENSOCUG00000005082	0
BP	GO:0071103	DNA conformation change	1/533	31/4653	0.977278	0.999223	ENSOCUG00000008221	TOP1	1	1	ENSOCUG00000008221	0
BP	GO:0043038	amino acid activation	1/533	32/4653	0.979898	0.999223	ENSOCUG00000005082	QARS1	1	1	ENSOCUG00000005082	0
BP	GO:0043039	tRNA aminoacylation	1/533	32/4653	0.979898	0.999223	ENSOCUG00000005082	QARS1	1	1	ENSOCUG00000005082	0
BP	GO:0034660	ncRNA metabolic process	3/533	63/4653	0.980948	0.999223	ENSOCUG00000006537/ENSOCUG00000005082/ENSOCUG00000006896	POP5/QARS1/RPP30	3	1	ENSOCUG00000005082	2	ENSOCUG00000006537/ENSOCUG00000006896
BP	GO:0019752	carboxylic acid metabolic process	6/533	104/4653	0.984486	0.999223	ENSOCUG00000014453/ENSOCUG00000007432/ENSOCUG00000021494/ENSOCUG00000004660/ENSOCUG00000005082/ENSOCUG00000006688	ACACA/ACACB/-/FAH/QARS1/PDXDC1	6	5	ENSOCUG00000014453/ENSOCUG00000007432/ENSOCUG00000004660/ENSOCUG00000005082/ENSOCUG00000006688	1	ENSOCUG00000021494
BP	GO:0006082	organic acid metabolic process	6/533	105/4653	0.985668	0.999223	ENSOCUG00000014453/ENSOCUG00000007432/ENSOCUG00000021494/ENSOCUG00000004660/ENSOCUG00000005082/ENSOCUG00000006688	ACACA/ACACB/-/FAH/QARS1/PDXDC1	6	5	ENSOCUG00000014453/ENSOCUG00000007432/ENSOCUG00000004660/ENSOCUG00000005082/ENSOCUG00000006688	1	ENSOCUG00000021494
BP	GO:0043436	oxoacid metabolic process	6/533	105/4653	0.985668	0.999223	ENSOCUG00000014453/ENSOCUG00000007432/ENSOCUG00000021494/ENSOCUG00000004660/ENSOCUG00000005082/ENSOCUG00000006688	ACACA/ACACB/-/FAH/QARS1/PDXDC1	6	5	ENSOCUG00000014453/ENSOCUG00000007432/ENSOCUG00000004660/ENSOCUG00000005082/ENSOCUG00000006688	1	ENSOCUG00000021494
BP	GO:0007156	homophilic cell adhesion via plasma membrane adhesion molecules	2/533	53/4653	0.987895	0.999223	ENSOCUG00000006606/ENSOCUG00000006105	DCHS1/CDHR1	2	2	ENSOCUG00000006606/ENSOCUG00000006105	0
BP	GO:0098742	cell-cell adhesion via plasma-membrane adhesion molecules	2/533	53/4653	0.987895	0.999223	ENSOCUG00000006606/ENSOCUG00000006105	DCHS1/CDHR1	2	2	ENSOCUG00000006606/ENSOCUG00000006105	0
BP	GO:0030001	metal ion transport	3/533	68/4653	0.988202	0.999223	ENSOCUG00000008019/ENSOCUG00000001234/ENSOCUG00000010741	KCNJ8/NIPAL4/ITPR2	3	2	ENSOCUG00000008019/ENSOCUG00000010741	1	ENSOCUG00000001234
BP	GO:0098609	cell-cell adhesion	2/533	54/4653	0.989118	0.999223	ENSOCUG00000006606/ENSOCUG00000006105	DCHS1/CDHR1	2	2	ENSOCUG00000006606/ENSOCUG00000006105	0
BP	GO:0007186	G-protein-coupled receptor signaling pathway	13/533	193/4653	0.990745	0.999223	ENSOCUG00000005507/ENSOCUG00000017968/ENSOCUG00000026819/ENSOCUG00000000895/ENSOCUG00000015574/ENSOCUG00000013639/ENSOCUG00000016192/ENSOCUG00000016559/ENSOCUG00000010167/ENSOCUG00000005739/ENSOCUG00000017125/novel.157/ENSOCUG00000038430	GNA14/-/-/PTGER4/S1PR1/ADGRL2/CYSLTR1/GNAQ/AVPR1A/HCRTR1/GPR19/-/NSG2	13	9	ENSOCUG00000005507/ENSOCUG00000017968/ENSOCUG00000000895/ENSOCUG00000015574/ENSOCUG00000013639/ENSOCUG00000016559/ENSOCUG00000010167/novel.157/ENSOCUG00000038430	4	ENSOCUG00000026819/ENSOCUG00000016192/ENSOCUG00000005739/ENSOCUG00000017125
BP	GO:0016310	phosphorylation	30/533	375/4653	0.991009	0.999223	ENSOCUG00000000258/ENSOCUG00000003785/ENSOCUG00000006306/ENSOCUG00000004150/ENSOCUG00000009522/ENSOCUG00000015784/ENSOCUG00000008180/ENSOCUG00000006056/ENSOCUG00000024946/ENSOCUG00000014535/ENSOCUG00000008113/ENSOCUG00000012915/ENSOCUG00000011691/ENSOCUG00000022135/ENSOCUG00000031139/ENSOCUG00000010201/ENSOCUG00000010843/ENSOCUG00000002624/ENSOCUG00000014799/ENSOCUG00000017898/ENSOCUG00000016853/…	PDGFRA/HIPK1/PINK1/FGFR1/NDUFA7/FYN/MAP4K4/MAP3K8/NME2/IMPA1/-/SIK2/STK17B/NME1/-/NEK9/-/NRK/MAPK13/AURKA/JAK2/MAP2K4/ALPK2/CAMK1D/ABL1/MAP3K21/CDK5/JAK1/TAOK1/-	30	18	ENSOCUG00000000258/ENSOCUG00000003785/ENSOCUG00000006306/ENSOCUG00000004150/ENSOCUG00000015784/ENSOCUG00000008180/ENSOCUG00000012915/ENSOCUG00000010201/ENSOCUG00000010843/ENSOCUG00000002624/ENSOCUG00000014799/ENSOCUG00000016853/ENSOCUG00000007140/ENSOCUG00000010372/ENSOCUG00000021398/ENSOCUG00000006227/ENSOCUG00000015730/ENSOCUG00000005076	12	ENSOCUG00000009522/ENSOCUG00000006056/ENSOCUG00000024946/ENSOCUG00000014535/ENSOCUG00000008113/ENSOCUG00000011691/ENSOCUG00000022135/ENSOCUG00000031139/ENSOCUG00000017898/ENSOCUG00000010096/ENSOCUG00000012324/ENSOCUG00000011626
BP	GO:0035556	intracellular signal transduction	22/533	296/4653	0.992977	0.999223	ENSOCUG00000012611/ENSOCUG00000008231/ENSOCUG00000000520/ENSOCUG00000007642/ENSOCUG00000032265/ENSOCUG00000022471/ENSOCUG00000010297/ENSOCUG00000000255/ENSOCUG00000024881/ENSOCUG00000012588/ENSOCUG00000032453/ENSOCUG00000013173/ENSOCUG00000013658/ENSOCUG00000010843/ENSOCUG00000035839/ENSOCUG00000008121/ENSOCUG00000005317/ENSOCUG00000022455/ENSOCUG00000013280/ENSOCUG00000026506/ENSOCUG00000003174/…	NET1/PLCG1/CNIH4/DEPTOR/RHOB/-/SIPA1L2/ARHGEF6/-/RHOU/-/RHEB/-/-/-/RASL11A/CRACR2A/NRAS/ARHGEF3/-/FARP1/RGL2	22	12	ENSOCUG00000008231/ENSOCUG00000007642/ENSOCUG00000010297/ENSOCUG00000000255/ENSOCUG00000024881/ENSOCUG00000012588/ENSOCUG00000032453/ENSOCUG00000010843/ENSOCUG00000005317/ENSOCUG00000013280/ENSOCUG00000003174/ENSOCUG00000026930	10	ENSOCUG00000012611/ENSOCUG00000000520/ENSOCUG00000032265/ENSOCUG00000022471/ENSOCUG00000013173/ENSOCUG00000013658/ENSOCUG00000035839/ENSOCUG00000008121/ENSOCUG00000022455/ENSOCUG00000026506
BP	GO:0006520	cellular amino acid metabolic process	2/533	60/4653	0.994293	0.999223	ENSOCUG00000004660/ENSOCUG00000005082	FAH/QARS1	2	2	ENSOCUG00000004660/ENSOCUG00000005082	0
BP	GO:0009889	regulation of biosynthetic process	40/533	500/4653	0.997003	0.999223	ENSOCUG00000027545/ENSOCUG00000004059/ENSOCUG00000009363/ENSOCUG00000021712/ENSOCUG00000012707/ENSOCUG00000002339/novel.559/ENSOCUG00000001212/ENSOCUG00000024399/ENSOCUG00000000728/ENSOCUG00000006134/ENSOCUG00000017525/ENSOCUG00000011034/ENSOCUG00000035849/ENSOCUG00000023479/ENSOCUG00000002095/ENSOCUG00000000641/ENSOCUG00000024309/ENSOCUG00000003561/ENSOCUG00000005893/ENSOCUG00000020895/ENSOCUG00…	FOXO4/PCNA/HES1/NFKB1/ELOA/IRF7/-/JUN/NAB2/GMNN/-/MED13L/STAT3/ASXL1/TAF6/NR1H3/TGIF2/SMAD7/ZNF2/NFIA/VGLL3/CHD4/NR4A2/TEAD2/STAT1/-/EIF4EBP1/-/TSC22D2/-/NCOA1/HIRA/c-ets-1/GABPA/ZNF214/-/TRIP4/MED31/MTERF3/-	40	24	ENSOCUG00000027545/ENSOCUG00000021712/novel.559/ENSOCUG00000001212/ENSOCUG00000024399/ENSOCUG00000017525/ENSOCUG00000011034/ENSOCUG00000035849/ENSOCUG00000023479/ENSOCUG00000002095/ENSOCUG00000000641/ENSOCUG00000003561/ENSOCUG00000005893/ENSOCUG00000008215/ENSOCUG00000000784/ENSOCUG00000008758/ENSOCUG00000014595/ENSOCUG00000010670/ENSOCUG00000016074/ENSOCUG00000022109/ENSOCUG00000015422/ENSOCUG00…	16	ENSOCUG00000004059/ENSOCUG00000009363/ENSOCUG00000012707/ENSOCUG00000002339/ENSOCUG00000000728/ENSOCUG00000006134/ENSOCUG00000024309/ENSOCUG00000020895/ENSOCUG00000002455/ENSOCUG00000017792/ENSOCUG00000006685/ENSOCUG00000029676/ENSOCUG00000002322/ENSOCUG00000016562/ENSOCUG00000004276/ENSOCUG00000026608
BP	GO:0010556	regulation of macromolecule biosynthetic process	40/533	500/4653	0.997003	0.999223	ENSOCUG00000027545/ENSOCUG00000004059/ENSOCUG00000009363/ENSOCUG00000021712/ENSOCUG00000012707/ENSOCUG00000002339/novel.559/ENSOCUG00000001212/ENSOCUG00000024399/ENSOCUG00000000728/ENSOCUG00000006134/ENSOCUG00000017525/ENSOCUG00000011034/ENSOCUG00000035849/ENSOCUG00000023479/ENSOCUG00000002095/ENSOCUG00000000641/ENSOCUG00000024309/ENSOCUG00000003561/ENSOCUG00000005893/ENSOCUG00000020895/ENSOCUG00…	FOXO4/PCNA/HES1/NFKB1/ELOA/IRF7/-/JUN/NAB2/GMNN/-/MED13L/STAT3/ASXL1/TAF6/NR1H3/TGIF2/SMAD7/ZNF2/NFIA/VGLL3/CHD4/NR4A2/TEAD2/STAT1/-/EIF4EBP1/-/TSC22D2/-/NCOA1/HIRA/c-ets-1/GABPA/ZNF214/-/TRIP4/MED31/MTERF3/-	40	24	ENSOCUG00000027545/ENSOCUG00000021712/novel.559/ENSOCUG00000001212/ENSOCUG00000024399/ENSOCUG00000017525/ENSOCUG00000011034/ENSOCUG00000035849/ENSOCUG00000023479/ENSOCUG00000002095/ENSOCUG00000000641/ENSOCUG00000003561/ENSOCUG00000005893/ENSOCUG00000008215/ENSOCUG00000000784/ENSOCUG00000008758/ENSOCUG00000014595/ENSOCUG00000010670/ENSOCUG00000016074/ENSOCUG00000022109/ENSOCUG00000015422/ENSOCUG00…	16	ENSOCUG00000004059/ENSOCUG00000009363/ENSOCUG00000012707/ENSOCUG00000002339/ENSOCUG00000000728/ENSOCUG00000006134/ENSOCUG00000024309/ENSOCUG00000020895/ENSOCUG00000002455/ENSOCUG00000017792/ENSOCUG00000006685/ENSOCUG00000029676/ENSOCUG00000002322/ENSOCUG00000016562/ENSOCUG00000004276/ENSOCUG00000026608
BP	GO:0031326	regulation of cellular biosynthetic process	40/533	500/4653	0.997003	0.999223	ENSOCUG00000027545/ENSOCUG00000004059/ENSOCUG00000009363/ENSOCUG00000021712/ENSOCUG00000012707/ENSOCUG00000002339/novel.559/ENSOCUG00000001212/ENSOCUG00000024399/ENSOCUG00000000728/ENSOCUG00000006134/ENSOCUG00000017525/ENSOCUG00000011034/ENSOCUG00000035849/ENSOCUG00000023479/ENSOCUG00000002095/ENSOCUG00000000641/ENSOCUG00000024309/ENSOCUG00000003561/ENSOCUG00000005893/ENSOCUG00000020895/ENSOCUG00…	FOXO4/PCNA/HES1/NFKB1/ELOA/IRF7/-/JUN/NAB2/GMNN/-/MED13L/STAT3/ASXL1/TAF6/NR1H3/TGIF2/SMAD7/ZNF2/NFIA/VGLL3/CHD4/NR4A2/TEAD2/STAT1/-/EIF4EBP1/-/TSC22D2/-/NCOA1/HIRA/c-ets-1/GABPA/ZNF214/-/TRIP4/MED31/MTERF3/-	40	24	ENSOCUG00000027545/ENSOCUG00000021712/novel.559/ENSOCUG00000001212/ENSOCUG00000024399/ENSOCUG00000017525/ENSOCUG00000011034/ENSOCUG00000035849/ENSOCUG00000023479/ENSOCUG00000002095/ENSOCUG00000000641/ENSOCUG00000003561/ENSOCUG00000005893/ENSOCUG00000008215/ENSOCUG00000000784/ENSOCUG00000008758/ENSOCUG00000014595/ENSOCUG00000010670/ENSOCUG00000016074/ENSOCUG00000022109/ENSOCUG00000015422/ENSOCUG00…	16	ENSOCUG00000004059/ENSOCUG00000009363/ENSOCUG00000012707/ENSOCUG00000002339/ENSOCUG00000000728/ENSOCUG00000006134/ENSOCUG00000024309/ENSOCUG00000020895/ENSOCUG00000002455/ENSOCUG00000017792/ENSOCUG00000006685/ENSOCUG00000029676/ENSOCUG00000002322/ENSOCUG00000016562/ENSOCUG00000004276/ENSOCUG00000026608
BP	GO:2000112	regulation of cellular macromolecule biosynthetic process	40/533	500/4653	0.997003	0.999223	ENSOCUG00000027545/ENSOCUG00000004059/ENSOCUG00000009363/ENSOCUG00000021712/ENSOCUG00000012707/ENSOCUG00000002339/novel.559/ENSOCUG00000001212/ENSOCUG00000024399/ENSOCUG00000000728/ENSOCUG00000006134/ENSOCUG00000017525/ENSOCUG00000011034/ENSOCUG00000035849/ENSOCUG00000023479/ENSOCUG00000002095/ENSOCUG00000000641/ENSOCUG00000024309/ENSOCUG00000003561/ENSOCUG00000005893/ENSOCUG00000020895/ENSOCUG00…	FOXO4/PCNA/HES1/NFKB1/ELOA/IRF7/-/JUN/NAB2/GMNN/-/MED13L/STAT3/ASXL1/TAF6/NR1H3/TGIF2/SMAD7/ZNF2/NFIA/VGLL3/CHD4/NR4A2/TEAD2/STAT1/-/EIF4EBP1/-/TSC22D2/-/NCOA1/HIRA/c-ets-1/GABPA/ZNF214/-/TRIP4/MED31/MTERF3/-	40	24	ENSOCUG00000027545/ENSOCUG00000021712/novel.559/ENSOCUG00000001212/ENSOCUG00000024399/ENSOCUG00000017525/ENSOCUG00000011034/ENSOCUG00000035849/ENSOCUG00000023479/ENSOCUG00000002095/ENSOCUG00000000641/ENSOCUG00000003561/ENSOCUG00000005893/ENSOCUG00000008215/ENSOCUG00000000784/ENSOCUG00000008758/ENSOCUG00000014595/ENSOCUG00000010670/ENSOCUG00000016074/ENSOCUG00000022109/ENSOCUG00000015422/ENSOCUG00…	16	ENSOCUG00000004059/ENSOCUG00000009363/ENSOCUG00000012707/ENSOCUG00000002339/ENSOCUG00000000728/ENSOCUG00000006134/ENSOCUG00000024309/ENSOCUG00000020895/ENSOCUG00000002455/ENSOCUG00000017792/ENSOCUG00000006685/ENSOCUG00000029676/ENSOCUG00000002322/ENSOCUG00000016562/ENSOCUG00000004276/ENSOCUG00000026608
BP	GO:0019219	regulation of nucleobase-containing compound metabolic process	39/533	497/4653	0.99791	0.999223	ENSOCUG00000027545/ENSOCUG00000004059/ENSOCUG00000009363/ENSOCUG00000021712/ENSOCUG00000012707/ENSOCUG00000002339/novel.559/ENSOCUG00000001212/ENSOCUG00000024399/ENSOCUG00000000728/ENSOCUG00000006134/ENSOCUG00000017525/ENSOCUG00000011034/ENSOCUG00000035849/ENSOCUG00000023479/ENSOCUG00000002095/ENSOCUG00000000641/ENSOCUG00000024309/ENSOCUG00000003561/ENSOCUG00000005893/ENSOCUG00000020895/ENSOCUG00…	FOXO4/PCNA/HES1/NFKB1/ELOA/IRF7/-/JUN/NAB2/GMNN/-/MED13L/STAT3/ASXL1/TAF6/NR1H3/TGIF2/SMAD7/ZNF2/NFIA/VGLL3/CHD4/NR4A2/TEAD2/STAT1/-/-/TSC22D2/-/NCOA1/HIRA/c-ets-1/GABPA/ZNF214/-/TRIP4/MED31/MTERF3/-	39	24	ENSOCUG00000027545/ENSOCUG00000021712/novel.559/ENSOCUG00000001212/ENSOCUG00000024399/ENSOCUG00000017525/ENSOCUG00000011034/ENSOCUG00000035849/ENSOCUG00000023479/ENSOCUG00000002095/ENSOCUG00000000641/ENSOCUG00000003561/ENSOCUG00000005893/ENSOCUG00000008215/ENSOCUG00000000784/ENSOCUG00000008758/ENSOCUG00000014595/ENSOCUG00000010670/ENSOCUG00000016074/ENSOCUG00000022109/ENSOCUG00000015422/ENSOCUG00…	15	ENSOCUG00000004059/ENSOCUG00000009363/ENSOCUG00000012707/ENSOCUG00000002339/ENSOCUG00000000728/ENSOCUG00000006134/ENSOCUG00000024309/ENSOCUG00000020895/ENSOCUG00000002455/ENSOCUG00000006685/ENSOCUG00000029676/ENSOCUG00000002322/ENSOCUG00000016562/ENSOCUG00000004276/ENSOCUG00000026608
BP	GO:0006468	protein phosphorylation	24/533	345/4653	0.998564	0.999223	ENSOCUG00000000258/ENSOCUG00000003785/ENSOCUG00000006306/ENSOCUG00000004150/ENSOCUG00000015784/ENSOCUG00000008180/ENSOCUG00000006056/ENSOCUG00000012915/ENSOCUG00000011691/ENSOCUG00000010201/ENSOCUG00000010843/ENSOCUG00000002624/ENSOCUG00000014799/ENSOCUG00000017898/ENSOCUG00000016853/ENSOCUG00000010096/ENSOCUG00000012324/ENSOCUG00000011626/ENSOCUG00000007140/ENSOCUG00000010372/ENSOCUG00000021398/…	PDGFRA/HIPK1/PINK1/FGFR1/FYN/MAP4K4/MAP3K8/SIK2/STK17B/NEK9/-/NRK/MAPK13/AURKA/JAK2/MAP2K4/ALPK2/CAMK1D/ABL1/MAP3K21/CDK5/JAK1/TAOK1/-	24	18	ENSOCUG00000000258/ENSOCUG00000003785/ENSOCUG00000006306/ENSOCUG00000004150/ENSOCUG00000015784/ENSOCUG00000008180/ENSOCUG00000012915/ENSOCUG00000010201/ENSOCUG00000010843/ENSOCUG00000002624/ENSOCUG00000014799/ENSOCUG00000016853/ENSOCUG00000007140/ENSOCUG00000010372/ENSOCUG00000021398/ENSOCUG00000006227/ENSOCUG00000015730/ENSOCUG00000005076	6	ENSOCUG00000006056/ENSOCUG00000011691/ENSOCUG00000017898/ENSOCUG00000010096/ENSOCUG00000012324/ENSOCUG00000011626
BP	GO:0006355	regulation of transcription, DNA-templated	37/533	494/4653	0.99918	0.999223	ENSOCUG00000027545/ENSOCUG00000009363/ENSOCUG00000021712/ENSOCUG00000012707/ENSOCUG00000002339/novel.559/ENSOCUG00000001212/ENSOCUG00000024399/ENSOCUG00000006134/ENSOCUG00000017525/ENSOCUG00000011034/ENSOCUG00000035849/ENSOCUG00000023479/ENSOCUG00000002095/ENSOCUG00000000641/ENSOCUG00000024309/ENSOCUG00000003561/ENSOCUG00000005893/ENSOCUG00000020895/ENSOCUG00000008215/ENSOCUG00000000784/ENSOCUG00…	FOXO4/HES1/NFKB1/ELOA/IRF7/-/JUN/NAB2/-/MED13L/STAT3/ASXL1/TAF6/NR1H3/TGIF2/SMAD7/ZNF2/NFIA/VGLL3/CHD4/NR4A2/TEAD2/STAT1/-/-/TSC22D2/-/NCOA1/HIRA/c-ets-1/GABPA/ZNF214/-/TRIP4/MED31/MTERF3/-	37	24	ENSOCUG00000027545/ENSOCUG00000021712/novel.559/ENSOCUG00000001212/ENSOCUG00000024399/ENSOCUG00000017525/ENSOCUG00000011034/ENSOCUG00000035849/ENSOCUG00000023479/ENSOCUG00000002095/ENSOCUG00000000641/ENSOCUG00000003561/ENSOCUG00000005893/ENSOCUG00000008215/ENSOCUG00000000784/ENSOCUG00000008758/ENSOCUG00000014595/ENSOCUG00000010670/ENSOCUG00000016074/ENSOCUG00000022109/ENSOCUG00000015422/ENSOCUG00…	13	ENSOCUG00000009363/ENSOCUG00000012707/ENSOCUG00000002339/ENSOCUG00000006134/ENSOCUG00000024309/ENSOCUG00000020895/ENSOCUG00000002455/ENSOCUG00000006685/ENSOCUG00000029676/ENSOCUG00000002322/ENSOCUG00000016562/ENSOCUG00000004276/ENSOCUG00000026608
BP	GO:1903506	regulation of nucleic acid-templated transcription	37/533	494/4653	0.99918	0.999223	ENSOCUG00000027545/ENSOCUG00000009363/ENSOCUG00000021712/ENSOCUG00000012707/ENSOCUG00000002339/novel.559/ENSOCUG00000001212/ENSOCUG00000024399/ENSOCUG00000006134/ENSOCUG00000017525/ENSOCUG00000011034/ENSOCUG00000035849/ENSOCUG00000023479/ENSOCUG00000002095/ENSOCUG00000000641/ENSOCUG00000024309/ENSOCUG00000003561/ENSOCUG00000005893/ENSOCUG00000020895/ENSOCUG00000008215/ENSOCUG00000000784/ENSOCUG00…	FOXO4/HES1/NFKB1/ELOA/IRF7/-/JUN/NAB2/-/MED13L/STAT3/ASXL1/TAF6/NR1H3/TGIF2/SMAD7/ZNF2/NFIA/VGLL3/CHD4/NR4A2/TEAD2/STAT1/-/-/TSC22D2/-/NCOA1/HIRA/c-ets-1/GABPA/ZNF214/-/TRIP4/MED31/MTERF3/-	37	24	ENSOCUG00000027545/ENSOCUG00000021712/novel.559/ENSOCUG00000001212/ENSOCUG00000024399/ENSOCUG00000017525/ENSOCUG00000011034/ENSOCUG00000035849/ENSOCUG00000023479/ENSOCUG00000002095/ENSOCUG00000000641/ENSOCUG00000003561/ENSOCUG00000005893/ENSOCUG00000008215/ENSOCUG00000000784/ENSOCUG00000008758/ENSOCUG00000014595/ENSOCUG00000010670/ENSOCUG00000016074/ENSOCUG00000022109/ENSOCUG00000015422/ENSOCUG00…	13	ENSOCUG00000009363/ENSOCUG00000012707/ENSOCUG00000002339/ENSOCUG00000006134/ENSOCUG00000024309/ENSOCUG00000020895/ENSOCUG00000002455/ENSOCUG00000006685/ENSOCUG00000029676/ENSOCUG00000002322/ENSOCUG00000016562/ENSOCUG00000004276/ENSOCUG00000026608
BP	GO:2001141	regulation of RNA biosynthetic process	37/533	494/4653	0.99918	0.999223	ENSOCUG00000027545/ENSOCUG00000009363/ENSOCUG00000021712/ENSOCUG00000012707/ENSOCUG00000002339/novel.559/ENSOCUG00000001212/ENSOCUG00000024399/ENSOCUG00000006134/ENSOCUG00000017525/ENSOCUG00000011034/ENSOCUG00000035849/ENSOCUG00000023479/ENSOCUG00000002095/ENSOCUG00000000641/ENSOCUG00000024309/ENSOCUG00000003561/ENSOCUG00000005893/ENSOCUG00000020895/ENSOCUG00000008215/ENSOCUG00000000784/ENSOCUG00…	FOXO4/HES1/NFKB1/ELOA/IRF7/-/JUN/NAB2/-/MED13L/STAT3/ASXL1/TAF6/NR1H3/TGIF2/SMAD7/ZNF2/NFIA/VGLL3/CHD4/NR4A2/TEAD2/STAT1/-/-/TSC22D2/-/NCOA1/HIRA/c-ets-1/GABPA/ZNF214/-/TRIP4/MED31/MTERF3/-	37	24	ENSOCUG00000027545/ENSOCUG00000021712/novel.559/ENSOCUG00000001212/ENSOCUG00000024399/ENSOCUG00000017525/ENSOCUG00000011034/ENSOCUG00000035849/ENSOCUG00000023479/ENSOCUG00000002095/ENSOCUG00000000641/ENSOCUG00000003561/ENSOCUG00000005893/ENSOCUG00000008215/ENSOCUG00000000784/ENSOCUG00000008758/ENSOCUG00000014595/ENSOCUG00000010670/ENSOCUG00000016074/ENSOCUG00000022109/ENSOCUG00000015422/ENSOCUG00…	13	ENSOCUG00000009363/ENSOCUG00000012707/ENSOCUG00000002339/ENSOCUG00000006134/ENSOCUG00000024309/ENSOCUG00000020895/ENSOCUG00000002455/ENSOCUG00000006685/ENSOCUG00000029676/ENSOCUG00000002322/ENSOCUG00000016562/ENSOCUG00000004276/ENSOCUG00000026608
BP	GO:0051252	regulation of RNA metabolic process	37/533	495/4653	0.999223	0.999223	ENSOCUG00000027545/ENSOCUG00000009363/ENSOCUG00000021712/ENSOCUG00000012707/ENSOCUG00000002339/novel.559/ENSOCUG00000001212/ENSOCUG00000024399/ENSOCUG00000006134/ENSOCUG00000017525/ENSOCUG00000011034/ENSOCUG00000035849/ENSOCUG00000023479/ENSOCUG00000002095/ENSOCUG00000000641/ENSOCUG00000024309/ENSOCUG00000003561/ENSOCUG00000005893/ENSOCUG00000020895/ENSOCUG00000008215/ENSOCUG00000000784/ENSOCUG00…	FOXO4/HES1/NFKB1/ELOA/IRF7/-/JUN/NAB2/-/MED13L/STAT3/ASXL1/TAF6/NR1H3/TGIF2/SMAD7/ZNF2/NFIA/VGLL3/CHD4/NR4A2/TEAD2/STAT1/-/-/TSC22D2/-/NCOA1/HIRA/c-ets-1/GABPA/ZNF214/-/TRIP4/MED31/MTERF3/-	37	24	ENSOCUG00000027545/ENSOCUG00000021712/novel.559/ENSOCUG00000001212/ENSOCUG00000024399/ENSOCUG00000017525/ENSOCUG00000011034/ENSOCUG00000035849/ENSOCUG00000023479/ENSOCUG00000002095/ENSOCUG00000000641/ENSOCUG00000003561/ENSOCUG00000005893/ENSOCUG00000008215/ENSOCUG00000000784/ENSOCUG00000008758/ENSOCUG00000014595/ENSOCUG00000010670/ENSOCUG00000016074/ENSOCUG00000022109/ENSOCUG00000015422/ENSOCUG00…	13	ENSOCUG00000009363/ENSOCUG00000012707/ENSOCUG00000002339/ENSOCUG00000006134/ENSOCUG00000024309/ENSOCUG00000020895/ENSOCUG00000002455/ENSOCUG00000006685/ENSOCUG00000029676/ENSOCUG00000002322/ENSOCUG00000016562/ENSOCUG00000004276/ENSOCUG00000026608
CC	GO:0044444	cytoplasmic part	121/346	481/2734	3.63614e-17	3.89067e-15	ENSOCUG00000005304/ENSOCUG00000026556/ENSOCUG00000022250/ENSOCUG00000000851/ENSOCUG00000028015/novel.872/ENSOCUG00000002862/ENSOCUG00000030143/ENSOCUG00000006340/ENSOCUG00000012098/ENSOCUG00000021220/ENSOCUG00000009522/ENSOCUG00000027946/ENSOCUG00000022751/ENSOCUG00000029741/ENSOCUG00000034284/ENSOCUG00000004419/ENSOCUG00000027307/ENSOCUG00000022043/ENSOCUG00000010961/ENSOCUG00000038196/ENSOCUG00…	-/-/-/-/-/-/RPS15/-/MRPL50/-/-/NDUFA7/-/-/-/-/NDUFC1/RPS21/-/-/-/-/RPL26L1/RPS11/-/-/-/-/-/-/-/-/-/DUOXA1/-/-/-/-/-/NDUFB8/-/-/-/-/-/-/-/-/RPL26/-/-/-/-/-/-/TOMM40/-/-/SPCS1/MRPL19/ALG8/MRPL35/PEX11G/-/-/-/-/-/RPS24/-/-/CLTA/MRPS11/-/MRPL22/-/-/RPS16/VDAC2/-/MRPL2/MRPS23/MRPL11/-/-/PSMG1/-/-/SRP19/-/-/-/-/RPN2/-/-/-/-/-/P4HA3/MPC1/-/MRPL27/-/-/-/MRPL17/-/DAD1/COX6A1/-/PEX19/AP2B1/-/-/HCCS/MTERF3/…	121	7	ENSOCUG00000022961/ENSOCUG00000010861/ENSOCUG00000009109/ENSOCUG00000005831/ENSOCUG00000007018/ENSOCUG00000010111/ENSOCUG00000004060	114	ENSOCUG00000005304/ENSOCUG00000026556/ENSOCUG00000022250/ENSOCUG00000000851/ENSOCUG00000028015/novel.872/ENSOCUG00000002862/ENSOCUG00000030143/ENSOCUG00000006340/ENSOCUG00000012098/ENSOCUG00000021220/ENSOCUG00000009522/ENSOCUG00000027946/ENSOCUG00000022751/ENSOCUG00000029741/ENSOCUG00000034284/ENSOCUG00000004419/ENSOCUG00000027307/ENSOCUG00000022043/ENSOCUG00000010961/ENSOCUG00000038196/ENSOCUG00…
CC	GO:1990904	ribonucleoprotein complex	87/346	302/2734	8.07541e-16	4.32034e-14	ENSOCUG00000005304/ENSOCUG00000026556/ENSOCUG00000022250/ENSOCUG00000000851/ENSOCUG00000014120/ENSOCUG00000028015/ENSOCUG00000002862/ENSOCUG00000012098/ENSOCUG00000021220/ENSOCUG00000027946/ENSOCUG00000022751/ENSOCUG00000034284/ENSOCUG00000027307/ENSOCUG00000022043/ENSOCUG00000010961/ENSOCUG00000038196/ENSOCUG00000024404/ENSOCUG00000006172/ENSOCUG00000027435/ENSOCUG00000029357/ENSOCUG00000025551/…	-/-/-/-/-/-/RPS15/-/-/-/-/-/RPS21/-/-/-/-/RPL26L1/RPS11/-/-/-/-/-/-/-/-/-/-/-/-/-/-/-/-/-/-/-/CWC15/RPL26/-/UTP23/-/-/-/-/MRPL19/MRPL35/-/-/-/-/RPS24/-/MRPS11/MRPL22/-/-/RPS16/-/MRPL2/MRPS23/MRPL11/-/-/-/-/SRP19/-/-/-/-/-/-/-/-/MRPL27/-/-/-/MRPL17/-/-/-/-/-/RPS3A	87	2	ENSOCUG00000022961/ENSOCUG00000007018	85	ENSOCUG00000005304/ENSOCUG00000026556/ENSOCUG00000022250/ENSOCUG00000000851/ENSOCUG00000014120/ENSOCUG00000028015/ENSOCUG00000002862/ENSOCUG00000012098/ENSOCUG00000021220/ENSOCUG00000027946/ENSOCUG00000022751/ENSOCUG00000034284/ENSOCUG00000027307/ENSOCUG00000022043/ENSOCUG00000010961/ENSOCUG00000038196/ENSOCUG00000024404/ENSOCUG00000006172/ENSOCUG00000027435/ENSOCUG00000029357/ENSOCUG00000025551/…
CC	GO:0005840	ribosome	80/346	276/2734	1.13508e-14	4.04844e-13	ENSOCUG00000005304/ENSOCUG00000026556/ENSOCUG00000022250/ENSOCUG00000000851/ENSOCUG00000028015/ENSOCUG00000002862/ENSOCUG00000012098/ENSOCUG00000021220/ENSOCUG00000027946/ENSOCUG00000022751/ENSOCUG00000034284/ENSOCUG00000027307/ENSOCUG00000022043/ENSOCUG00000010961/ENSOCUG00000038196/ENSOCUG00000024404/ENSOCUG00000006172/ENSOCUG00000027435/ENSOCUG00000029357/ENSOCUG00000025551/ENSOCUG00000013915/…	-/-/-/-/-/RPS15/-/-/-/-/-/RPS21/-/-/-/-/RPL26L1/RPS11/-/-/-/-/-/-/-/-/-/-/-/-/-/-/-/-/-/-/RPL26/-/-/-/-/-/MRPL19/MRPL35/-/-/-/-/RPS24/-/MRPS11/MRPL22/-/-/RPS16/-/MRPL2/MRPS23/MRPL11/-/-/-/-/-/-/-/-/-/-/MRPL27/-/-/-/MRPL17/-/-/-/-/-/RPS3A	80	2	ENSOCUG00000022961/ENSOCUG00000007018	78	ENSOCUG00000005304/ENSOCUG00000026556/ENSOCUG00000022250/ENSOCUG00000000851/ENSOCUG00000028015/ENSOCUG00000002862/ENSOCUG00000012098/ENSOCUG00000021220/ENSOCUG00000027946/ENSOCUG00000022751/ENSOCUG00000034284/ENSOCUG00000027307/ENSOCUG00000022043/ENSOCUG00000010961/ENSOCUG00000038196/ENSOCUG00000024404/ENSOCUG00000006172/ENSOCUG00000027435/ENSOCUG00000029357/ENSOCUG00000025551/ENSOCUG00000013915/…
CC	GO:0043228	non-membrane-bounded organelle	95/346	454/2734	3.09377e-08	6.62067e-07	ENSOCUG00000005304/ENSOCUG00000026556/ENSOCUG00000022250/ENSOCUG00000000851/ENSOCUG00000028015/ENSOCUG00000002862/ENSOCUG00000012098/ENSOCUG00000021220/ENSOCUG00000027946/ENSOCUG00000022751/ENSOCUG00000034284/ENSOCUG00000027307/ENSOCUG00000022043/ENSOCUG00000010961/ENSOCUG00000038196/ENSOCUG00000024404/ENSOCUG00000006172/ENSOCUG00000027435/ENSOCUG00000029357/ENSOCUG00000025551/ENSOCUG00000013915/…	-/-/-/-/-/RPS15/-/-/-/-/-/RPS21/-/-/-/-/RPL26L1/RPS11/-/-/-/-/KRT8/-/-/-/-/-/-/-/-/-/-/-/-/-/ORC6/NUF2/-/RPL26/-/-/-/-/-/-/TOP1/MRPL19/MRPL35/-/-/-/-/RPS24/-/MRPS11/MRPL22/-/-/ORC2/RPS16/-/MRPL2/MRPS23/MRPL11/-/-/-/-/-/-/-/-/-/-/-/CDK5RAP2/HMGN5/-/-/MRPL27/-/-/-/MYO1B/MRPL17/-/-/CAPZA1/-/CEP20/-/ARPC4/-/RPS3A	95	5	ENSOCUG00000022961/ENSOCUG00000008221/ENSOCUG00000007018/ENSOCUG00000012568/ENSOCUG00000011060	90	ENSOCUG00000005304/ENSOCUG00000026556/ENSOCUG00000022250/ENSOCUG00000000851/ENSOCUG00000028015/ENSOCUG00000002862/ENSOCUG00000012098/ENSOCUG00000021220/ENSOCUG00000027946/ENSOCUG00000022751/ENSOCUG00000034284/ENSOCUG00000027307/ENSOCUG00000022043/ENSOCUG00000010961/ENSOCUG00000038196/ENSOCUG00000024404/ENSOCUG00000006172/ENSOCUG00000027435/ENSOCUG00000029357/ENSOCUG00000025551/ENSOCUG00000013915/…
CC	GO:0043232	intracellular non-membrane-bounded organelle	95/346	454/2734	3.09377e-08	6.62067e-07	ENSOCUG00000005304/ENSOCUG00000026556/ENSOCUG00000022250/ENSOCUG00000000851/ENSOCUG00000028015/ENSOCUG00000002862/ENSOCUG00000012098/ENSOCUG00000021220/ENSOCUG00000027946/ENSOCUG00000022751/ENSOCUG00000034284/ENSOCUG00000027307/ENSOCUG00000022043/ENSOCUG00000010961/ENSOCUG00000038196/ENSOCUG00000024404/ENSOCUG00000006172/ENSOCUG00000027435/ENSOCUG00000029357/ENSOCUG00000025551/ENSOCUG00000013915/…	-/-/-/-/-/RPS15/-/-/-/-/-/RPS21/-/-/-/-/RPL26L1/RPS11/-/-/-/-/KRT8/-/-/-/-/-/-/-/-/-/-/-/-/-/ORC6/NUF2/-/RPL26/-/-/-/-/-/-/TOP1/MRPL19/MRPL35/-/-/-/-/RPS24/-/MRPS11/MRPL22/-/-/ORC2/RPS16/-/MRPL2/MRPS23/MRPL11/-/-/-/-/-/-/-/-/-/-/-/CDK5RAP2/HMGN5/-/-/MRPL27/-/-/-/MYO1B/MRPL17/-/-/CAPZA1/-/CEP20/-/ARPC4/-/RPS3A	95	5	ENSOCUG00000022961/ENSOCUG00000008221/ENSOCUG00000007018/ENSOCUG00000012568/ENSOCUG00000011060	90	ENSOCUG00000005304/ENSOCUG00000026556/ENSOCUG00000022250/ENSOCUG00000000851/ENSOCUG00000028015/ENSOCUG00000002862/ENSOCUG00000012098/ENSOCUG00000021220/ENSOCUG00000027946/ENSOCUG00000022751/ENSOCUG00000034284/ENSOCUG00000027307/ENSOCUG00000022043/ENSOCUG00000010961/ENSOCUG00000038196/ENSOCUG00000024404/ENSOCUG00000006172/ENSOCUG00000027435/ENSOCUG00000029357/ENSOCUG00000025551/ENSOCUG00000013915/…
CC	GO:0005743	mitochondrial inner membrane	12/346	21/2734	1.42347e-06	2.53853e-05	ENSOCUG00000030143/ENSOCUG00000009522/ENSOCUG00000004419/ENSOCUG00000008113/ENSOCUG00000027189/ENSOCUG00000026115/ENSOCUG00000036425/ENSOCUG00000031139/ENSOCUG00000006681/ENSOCUG00000029455/ENSOCUG00000023500/ENSOCUG00000009873	-/NDUFA7/NDUFC1/-/-/-/-/-/-/-/MPC1/COX6A1	12	0		12	ENSOCUG00000030143/ENSOCUG00000009522/ENSOCUG00000004419/ENSOCUG00000008113/ENSOCUG00000027189/ENSOCUG00000026115/ENSOCUG00000036425/ENSOCUG00000031139/ENSOCUG00000006681/ENSOCUG00000029455/ENSOCUG00000023500/ENSOCUG00000009873
CC	GO:0019866	organelle inner membrane	12/346	23/2734	5.15468e-06	7.87929e-05	ENSOCUG00000030143/ENSOCUG00000009522/ENSOCUG00000004419/ENSOCUG00000008113/ENSOCUG00000027189/ENSOCUG00000026115/ENSOCUG00000036425/ENSOCUG00000031139/ENSOCUG00000006681/ENSOCUG00000029455/ENSOCUG00000023500/ENSOCUG00000009873	-/NDUFA7/NDUFC1/-/-/-/-/-/-/-/MPC1/COX6A1	12	0		12	ENSOCUG00000030143/ENSOCUG00000009522/ENSOCUG00000004419/ENSOCUG00000008113/ENSOCUG00000027189/ENSOCUG00000026115/ENSOCUG00000036425/ENSOCUG00000031139/ENSOCUG00000006681/ENSOCUG00000029455/ENSOCUG00000023500/ENSOCUG00000009873
CC	GO:0005739	mitochondrion	21/346	62/2734	1.03169e-05	0.000137989	ENSOCUG00000030143/ENSOCUG00000006340/ENSOCUG00000009522/ENSOCUG00000004419/ENSOCUG00000000989/ENSOCUG00000008113/ENSOCUG00000027189/novel.689/ENSOCUG00000029140/ENSOCUG00000026115/ENSOCUG00000023582/ENSOCUG00000036425/ENSOCUG00000031139/ENSOCUG00000006681/ENSOCUG00000009082/ENSOCUG00000029455/ENSOCUG00000023500/ENSOCUG00000009873/ENSOCUG00000010479/ENSOCUG00000004276/ENSOCUG00000031865	-/MRPL50/NDUFA7/NDUFC1/NDUFB8/-/-/-/-/-/TOMM40/-/-/-/VDAC2/-/MPC1/COX6A1/HCCS/MTERF3/-	21	0		21	ENSOCUG00000030143/ENSOCUG00000006340/ENSOCUG00000009522/ENSOCUG00000004419/ENSOCUG00000000989/ENSOCUG00000008113/ENSOCUG00000027189/novel.689/ENSOCUG00000029140/ENSOCUG00000026115/ENSOCUG00000023582/ENSOCUG00000036425/ENSOCUG00000031139/ENSOCUG00000006681/ENSOCUG00000009082/ENSOCUG00000029455/ENSOCUG00000023500/ENSOCUG00000009873/ENSOCUG00000010479/ENSOCUG00000004276/ENSOCUG00000031865
CC	GO:0031966	mitochondrial membrane	14/346	36/2734	5.73084e-05	0.000681334	ENSOCUG00000030143/ENSOCUG00000009522/ENSOCUG00000004419/ENSOCUG00000008113/ENSOCUG00000027189/ENSOCUG00000026115/ENSOCUG00000023582/ENSOCUG00000036425/ENSOCUG00000031139/ENSOCUG00000006681/ENSOCUG00000009082/ENSOCUG00000029455/ENSOCUG00000023500/ENSOCUG00000009873	-/NDUFA7/NDUFC1/-/-/-/TOMM40/-/-/-/VDAC2/-/MPC1/COX6A1	14	0		14	ENSOCUG00000030143/ENSOCUG00000009522/ENSOCUG00000004419/ENSOCUG00000008113/ENSOCUG00000027189/ENSOCUG00000026115/ENSOCUG00000023582/ENSOCUG00000036425/ENSOCUG00000031139/ENSOCUG00000006681/ENSOCUG00000009082/ENSOCUG00000029455/ENSOCUG00000023500/ENSOCUG00000009873
CC	GO:0044429	mitochondrial part	15/346	43/2734	0.000134611	0.00144034	ENSOCUG00000030143/ENSOCUG00000009522/ENSOCUG00000004419/ENSOCUG00000008113/ENSOCUG00000027189/novel.689/ENSOCUG00000026115/ENSOCUG00000023582/ENSOCUG00000036425/ENSOCUG00000031139/ENSOCUG00000006681/ENSOCUG00000009082/ENSOCUG00000029455/ENSOCUG00000023500/ENSOCUG00000009873	-/NDUFA7/NDUFC1/-/-/-/-/TOMM40/-/-/-/VDAC2/-/MPC1/COX6A1	15	0		15	ENSOCUG00000030143/ENSOCUG00000009522/ENSOCUG00000004419/ENSOCUG00000008113/ENSOCUG00000027189/novel.689/ENSOCUG00000026115/ENSOCUG00000023582/ENSOCUG00000036425/ENSOCUG00000031139/ENSOCUG00000006681/ENSOCUG00000009082/ENSOCUG00000029455/ENSOCUG00000023500/ENSOCUG00000009873
CC	GO:0005740	mitochondrial envelope	14/346	39/2734	0.000158905	0.00154571	ENSOCUG00000030143/ENSOCUG00000009522/ENSOCUG00000004419/ENSOCUG00000008113/ENSOCUG00000027189/ENSOCUG00000026115/ENSOCUG00000023582/ENSOCUG00000036425/ENSOCUG00000031139/ENSOCUG00000006681/ENSOCUG00000009082/ENSOCUG00000029455/ENSOCUG00000023500/ENSOCUG00000009873	-/NDUFA7/NDUFC1/-/-/-/TOMM40/-/-/-/VDAC2/-/MPC1/COX6A1	14	0		14	ENSOCUG00000030143/ENSOCUG00000009522/ENSOCUG00000004419/ENSOCUG00000008113/ENSOCUG00000027189/ENSOCUG00000026115/ENSOCUG00000023582/ENSOCUG00000036425/ENSOCUG00000031139/ENSOCUG00000006681/ENSOCUG00000009082/ENSOCUG00000029455/ENSOCUG00000023500/ENSOCUG00000009873
CC	GO:0005839	proteasome core complex	9/346	19/2734	0.000216885	0.00171897	ENSOCUG00000015635/ENSOCUG00000013109/ENSOCUG00000002598/novel.1005/ENSOCUG00000039085/ENSOCUG00000000439/ENSOCUG00000007973/ENSOCUG00000012092/ENSOCUG00000009114	PSMA6/PSMB5/PSMB3/-/PSMA5/PSMA1/PSMB1/PSMA2/PSMB7	9	0		9	ENSOCUG00000015635/ENSOCUG00000013109/ENSOCUG00000002598/novel.1005/ENSOCUG00000039085/ENSOCUG00000000439/ENSOCUG00000007973/ENSOCUG00000012092/ENSOCUG00000009114
CC	GO:0044455	mitochondrial membrane part	9/346	19/2734	0.000216885	0.00171897	ENSOCUG00000004419/ENSOCUG00000008113/ENSOCUG00000027189/ENSOCUG00000026115/ENSOCUG00000036425/ENSOCUG00000031139/ENSOCUG00000006681/ENSOCUG00000029455/ENSOCUG00000009873	NDUFC1/-/-/-/-/-/-/-/COX6A1	9	0		9	ENSOCUG00000004419/ENSOCUG00000008113/ENSOCUG00000027189/ENSOCUG00000026115/ENSOCUG00000036425/ENSOCUG00000031139/ENSOCUG00000006681/ENSOCUG00000029455/ENSOCUG00000009873
CC	GO:1905368	peptidase complex	11/346	27/2734	0.000224912	0.00171897	ENSOCUG00000029741/ENSOCUG00000015635/ENSOCUG00000013109/ENSOCUG00000002598/ENSOCUG00000003296/novel.1005/ENSOCUG00000039085/ENSOCUG00000000439/ENSOCUG00000007973/ENSOCUG00000012092/ENSOCUG00000009114	-/PSMA6/PSMB5/PSMB3/SPCS1/-/PSMA5/PSMA1/PSMB1/PSMA2/PSMB7	11	0		11	ENSOCUG00000029741/ENSOCUG00000015635/ENSOCUG00000013109/ENSOCUG00000002598/ENSOCUG00000003296/novel.1005/ENSOCUG00000039085/ENSOCUG00000000439/ENSOCUG00000007973/ENSOCUG00000012092/ENSOCUG00000009114
CC	GO:0031967	organelle envelope	15/346	46/2734	0.000317057	0.00212032	ENSOCUG00000030143/ENSOCUG00000009522/ENSOCUG00000004419/ENSOCUG00000008113/ENSOCUG00000027189/ENSOCUG00000026115/ENSOCUG00000023582/ENSOCUG00000036425/ENSOCUG00000031139/ENSOCUG00000006681/ENSOCUG00000009082/ENSOCUG00000029455/ENSOCUG00000023500/ENSOCUG00000009873/ENSOCUG00000017583	-/NDUFA7/NDUFC1/-/-/-/TOMM40/-/-/-/VDAC2/-/MPC1/COX6A1/NUP98	15	1	ENSOCUG00000017583	14	ENSOCUG00000030143/ENSOCUG00000009522/ENSOCUG00000004419/ENSOCUG00000008113/ENSOCUG00000027189/ENSOCUG00000026115/ENSOCUG00000023582/ENSOCUG00000036425/ENSOCUG00000031139/ENSOCUG00000006681/ENSOCUG00000009082/ENSOCUG00000029455/ENSOCUG00000023500/ENSOCUG00000009873
CC	GO:0031975	envelope	15/346	46/2734	0.000317057	0.00212032	ENSOCUG00000030143/ENSOCUG00000009522/ENSOCUG00000004419/ENSOCUG00000008113/ENSOCUG00000027189/ENSOCUG00000026115/ENSOCUG00000023582/ENSOCUG00000036425/ENSOCUG00000031139/ENSOCUG00000006681/ENSOCUG00000009082/ENSOCUG00000029455/ENSOCUG00000023500/ENSOCUG00000009873/ENSOCUG00000017583	-/NDUFA7/NDUFC1/-/-/-/TOMM40/-/-/-/VDAC2/-/MPC1/COX6A1/NUP98	15	1	ENSOCUG00000017583	14	ENSOCUG00000030143/ENSOCUG00000009522/ENSOCUG00000004419/ENSOCUG00000008113/ENSOCUG00000027189/ENSOCUG00000026115/ENSOCUG00000023582/ENSOCUG00000036425/ENSOCUG00000031139/ENSOCUG00000006681/ENSOCUG00000009082/ENSOCUG00000029455/ENSOCUG00000023500/ENSOCUG00000009873
CC	GO:0098800	inner mitochondrial membrane protein complex	7/346	13/2734	0.000425142	0.00267589	ENSOCUG00000004419/ENSOCUG00000008113/ENSOCUG00000026115/ENSOCUG00000031139/ENSOCUG00000006681/ENSOCUG00000029455/ENSOCUG00000009873	NDUFC1/-/-/-/-/-/COX6A1	7	0		7	ENSOCUG00000004419/ENSOCUG00000008113/ENSOCUG00000026115/ENSOCUG00000031139/ENSOCUG00000006681/ENSOCUG00000029455/ENSOCUG00000009873
CC	GO:0000502	proteasome complex	9/346	22/2734	0.000823323	0.00463661	ENSOCUG00000015635/ENSOCUG00000013109/ENSOCUG00000002598/novel.1005/ENSOCUG00000039085/ENSOCUG00000000439/ENSOCUG00000007973/ENSOCUG00000012092/ENSOCUG00000009114	PSMA6/PSMB5/PSMB3/-/PSMA5/PSMA1/PSMB1/PSMA2/PSMB7	9	0		9	ENSOCUG00000015635/ENSOCUG00000013109/ENSOCUG00000002598/novel.1005/ENSOCUG00000039085/ENSOCUG00000000439/ENSOCUG00000007973/ENSOCUG00000012092/ENSOCUG00000009114
CC	GO:1905369	endopeptidase complex	9/346	22/2734	0.000823323	0.00463661	ENSOCUG00000015635/ENSOCUG00000013109/ENSOCUG00000002598/novel.1005/ENSOCUG00000039085/ENSOCUG00000000439/ENSOCUG00000007973/ENSOCUG00000012092/ENSOCUG00000009114	PSMA6/PSMB5/PSMB3/-/PSMA5/PSMA1/PSMB1/PSMA2/PSMB7	9	0		9	ENSOCUG00000015635/ENSOCUG00000013109/ENSOCUG00000002598/novel.1005/ENSOCUG00000039085/ENSOCUG00000000439/ENSOCUG00000007973/ENSOCUG00000012092/ENSOCUG00000009114
CC	GO:0098798	mitochondrial protein complex	8/346	19/2734	0.00129345	0.00691994	ENSOCUG00000004419/ENSOCUG00000008113/novel.689/ENSOCUG00000026115/ENSOCUG00000031139/ENSOCUG00000006681/ENSOCUG00000029455/ENSOCUG00000009873	NDUFC1/-/-/-/-/-/-/COX6A1	8	0		8	ENSOCUG00000004419/ENSOCUG00000008113/novel.689/ENSOCUG00000026115/ENSOCUG00000031139/ENSOCUG00000006681/ENSOCUG00000029455/ENSOCUG00000009873
CC	GO:0005789	endoplasmic reticulum membrane	10/346	30/2734	0.00267001	0.0124214	novel.872/ENSOCUG00000029741/ENSOCUG00000014298/ENSOCUG00000012504/ENSOCUG00000003296/ENSOCUG00000011266/ENSOCUG00000009109/ENSOCUG00000005831/ENSOCUG00000026664/ENSOCUG00000014269	-/-/DUOXA1/-/SPCS1/ALG8/-/RPN2/-/DAD1	10	2	ENSOCUG00000009109/ENSOCUG00000005831	8	novel.872/ENSOCUG00000029741/ENSOCUG00000014298/ENSOCUG00000012504/ENSOCUG00000003296/ENSOCUG00000011266/ENSOCUG00000026664/ENSOCUG00000014269
CC	GO:0042175	nuclear outer membrane-endoplasmic reticulum membrane network	10/346	30/2734	0.00267001	0.0124214	novel.872/ENSOCUG00000029741/ENSOCUG00000014298/ENSOCUG00000012504/ENSOCUG00000003296/ENSOCUG00000011266/ENSOCUG00000009109/ENSOCUG00000005831/ENSOCUG00000026664/ENSOCUG00000014269	-/-/DUOXA1/-/SPCS1/ALG8/-/RPN2/-/DAD1	10	2	ENSOCUG00000009109/ENSOCUG00000005831	8	novel.872/ENSOCUG00000029741/ENSOCUG00000014298/ENSOCUG00000012504/ENSOCUG00000003296/ENSOCUG00000011266/ENSOCUG00000026664/ENSOCUG00000014269
CC	GO:0098827	endoplasmic reticulum subcompartment	10/346	30/2734	0.00267001	0.0124214	novel.872/ENSOCUG00000029741/ENSOCUG00000014298/ENSOCUG00000012504/ENSOCUG00000003296/ENSOCUG00000011266/ENSOCUG00000009109/ENSOCUG00000005831/ENSOCUG00000026664/ENSOCUG00000014269	-/-/DUOXA1/-/SPCS1/ALG8/-/RPN2/-/DAD1	10	2	ENSOCUG00000009109/ENSOCUG00000005831	8	novel.872/ENSOCUG00000029741/ENSOCUG00000014298/ENSOCUG00000012504/ENSOCUG00000003296/ENSOCUG00000011266/ENSOCUG00000026664/ENSOCUG00000014269
CC	GO:0005783	endoplasmic reticulum	13/346	46/2734	0.00342617	0.0149948	novel.872/ENSOCUG00000029741/ENSOCUG00000014298/ENSOCUG00000012504/ENSOCUG00000003296/ENSOCUG00000011266/ENSOCUG00000009109/ENSOCUG00000008866/ENSOCUG00000005831/ENSOCUG00000026664/ENSOCUG00000010111/ENSOCUG00000014269/ENSOCUG00000027511	-/-/DUOXA1/-/SPCS1/ALG8/-/PSMG1/RPN2/-/P4HA3/DAD1/-	13	3	ENSOCUG00000009109/ENSOCUG00000005831/ENSOCUG00000010111	10	novel.872/ENSOCUG00000029741/ENSOCUG00000014298/ENSOCUG00000012504/ENSOCUG00000003296/ENSOCUG00000011266/ENSOCUG00000008866/ENSOCUG00000026664/ENSOCUG00000014269/ENSOCUG00000027511
CC	GO:0044432	endoplasmic reticulum part	10/346	31/2734	0.00350776	0.0149948	novel.872/ENSOCUG00000029741/ENSOCUG00000014298/ENSOCUG00000012504/ENSOCUG00000003296/ENSOCUG00000011266/ENSOCUG00000009109/ENSOCUG00000005831/ENSOCUG00000026664/ENSOCUG00000014269	-/-/DUOXA1/-/SPCS1/ALG8/-/RPN2/-/DAD1	10	2	ENSOCUG00000009109/ENSOCUG00000005831	8	novel.872/ENSOCUG00000029741/ENSOCUG00000014298/ENSOCUG00000012504/ENSOCUG00000003296/ENSOCUG00000011266/ENSOCUG00000026664/ENSOCUG00000014269
CC	GO:0031090	organelle membrane	17/346	68/2734	0.00364359	0.0149948	ENSOCUG00000030143/ENSOCUG00000009522/ENSOCUG00000004419/ENSOCUG00000015538/ENSOCUG00000008113/ENSOCUG00000027189/ENSOCUG00000026115/ENSOCUG00000023582/ENSOCUG00000010861/ENSOCUG00000036425/ENSOCUG00000031139/ENSOCUG00000000009/ENSOCUG00000006681/ENSOCUG00000009082/ENSOCUG00000029455/ENSOCUG00000023500/ENSOCUG00000009873	-/NDUFA7/NDUFC1/-/-/-/-/TOMM40/PEX11G/-/-/CLTA/-/VDAC2/-/MPC1/COX6A1	17	1	ENSOCUG00000010861	16	ENSOCUG00000030143/ENSOCUG00000009522/ENSOCUG00000004419/ENSOCUG00000015538/ENSOCUG00000008113/ENSOCUG00000027189/ENSOCUG00000026115/ENSOCUG00000023582/ENSOCUG00000036425/ENSOCUG00000031139/ENSOCUG00000000009/ENSOCUG00000006681/ENSOCUG00000009082/ENSOCUG00000029455/ENSOCUG00000023500/ENSOCUG00000009873
CC	GO:1902494	catalytic complex	21/346	95/2734	0.00629144	0.0249328	ENSOCUG00000029741/ENSOCUG00000004419/ENSOCUG00000015635/ENSOCUG00000013109/ENSOCUG00000008113/ENSOCUG00000002598/ENSOCUG00000003296/ENSOCUG00000031139/novel.1005/ENSOCUG00000009109/ENSOCUG00000039085/ENSOCUG00000000439/ENSOCUG00000007973/ENSOCUG00000005831/ENSOCUG00000012092/ENSOCUG00000017572/ENSOCUG00000011898/ENSOCUG00000009114/ENSOCUG00000014269/ENSOCUG00000014000/ENSOCUG00000003935	-/NDUFC1/PSMA6/PSMB5/-/PSMB3/SPCS1/-/-/-/PSMA5/PSMA1/PSMB1/RPN2/PSMA2/PPP2R5A/-/PSMB7/DAD1/TAF7/TAF12	21	4	ENSOCUG00000009109/ENSOCUG00000005831/ENSOCUG00000017572/ENSOCUG00000014000	17	ENSOCUG00000029741/ENSOCUG00000004419/ENSOCUG00000015635/ENSOCUG00000013109/ENSOCUG00000008113/ENSOCUG00000002598/ENSOCUG00000003296/ENSOCUG00000031139/novel.1005/ENSOCUG00000039085/ENSOCUG00000000439/ENSOCUG00000007973/ENSOCUG00000012092/ENSOCUG00000011898/ENSOCUG00000009114/ENSOCUG00000014269/ENSOCUG00000003935
CC	GO:0031984	organelle subcompartment	11/346	43/2734	0.0151799	0.058009	novel.872/ENSOCUG00000029741/ENSOCUG00000014298/ENSOCUG00000015538/ENSOCUG00000012504/ENSOCUG00000003296/ENSOCUG00000011266/ENSOCUG00000009109/ENSOCUG00000005831/ENSOCUG00000026664/ENSOCUG00000014269	-/-/DUOXA1/-/-/SPCS1/ALG8/-/RPN2/-/DAD1	11	2	ENSOCUG00000009109/ENSOCUG00000005831	9	novel.872/ENSOCUG00000029741/ENSOCUG00000014298/ENSOCUG00000015538/ENSOCUG00000012504/ENSOCUG00000003296/ENSOCUG00000011266/ENSOCUG00000026664/ENSOCUG00000014269
CC	GO:0031012	extracellular matrix	10/346	40/2734	0.0236536	0.0836223	ENSOCUG00000000374/ENSOCUG00000024308/ENSOCUG00000001035/ENSOCUG00000016362/ENSOCUG00000012811/ENSOCUG00000002407/ENSOCUG00000006357/ENSOCUG00000015005/ENSOCUG00000002859/ENSOCUG00000016236	ADAMTS15/MMP11/ADAMTS2/ADAMTS1/SMOC1/MFAP5/ADAMTS12/GPC4/ADAMTS5/COL15A1	10	10	ENSOCUG00000000374/ENSOCUG00000024308/ENSOCUG00000001035/ENSOCUG00000016362/ENSOCUG00000012811/ENSOCUG00000002407/ENSOCUG00000006357/ENSOCUG00000015005/ENSOCUG00000002859/ENSOCUG00000016236	0
CC	GO:0033177	proton-transporting two-sector ATPase complex, proton-transporting domain	5/346	14/2734	0.0238708	0.0836223	ENSOCUG00000026115/ENSOCUG00000012164/ENSOCUG00000006681/ENSOCUG00000029455/ENSOCUG00000016225	-/ATP5MC3/-/-/ATP5MC1	5	0		5	ENSOCUG00000026115/ENSOCUG00000012164/ENSOCUG00000006681/ENSOCUG00000029455/ENSOCUG00000016225
CC	GO:0016469	proton-transporting two-sector ATPase complex	7/346	24/2734	0.0248357	0.0836223	ENSOCUG00000022981/ENSOCUG00000026115/ENSOCUG00000012164/ENSOCUG00000006681/ENSOCUG00000029455/ENSOCUG00000016225/ENSOCUG00000004642	ATP6V1C2/-/ATP5MC3/-/-/ATP5MC1/ATP5F1C	7	1	ENSOCUG00000022981	6	ENSOCUG00000026115/ENSOCUG00000012164/ENSOCUG00000006681/ENSOCUG00000029455/ENSOCUG00000016225/ENSOCUG00000004642
CC	GO:0098796	membrane protein complex	20/346	101/2734	0.0250085	0.0836223	novel.872/ENSOCUG00000029741/ENSOCUG00000004419/ENSOCUG00000022981/ENSOCUG00000008113/ENSOCUG00000026115/ENSOCUG00000003296/ENSOCUG00000012164/ENSOCUG00000031139/ENSOCUG00000000009/ENSOCUG00000006681/ENSOCUG00000009109/ENSOCUG00000026736/ENSOCUG00000029455/ENSOCUG00000005831/ENSOCUG00000016225/ENSOCUG00000014269/ENSOCUG00000009873/ENSOCUG00000004642/ENSOCUG00000004060	-/-/NDUFC1/ATP6V1C2/-/-/SPCS1/ATP5MC3/-/CLTA/-/-/SGCA/-/RPN2/ATP5MC1/DAD1/COX6A1/ATP5F1C/AP2B1	20	4	ENSOCUG00000022981/ENSOCUG00000009109/ENSOCUG00000005831/ENSOCUG00000004060	16	novel.872/ENSOCUG00000029741/ENSOCUG00000004419/ENSOCUG00000008113/ENSOCUG00000026115/ENSOCUG00000003296/ENSOCUG00000012164/ENSOCUG00000031139/ENSOCUG00000000009/ENSOCUG00000006681/ENSOCUG00000026736/ENSOCUG00000029455/ENSOCUG00000016225/ENSOCUG00000014269/ENSOCUG00000009873/ENSOCUG00000004642
CC	GO:0044446	intracellular organelle part	51/346	331/2734	0.0669244	0.216997	novel.872/ENSOCUG00000030143/ENSOCUG00000012098/ENSOCUG00000009522/ENSOCUG00000029741/ENSOCUG00000004419/ENSOCUG00000006172/ENSOCUG00000006945/ENSOCUG00000014298/ENSOCUG00000015538/ENSOCUG00000008113/ENSOCUG00000003359/ENSOCUG00000027189/ENSOCUG00000001171/ENSOCUG00000001629/ENSOCUG00000006538/novel.689/ENSOCUG00000021825/ENSOCUG00000026115/ENSOCUG00000023582/ENSOCUG00000012504/ENSOCUG00000017525…	-/-/-/NDUFA7/-/NDUFC1/RPL26L1/KRT8/DUOXA1/-/-/ORC6/-/NUF2/CWC15/RPL26/-/-/-/TOMM40/-/MED13L/SPCS1/ALG8/PEX11G/-/-/CLTA/-/ORC2/VDAC2/-/-/-/RPN2/-/-/CDK5RAP2/MPC1/HMGN5/-/MYO1B/DAD1/COX6A1/CAPZA1/MED31/CEP20/TAF7/ARPC4/NUP98/TAF12	51	8	ENSOCUG00000017525/ENSOCUG00000010861/ENSOCUG00000009109/ENSOCUG00000005831/ENSOCUG00000012568/ENSOCUG00000011060/ENSOCUG00000014000/ENSOCUG00000017583	43	novel.872/ENSOCUG00000030143/ENSOCUG00000012098/ENSOCUG00000009522/ENSOCUG00000029741/ENSOCUG00000004419/ENSOCUG00000006172/ENSOCUG00000006945/ENSOCUG00000014298/ENSOCUG00000015538/ENSOCUG00000008113/ENSOCUG00000003359/ENSOCUG00000027189/ENSOCUG00000001171/ENSOCUG00000001629/ENSOCUG00000006538/novel.689/ENSOCUG00000021825/ENSOCUG00000026115/ENSOCUG00000023582/ENSOCUG00000012504/ENSOCUG00000003296…
CC	GO:0044422	organelle part	51/346	333/2734	0.0731322	0.230151	novel.872/ENSOCUG00000030143/ENSOCUG00000012098/ENSOCUG00000009522/ENSOCUG00000029741/ENSOCUG00000004419/ENSOCUG00000006172/ENSOCUG00000006945/ENSOCUG00000014298/ENSOCUG00000015538/ENSOCUG00000008113/ENSOCUG00000003359/ENSOCUG00000027189/ENSOCUG00000001171/ENSOCUG00000001629/ENSOCUG00000006538/novel.689/ENSOCUG00000021825/ENSOCUG00000026115/ENSOCUG00000023582/ENSOCUG00000012504/ENSOCUG00000017525…	-/-/-/NDUFA7/-/NDUFC1/RPL26L1/KRT8/DUOXA1/-/-/ORC6/-/NUF2/CWC15/RPL26/-/-/-/TOMM40/-/MED13L/SPCS1/ALG8/PEX11G/-/-/CLTA/-/ORC2/VDAC2/-/-/-/RPN2/-/-/CDK5RAP2/MPC1/HMGN5/-/MYO1B/DAD1/COX6A1/CAPZA1/MED31/CEP20/TAF7/ARPC4/NUP98/TAF12	51	8	ENSOCUG00000017525/ENSOCUG00000010861/ENSOCUG00000009109/ENSOCUG00000005831/ENSOCUG00000012568/ENSOCUG00000011060/ENSOCUG00000014000/ENSOCUG00000017583	43	novel.872/ENSOCUG00000030143/ENSOCUG00000012098/ENSOCUG00000009522/ENSOCUG00000029741/ENSOCUG00000004419/ENSOCUG00000006172/ENSOCUG00000006945/ENSOCUG00000014298/ENSOCUG00000015538/ENSOCUG00000008113/ENSOCUG00000003359/ENSOCUG00000027189/ENSOCUG00000001171/ENSOCUG00000001629/ENSOCUG00000006538/novel.689/ENSOCUG00000021825/ENSOCUG00000026115/ENSOCUG00000023582/ENSOCUG00000012504/ENSOCUG00000003296…
CC	GO:0005576	extracellular region	30/346	186/2734	0.0894751	0.273538	ENSOCUG00000002835/ENSOCUG00000000374/ENSOCUG00000008771/ENSOCUG00000021710/ENSOCUG00000002828/ENSOCUG00000010189/ENSOCUG00000024883/ENSOCUG00000024308/ENSOCUG00000008561/ENSOCUG00000001035/ENSOCUG00000025513/ENSOCUG00000025358/ENSOCUG00000016362/ENSOCUG00000009701/ENSOCUG00000012811/ENSOCUG00000002407/ENSOCUG00000034927/ENSOCUG00000027471/ENSOCUG00000016964/ENSOCUG00000006357/ENSOCUG00000029611/…	CCN2/ADAMTS15/IL1A/CCL2/IGFBP4/LEP/-/MMP11/-/ADAMTS2/IGFBP5/PROS1/ADAMTS1/CSF3/SMOC1/MFAP5/-/-/MGP/ADAMTS12/IL7/FN1/GPC4/-/ADAMTS5/-/-/PRRG1/IL21/COL15A1	30	19	ENSOCUG00000000374/ENSOCUG00000002828/ENSOCUG00000024308/ENSOCUG00000008561/ENSOCUG00000001035/ENSOCUG00000025513/ENSOCUG00000025358/ENSOCUG00000016362/ENSOCUG00000012811/ENSOCUG00000002407/ENSOCUG00000016964/ENSOCUG00000006357/ENSOCUG00000029611/ENSOCUG00000010104/ENSOCUG00000015005/ENSOCUG00000002859/ENSOCUG00000017620/ENSOCUG00000002424/ENSOCUG00000016236	11	ENSOCUG00000002835/ENSOCUG00000008771/ENSOCUG00000021710/ENSOCUG00000010189/ENSOCUG00000024883/ENSOCUG00000009701/ENSOCUG00000034927/ENSOCUG00000027471/ENSOCUG00000001769/ENSOCUG00000015462/ENSOCUG00000015304
CC	GO:0030684	preribosome	3/346	10/2734	0.122604	0.364406	ENSOCUG00000014120/ENSOCUG00000007541/ENSOCUG00000025395	-/UTP23/-	3	0		3	ENSOCUG00000014120/ENSOCUG00000007541/ENSOCUG00000025395
CC	GO:0012505	endomembrane system	16/346	97/2734	0.157607	0.455783	novel.872/ENSOCUG00000029741/ENSOCUG00000014298/ENSOCUG00000015538/ENSOCUG00000012504/ENSOCUG00000003296/ENSOCUG00000011266/ENSOCUG00000000009/ENSOCUG00000009109/ENSOCUG00000008866/ENSOCUG00000005831/ENSOCUG00000026664/ENSOCUG00000010111/ENSOCUG00000014269/ENSOCUG00000027511/ENSOCUG00000017583	-/-/DUOXA1/-/-/SPCS1/ALG8/CLTA/-/PSMG1/RPN2/-/P4HA3/DAD1/-/NUP98	16	4	ENSOCUG00000009109/ENSOCUG00000005831/ENSOCUG00000010111/ENSOCUG00000017583	12	novel.872/ENSOCUG00000029741/ENSOCUG00000014298/ENSOCUG00000015538/ENSOCUG00000012504/ENSOCUG00000003296/ENSOCUG00000011266/ENSOCUG00000000009/ENSOCUG00000008866/ENSOCUG00000026664/ENSOCUG00000014269/ENSOCUG00000027511
CC	GO:0044421	extracellular region part	11/346	63/2734	0.164965	0.464506	ENSOCUG00000000374/ENSOCUG00000008771/ENSOCUG00000024308/ENSOCUG00000001035/ENSOCUG00000016362/ENSOCUG00000012811/ENSOCUG00000002407/ENSOCUG00000006357/ENSOCUG00000015005/ENSOCUG00000002859/ENSOCUG00000016236	ADAMTS15/IL1A/MMP11/ADAMTS2/ADAMTS1/SMOC1/MFAP5/ADAMTS12/GPC4/ADAMTS5/COL15A1	11	10	ENSOCUG00000000374/ENSOCUG00000024308/ENSOCUG00000001035/ENSOCUG00000016362/ENSOCUG00000012811/ENSOCUG00000002407/ENSOCUG00000006357/ENSOCUG00000015005/ENSOCUG00000002859/ENSOCUG00000016236	1	ENSOCUG00000008771
CC	GO:0005777	peroxisome	2/346	10/2734	0.367204	0.91374	ENSOCUG00000010861/ENSOCUG00000014473	PEX11G/PEX19	2	1	ENSOCUG00000010861	1	ENSOCUG00000014473
CC	GO:0016591	DNA-directed RNA polymerase II, holoenzyme	2/346	10/2734	0.367204	0.91374	ENSOCUG00000014000/ENSOCUG00000003935	TAF7/TAF12	2	1	ENSOCUG00000014000	1	ENSOCUG00000003935
CC	GO:0033178	proton-transporting two-sector ATPase complex, catalytic domain	2/346	10/2734	0.367204	0.91374	ENSOCUG00000022981/ENSOCUG00000004642	ATP6V1C2/ATP5F1C	2	1	ENSOCUG00000022981	1	ENSOCUG00000004642
CC	GO:0042579	microbody	2/346	10/2734	0.367204	0.91374	ENSOCUG00000010861/ENSOCUG00000014473	PEX11G/PEX19	2	1	ENSOCUG00000010861	1	ENSOCUG00000014473
CC	GO:0044798	nuclear transcription factor complex	2/346	10/2734	0.367204	0.91374	ENSOCUG00000014000/ENSOCUG00000003935	TAF7/TAF12	2	1	ENSOCUG00000014000	1	ENSOCUG00000003935
CC	GO:0044427	chromosomal part	6/346	40/2734	0.395356	0.947229	ENSOCUG00000003359/ENSOCUG00000001171/ENSOCUG00000021825/ENSOCUG00000010675/ENSOCUG00000029345/ENSOCUG00000002334	ORC6/NUF2/-/ORC2/HMGN5/-	6	0		6	ENSOCUG00000003359/ENSOCUG00000001171/ENSOCUG00000021825/ENSOCUG00000010675/ENSOCUG00000029345/ENSOCUG00000002334
CC	GO:0005581	collagen trimer	2/346	11/2734	0.414695	0.947229	ENSOCUG00000014857/ENSOCUG00000015020	COL5A3/COL5A2	2	2	ENSOCUG00000014857/ENSOCUG00000015020	0
CC	GO:0005815	microtubule organizing center	2/346	11/2734	0.414695	0.947229	ENSOCUG00000012568/ENSOCUG00000013477	CDK5RAP2/CEP20	2	1	ENSOCUG00000012568	1	ENSOCUG00000013477
CC	GO:1990234	transferase complex	4/346	27/2734	0.451745	0.947229	ENSOCUG00000005831/ENSOCUG00000014269/ENSOCUG00000014000/ENSOCUG00000003935	RPN2/DAD1/TAF7/TAF12	4	2	ENSOCUG00000005831/ENSOCUG00000014000	2	ENSOCUG00000014269/ENSOCUG00000003935
CC	GO:0000428	DNA-directed RNA polymerase complex	2/346	12/2734	0.460336	0.947229	ENSOCUG00000014000/ENSOCUG00000003935	TAF7/TAF12	2	1	ENSOCUG00000014000	1	ENSOCUG00000003935
CC	GO:0000775	chromosome, centromeric region	2/346	12/2734	0.460336	0.947229	ENSOCUG00000001171/ENSOCUG00000002334	NUF2/-	2	0		2	ENSOCUG00000001171/ENSOCUG00000002334
CC	GO:0016592	mediator complex	2/346	12/2734	0.460336	0.947229	ENSOCUG00000017525/ENSOCUG00000016562	MED13L/MED31	2	1	ENSOCUG00000017525	1	ENSOCUG00000016562
CC	GO:0030880	RNA polymerase complex	2/346	12/2734	0.460336	0.947229	ENSOCUG00000014000/ENSOCUG00000003935	TAF7/TAF12	2	1	ENSOCUG00000014000	1	ENSOCUG00000003935
CC	GO:0055029	nuclear DNA-directed RNA polymerase complex	2/346	12/2734	0.460336	0.947229	ENSOCUG00000014000/ENSOCUG00000003935	TAF7/TAF12	2	1	ENSOCUG00000014000	1	ENSOCUG00000003935
CC	GO:0005694	chromosome	7/346	51/2734	0.471578	0.952053	ENSOCUG00000003359/ENSOCUG00000001171/ENSOCUG00000021825/ENSOCUG00000008221/ENSOCUG00000010675/ENSOCUG00000029345/ENSOCUG00000002334	ORC6/NUF2/-/TOP1/ORC2/HMGN5/-	7	1	ENSOCUG00000008221	6	ENSOCUG00000003359/ENSOCUG00000001171/ENSOCUG00000021825/ENSOCUG00000010675/ENSOCUG00000029345/ENSOCUG00000002334
CC	GO:0005667	transcription factor complex	3/346	21/2734	0.507511	0.983292	ENSOCUG00000024309/ENSOCUG00000014000/ENSOCUG00000003935	SMAD7/TAF7/TAF12	3	1	ENSOCUG00000014000	2	ENSOCUG00000024309/ENSOCUG00000003935
CC	GO:0005741	mitochondrial outer membrane	2/346	14/2734	0.544998	0.983292	ENSOCUG00000023582/ENSOCUG00000009082	TOMM40/VDAC2	2	0		2	ENSOCUG00000023582/ENSOCUG00000009082
CC	GO:0031968	organelle outer membrane	2/346	14/2734	0.544998	0.983292	ENSOCUG00000023582/ENSOCUG00000009082	TOMM40/VDAC2	2	0		2	ENSOCUG00000023582/ENSOCUG00000009082
CC	GO:0061695	transferase complex, transferring phosphorus-containing groups	2/346	14/2734	0.544998	0.983292	ENSOCUG00000014000/ENSOCUG00000003935	TAF7/TAF12	2	1	ENSOCUG00000014000	1	ENSOCUG00000003935
CC	GO:0098687	chromosomal region	2/346	14/2734	0.544998	0.983292	ENSOCUG00000001171/ENSOCUG00000002334	NUF2/-	2	0		2	ENSOCUG00000001171/ENSOCUG00000002334
CC	GO:0099080	supramolecular complex	5/346	39/2734	0.560568	0.983292	ENSOCUG00000006945/ENSOCUG00000002407/ENSOCUG00000027691/ENSOCUG00000013117/ENSOCUG00000002334	KRT8/MFAP5/-/-/-	5	1	ENSOCUG00000002407	4	ENSOCUG00000006945/ENSOCUG00000027691/ENSOCUG00000013117/ENSOCUG00000002334
CC	GO:0099081	supramolecular polymer	5/346	39/2734	0.560568	0.983292	ENSOCUG00000006945/ENSOCUG00000002407/ENSOCUG00000027691/ENSOCUG00000013117/ENSOCUG00000002334	KRT8/MFAP5/-/-/-	5	1	ENSOCUG00000002407	4	ENSOCUG00000006945/ENSOCUG00000027691/ENSOCUG00000013117/ENSOCUG00000002334
CC	GO:0099512	supramolecular fiber	5/346	39/2734	0.560568	0.983292	ENSOCUG00000006945/ENSOCUG00000002407/ENSOCUG00000027691/ENSOCUG00000013117/ENSOCUG00000002334	KRT8/MFAP5/-/-/-	5	1	ENSOCUG00000002407	4	ENSOCUG00000006945/ENSOCUG00000027691/ENSOCUG00000013117/ENSOCUG00000002334
CC	GO:0000785	chromatin	2/346	15/2734	0.583723	0.990608	ENSOCUG00000021825/ENSOCUG00000029345	-/HMGN5	2	0		2	ENSOCUG00000021825/ENSOCUG00000029345
CC	GO:0019867	outer membrane	2/346	15/2734	0.583723	0.990608	ENSOCUG00000023582/ENSOCUG00000009082	TOMM40/VDAC2	2	0		2	ENSOCUG00000023582/ENSOCUG00000009082
CC	GO:0098805	whole membrane	4/346	33/2734	0.616382	0.990608	ENSOCUG00000023582/ENSOCUG00000010861/ENSOCUG00000000009/ENSOCUG00000009082	TOMM40/PEX11G/CLTA/VDAC2	4	1	ENSOCUG00000010861	3	ENSOCUG00000023582/ENSOCUG00000000009/ENSOCUG00000009082
CC	GO:0098588	bounding membrane of organelle	5/346	44/2734	0.671241	0.990608	ENSOCUG00000015538/ENSOCUG00000023582/ENSOCUG00000010861/ENSOCUG00000000009/ENSOCUG00000009082	-/TOMM40/PEX11G/CLTA/VDAC2	5	1	ENSOCUG00000010861	4	ENSOCUG00000015538/ENSOCUG00000023582/ENSOCUG00000000009/ENSOCUG00000009082
CC	GO:0005654	nucleoplasm	4/346	36/2734	0.68618	0.990608	ENSOCUG00000017525/ENSOCUG00000016562/ENSOCUG00000014000/ENSOCUG00000003935	MED13L/MED31/TAF7/TAF12	4	2	ENSOCUG00000017525/ENSOCUG00000014000	2	ENSOCUG00000016562/ENSOCUG00000003935
CC	GO:0044451	nucleoplasm part	4/346	36/2734	0.68618	0.990608	ENSOCUG00000017525/ENSOCUG00000016562/ENSOCUG00000014000/ENSOCUG00000003935	MED13L/MED31/TAF7/TAF12	4	2	ENSOCUG00000017525/ENSOCUG00000014000	2	ENSOCUG00000016562/ENSOCUG00000003935
CC	GO:0099513	polymeric cytoskeletal fiber	4/346	36/2734	0.68618	0.990608	ENSOCUG00000006945/ENSOCUG00000027691/ENSOCUG00000013117/ENSOCUG00000002334	KRT8/-/-/-	4	0		4	ENSOCUG00000006945/ENSOCUG00000027691/ENSOCUG00000013117/ENSOCUG00000002334
CC	GO:0030133	transport vesicle	1/346	10/2734	0.742178	0.990608	ENSOCUG00000000009	CLTA	1	0		1	ENSOCUG00000000009
CC	GO:0044454	nuclear chromosome part	1/346	10/2734	0.742178	0.990608	ENSOCUG00000003359	ORC6	1	0		1	ENSOCUG00000003359
CC	GO:0000139	Golgi membrane	1/346	11/2734	0.774926	0.990608	ENSOCUG00000015538	-	1	0		1	ENSOCUG00000015538
CC	GO:0019898	extrinsic component of membrane	1/346	11/2734	0.774926	0.990608	ENSOCUG00000000149	-	1	1	ENSOCUG00000000149	0
CC	GO:0031974	membrane-enclosed lumen	6/346	60/2734	0.790061	0.990608	ENSOCUG00000003359/novel.689/ENSOCUG00000017525/ENSOCUG00000016562/ENSOCUG00000014000/ENSOCUG00000003935	ORC6/-/MED13L/MED31/TAF7/TAF12	6	2	ENSOCUG00000017525/ENSOCUG00000014000	4	ENSOCUG00000003359/novel.689/ENSOCUG00000016562/ENSOCUG00000003935
CC	GO:0043233	organelle lumen	6/346	60/2734	0.790061	0.990608	ENSOCUG00000003359/novel.689/ENSOCUG00000017525/ENSOCUG00000016562/ENSOCUG00000014000/ENSOCUG00000003935	ORC6/-/MED13L/MED31/TAF7/TAF12	6	2	ENSOCUG00000017525/ENSOCUG00000014000	4	ENSOCUG00000003359/novel.689/ENSOCUG00000016562/ENSOCUG00000003935
CC	GO:0070013	intracellular organelle lumen	6/346	60/2734	0.790061	0.990608	ENSOCUG00000003359/novel.689/ENSOCUG00000017525/ENSOCUG00000016562/ENSOCUG00000014000/ENSOCUG00000003935	ORC6/-/MED13L/MED31/TAF7/TAF12	6	2	ENSOCUG00000017525/ENSOCUG00000014000	4	ENSOCUG00000003359/novel.689/ENSOCUG00000016562/ENSOCUG00000003935
CC	GO:0005798	Golgi-associated vesicle	1/346	12/2734	0.803526	0.990608	ENSOCUG00000000009	CLTA	1	0		1	ENSOCUG00000000009
CC	GO:0012506	vesicle membrane	1/346	12/2734	0.803526	0.990608	ENSOCUG00000000009	CLTA	1	0		1	ENSOCUG00000000009
CC	GO:0030120	vesicle coat	1/346	12/2734	0.803526	0.990608	ENSOCUG00000000009	CLTA	1	0		1	ENSOCUG00000000009
CC	GO:0030135	coated vesicle	1/346	12/2734	0.803526	0.990608	ENSOCUG00000000009	CLTA	1	0		1	ENSOCUG00000000009
CC	GO:0030659	cytoplasmic vesicle membrane	1/346	12/2734	0.803526	0.990608	ENSOCUG00000000009	CLTA	1	0		1	ENSOCUG00000000009
CC	GO:0030660	Golgi-associated vesicle membrane	1/346	12/2734	0.803526	0.990608	ENSOCUG00000000009	CLTA	1	0		1	ENSOCUG00000000009
CC	GO:0030662	coated vesicle membrane	1/346	12/2734	0.803526	0.990608	ENSOCUG00000000009	CLTA	1	0		1	ENSOCUG00000000009
CC	GO:0005882	intermediate filament	3/346	33/2734	0.807708	0.990608	ENSOCUG00000006945/ENSOCUG00000027691/ENSOCUG00000013117	KRT8/-/-	3	0		3	ENSOCUG00000006945/ENSOCUG00000027691/ENSOCUG00000013117
CC	GO:0045111	intermediate filament cytoskeleton	3/346	33/2734	0.807708	0.990608	ENSOCUG00000006945/ENSOCUG00000027691/ENSOCUG00000013117	KRT8/-/-	3	0		3	ENSOCUG00000006945/ENSOCUG00000027691/ENSOCUG00000013117
CC	GO:0000228	nuclear chromosome	1/346	13/2734	0.8285	0.990608	ENSOCUG00000003359	ORC6	1	0		1	ENSOCUG00000003359
CC	GO:0044433	cytoplasmic vesicle part	1/346	13/2734	0.8285	0.990608	ENSOCUG00000000009	CLTA	1	0		1	ENSOCUG00000000009
CC	GO:0098791	Golgi subcompartment	1/346	13/2734	0.8285	0.990608	ENSOCUG00000015538	-	1	0		1	ENSOCUG00000015538
CC	GO:0031981	nuclear lumen	5/346	55/2734	0.844289	0.990608	ENSOCUG00000003359/ENSOCUG00000017525/ENSOCUG00000016562/ENSOCUG00000014000/ENSOCUG00000003935	ORC6/MED13L/MED31/TAF7/TAF12	5	2	ENSOCUG00000017525/ENSOCUG00000014000	3	ENSOCUG00000003359/ENSOCUG00000016562/ENSOCUG00000003935
CC	GO:0030117	membrane coat	2/346	25/2734	0.844316	0.990608	ENSOCUG00000000009/ENSOCUG00000004060	CLTA/AP2B1	2	1	ENSOCUG00000004060	1	ENSOCUG00000000009
CC	GO:0048475	coated membrane	2/346	25/2734	0.844316	0.990608	ENSOCUG00000000009/ENSOCUG00000004060	CLTA/AP2B1	2	1	ENSOCUG00000004060	1	ENSOCUG00000000009
CC	GO:0044431	Golgi apparatus part	2/346	26/2734	0.859887	0.990608	ENSOCUG00000015538/ENSOCUG00000000009	-/CLTA	2	0		2	ENSOCUG00000015538/ENSOCUG00000000009
CC	GO:0015630	microtubule cytoskeleton	3/346	38/2734	0.877411	0.990608	ENSOCUG00000012568/ENSOCUG00000002334/ENSOCUG00000013477	CDK5RAP2/-/CEP20	3	1	ENSOCUG00000012568	2	ENSOCUG00000002334/ENSOCUG00000013477
CC	GO:0005634	nucleus	42/346	384/2734	0.881273	0.990608	ENSOCUG00000014589/ENSOCUG00000011568/ENSOCUG00000012707/ENSOCUG00000007708/ENSOCUG00000015612/ENSOCUG00000010127/ENSOCUG00000024399/ENSOCUG00000003359/ENSOCUG00000001629/ENSOCUG00000021825/ENSOCUG00000017525/ENSOCUG00000015599/ENSOCUG00000005398/ENSOCUG00000023479/ENSOCUG00000002095/ENSOCUG00000000467/ENSOCUG00000010675/ENSOCUG00000005893/ENSOCUG00000020895/ENSOCUG00000015090/ENSOCUG00000008215/…	-/CENPK/ELOA/GADD45GIP1/NOL11/-/NAB2/ORC6/CWC15/-/MED13L/GEMIN6/CCNE2/TAF6/NR1H3/RPA3/ORC2/NFIA/VGLL3/SUV39H2/CHD4/NR4A2/EHMT1/TEAD2/-/-/MAGOHB/CCNB2/HMGN5/NCOA1/HIRA/c-ets-1/-/GABPA/RAD1/TRIP4/MED31/TAF7/CCNJL/NUP98/RHNO1/TAF12	42	19	ENSOCUG00000010127/ENSOCUG00000024399/ENSOCUG00000017525/ENSOCUG00000023479/ENSOCUG00000002095/ENSOCUG00000005893/ENSOCUG00000008215/ENSOCUG00000000784/ENSOCUG00000017581/ENSOCUG00000008758/ENSOCUG00000014595/ENSOCUG00000027687/ENSOCUG00000015422/ENSOCUG00000009845/ENSOCUG00000010492/ENSOCUG00000001693/ENSOCUG00000014000/ENSOCUG00000005439/ENSOCUG00000017583	23	ENSOCUG00000014589/ENSOCUG00000011568/ENSOCUG00000012707/ENSOCUG00000007708/ENSOCUG00000015612/ENSOCUG00000003359/ENSOCUG00000001629/ENSOCUG00000021825/ENSOCUG00000015599/ENSOCUG00000005398/ENSOCUG00000000467/ENSOCUG00000010675/ENSOCUG00000020895/ENSOCUG00000015090/ENSOCUG00000029403/ENSOCUG00000001652/ENSOCUG00000029345/ENSOCUG00000006685/ENSOCUG00000014474/ENSOCUG00000002322/ENSOCUG00000016562/…
CC	GO:0044428	nuclear part	7/346	79/2734	0.889783	0.990608	ENSOCUG00000003359/ENSOCUG00000001629/ENSOCUG00000017525/ENSOCUG00000016562/ENSOCUG00000014000/ENSOCUG00000017583/ENSOCUG00000003935	ORC6/CWC15/MED13L/MED31/TAF7/NUP98/TAF12	7	3	ENSOCUG00000017525/ENSOCUG00000014000/ENSOCUG00000017583	4	ENSOCUG00000003359/ENSOCUG00000001629/ENSOCUG00000016562/ENSOCUG00000003935
CC	GO:0015629	actin cytoskeleton	3/346	40/2734	0.898347	0.990608	ENSOCUG00000011060/ENSOCUG00000000270/ENSOCUG00000026353	MYO1B/CAPZA1/ARPC4	3	1	ENSOCUG00000011060	2	ENSOCUG00000000270/ENSOCUG00000026353
CC	GO:0098797	plasma membrane protein complex	2/346	30/2734	0.908927	0.990608	ENSOCUG00000000009/ENSOCUG00000026736	CLTA/SGCA	2	0		2	ENSOCUG00000000009/ENSOCUG00000026736
CC	GO:0005794	Golgi apparatus	2/346	31/2734	0.918395	0.990608	ENSOCUG00000015538/ENSOCUG00000000009	-/CLTA	2	0		2	ENSOCUG00000015538/ENSOCUG00000000009
CC	GO:0031410	cytoplasmic vesicle	1/346	20/2734	0.933882	0.990608	ENSOCUG00000000009	CLTA	1	0		1	ENSOCUG00000000009
CC	GO:0031982	vesicle	1/346	20/2734	0.933882	0.990608	ENSOCUG00000000009	CLTA	1	0		1	ENSOCUG00000000009
CC	GO:0097708	intracellular vesicle	1/346	20/2734	0.933882	0.990608	ENSOCUG00000000009	CLTA	1	0		1	ENSOCUG00000000009
CC	GO:0044430	cytoskeletal part	9/346	106/2734	0.93506	0.990608	ENSOCUG00000006945/ENSOCUG00000027691/ENSOCUG00000013117/ENSOCUG00000012568/ENSOCUG00000002334/ENSOCUG00000011060/ENSOCUG00000000270/ENSOCUG00000013477/ENSOCUG00000026353	KRT8/-/-/CDK5RAP2/-/MYO1B/CAPZA1/CEP20/ARPC4	9	2	ENSOCUG00000012568/ENSOCUG00000011060	7	ENSOCUG00000006945/ENSOCUG00000027691/ENSOCUG00000013117/ENSOCUG00000002334/ENSOCUG00000000270/ENSOCUG00000013477/ENSOCUG00000026353
CC	GO:0005615	extracellular space	1/346	23/2734	0.95609	0.991962	ENSOCUG00000008771	IL1A	1	0		1	ENSOCUG00000008771
CC	GO:0044459	plasma membrane part	2/346	38/2734	0.962875	0.991962	ENSOCUG00000000009/ENSOCUG00000026736	CLTA/SGCA	2	0		2	ENSOCUG00000000009/ENSOCUG00000026736
CC	GO:0016459	myosin complex	1/346	26/2734	0.970853	0.991962	ENSOCUG00000011060	MYO1B	1	1	ENSOCUG00000011060	0
CC	GO:0005856	cytoskeleton	9/346	122/2734	0.979668	0.991962	ENSOCUG00000006945/ENSOCUG00000027691/ENSOCUG00000013117/ENSOCUG00000012568/ENSOCUG00000002334/ENSOCUG00000011060/ENSOCUG00000000270/ENSOCUG00000013477/ENSOCUG00000026353	KRT8/-/-/CDK5RAP2/-/MYO1B/CAPZA1/CEP20/ARPC4	9	2	ENSOCUG00000012568/ENSOCUG00000011060	7	ENSOCUG00000006945/ENSOCUG00000027691/ENSOCUG00000013117/ENSOCUG00000002334/ENSOCUG00000000270/ENSOCUG00000013477/ENSOCUG00000026353
CC	GO:0005886	plasma membrane	2/346	45/2734	0.983564	0.991962	ENSOCUG00000000009/ENSOCUG00000026736	CLTA/SGCA	2	0		2	ENSOCUG00000000009/ENSOCUG00000026736
CC	GO:0071944	cell periphery	2/346	51/2734	0.991962	0.991962	ENSOCUG00000000009/ENSOCUG00000026736	CLTA/SGCA	2	0		2	ENSOCUG00000000009/ENSOCUG00000026736
MF	GO:0003735	structural constituent of ribosome	80/782	275/7500	1.40636e-18	3.60027e-16	ENSOCUG00000005304/ENSOCUG00000026556/ENSOCUG00000022250/ENSOCUG00000000851/ENSOCUG00000028015/ENSOCUG00000002862/ENSOCUG00000012098/ENSOCUG00000021220/ENSOCUG00000027946/ENSOCUG00000022751/ENSOCUG00000034284/ENSOCUG00000027307/ENSOCUG00000022043/ENSOCUG00000010961/ENSOCUG00000038196/ENSOCUG00000024404/ENSOCUG00000006172/ENSOCUG00000027435/ENSOCUG00000029357/ENSOCUG00000025551/ENSOCUG00000013915/…	-/-/-/-/-/RPS15/-/-/-/-/-/RPS21/-/-/-/-/RPL26L1/RPS11/-/-/-/-/-/-/-/-/-/-/-/-/-/-/-/-/-/-/RPL26/-/-/-/-/-/MRPL19/MRPL35/-/-/-/-/RPS24/-/MRPS11/MRPL22/-/-/RPS16/-/MRPL2/MRPS23/MRPL11/-/-/-/-/-/-/-/-/-/-/MRPL27/-/-/-/MRPL17/-/-/-/-/-/RPS3A	80	2	ENSOCUG00000022961/ENSOCUG00000007018	78	ENSOCUG00000005304/ENSOCUG00000026556/ENSOCUG00000022250/ENSOCUG00000000851/ENSOCUG00000028015/ENSOCUG00000002862/ENSOCUG00000012098/ENSOCUG00000021220/ENSOCUG00000027946/ENSOCUG00000022751/ENSOCUG00000034284/ENSOCUG00000027307/ENSOCUG00000022043/ENSOCUG00000010961/ENSOCUG00000038196/ENSOCUG00000024404/ENSOCUG00000006172/ENSOCUG00000027435/ENSOCUG00000029357/ENSOCUG00000025551/ENSOCUG00000013915/…
MF	GO:0005198	structural molecule activity	87/782	342/7500	4.16964e-16	5.33714e-14	ENSOCUG00000005304/ENSOCUG00000026556/ENSOCUG00000022250/ENSOCUG00000000851/ENSOCUG00000028015/ENSOCUG00000002862/ENSOCUG00000012098/ENSOCUG00000021220/ENSOCUG00000027946/ENSOCUG00000022751/ENSOCUG00000034284/ENSOCUG00000027307/ENSOCUG00000022043/ENSOCUG00000010961/ENSOCUG00000038196/ENSOCUG00000024404/ENSOCUG00000006172/ENSOCUG00000027435/ENSOCUG00000029357/ENSOCUG00000025551/ENSOCUG00000013915/…	-/-/-/-/-/RPS15/-/-/-/-/-/RPS21/-/-/-/-/RPL26L1/RPS11/-/-/-/-/KRT8/-/-/-/-/-/-/-/-/-/-/-/-/-/-/RPL26/COL5A3/-/-/-/-/-/MRPL19/MRPL35/-/-/-/-/RPS24/-/CLTA/MRPS11/MRPL22/-/-/COL5A2/RPS16/-/MRPL2/MRPS23/MRPL11/-/-/-/-/-/-/-/-/-/-/-/-/MRPL27/-/-/-/MRPL17/-/-/-/-/-/RPS3A/COL15A1	87	5	ENSOCUG00000022961/ENSOCUG00000014857/ENSOCUG00000015020/ENSOCUG00000007018/ENSOCUG00000016236	82	ENSOCUG00000005304/ENSOCUG00000026556/ENSOCUG00000022250/ENSOCUG00000000851/ENSOCUG00000028015/ENSOCUG00000002862/ENSOCUG00000012098/ENSOCUG00000021220/ENSOCUG00000027946/ENSOCUG00000022751/ENSOCUG00000034284/ENSOCUG00000027307/ENSOCUG00000022043/ENSOCUG00000010961/ENSOCUG00000038196/ENSOCUG00000024404/ENSOCUG00000006172/ENSOCUG00000027435/ENSOCUG00000029357/ENSOCUG00000025551/ENSOCUG00000013915/…
MF	GO:0016651	oxidoreductase activity, acting on NAD(P)H	8/782	13/7500	1.07674e-05	0.000918814	ENSOCUG00000030143/ENSOCUG00000009522/ENSOCUG00000001269/ENSOCUG00000000989/ENSOCUG00000033569/ENSOCUG00000029140/ENSOCUG00000006359/ENSOCUG00000031865	-/NDUFA7/NNT/NDUFB8/NDUFA12/-/NDUFS3/-	8	1	ENSOCUG00000001269	7	ENSOCUG00000030143/ENSOCUG00000009522/ENSOCUG00000000989/ENSOCUG00000033569/ENSOCUG00000029140/ENSOCUG00000006359/ENSOCUG00000031865
MF	GO:0009055	electron transfer activity	13/782	34/7500	1.79763e-05	0.00115048	ENSOCUG00000013971/ENSOCUG00000015853/ENSOCUG00000025399/ENSOCUG00000025605/ENSOCUG00000035654/ENSOCUG00000027189/ENSOCUG00000033569/ENSOCUG00000013249/ENSOCUG00000035288/ENSOCUG00000036425/ENSOCUG00000012628/ENSOCUG00000001735/ENSOCUG00000009873	AOX1/-/-/-/-/-/NDUFA12/-/SDHB/-/GLRX5/COX4I1/COX6A1	13	2	ENSOCUG00000013971/ENSOCUG00000035654	11	ENSOCUG00000015853/ENSOCUG00000025399/ENSOCUG00000025605/ENSOCUG00000027189/ENSOCUG00000033569/ENSOCUG00000013249/ENSOCUG00000035288/ENSOCUG00000036425/ENSOCUG00000012628/ENSOCUG00000001735/ENSOCUG00000009873
MF	GO:0004298	threonine-type endopeptidase activity	8/782	18/7500	0.000227135	0.0096911	ENSOCUG00000015635/ENSOCUG00000013109/ENSOCUG00000002598/ENSOCUG00000039085/ENSOCUG00000000439/ENSOCUG00000007973/ENSOCUG00000012092/ENSOCUG00000009114	PSMA6/PSMB5/PSMB3/PSMA5/PSMA1/PSMB1/PSMA2/PSMB7	8	0		8	ENSOCUG00000015635/ENSOCUG00000013109/ENSOCUG00000002598/ENSOCUG00000039085/ENSOCUG00000000439/ENSOCUG00000007973/ENSOCUG00000012092/ENSOCUG00000009114
MF	GO:0070003	threonine-type peptidase activity	8/782	18/7500	0.000227135	0.0096911	ENSOCUG00000015635/ENSOCUG00000013109/ENSOCUG00000002598/ENSOCUG00000039085/ENSOCUG00000000439/ENSOCUG00000007973/ENSOCUG00000012092/ENSOCUG00000009114	PSMA6/PSMB5/PSMB3/PSMA5/PSMA1/PSMB1/PSMA2/PSMB7	8	0		8	ENSOCUG00000015635/ENSOCUG00000013109/ENSOCUG00000002598/ENSOCUG00000039085/ENSOCUG00000000439/ENSOCUG00000007973/ENSOCUG00000012092/ENSOCUG00000009114
MF	GO:0015078	proton transmembrane transporter activity	13/782	45/7500	0.000476914	0.0174414	ENSOCUG00000022981/ENSOCUG00000015538/ENSOCUG00000027189/ENSOCUG00000026115/ENSOCUG00000012164/ENSOCUG00000036425/ENSOCUG00000006681/ENSOCUG00000029455/ENSOCUG00000024691/ENSOCUG00000016225/ENSOCUG00000001735/ENSOCUG00000009873/ENSOCUG00000004642	ATP6V1C2/-/-/-/ATP5MC3/-/-/-/-/ATP5MC1/COX4I1/COX6A1/ATP5F1C	13	1	ENSOCUG00000022981	12	ENSOCUG00000015538/ENSOCUG00000027189/ENSOCUG00000026115/ENSOCUG00000012164/ENSOCUG00000036425/ENSOCUG00000006681/ENSOCUG00000029455/ENSOCUG00000024691/ENSOCUG00000016225/ENSOCUG00000001735/ENSOCUG00000009873/ENSOCUG00000004642
MF	GO:0016491	oxidoreductase activity	58/782	378/7500	0.00146497	0.0468789	ENSOCUG00000013971/ENSOCUG00000015853/ENSOCUG00000016771/ENSOCUG00000030143/ENSOCUG00000025399/ENSOCUG00000004024/ENSOCUG00000037867/ENSOCUG00000009522/ENSOCUG00000003535/ENSOCUG00000025605/ENSOCUG00000001598/ENSOCUG00000016351/ENSOCUG00000013960/ENSOCUG00000035654/ENSOCUG00000001269/ENSOCUG00000023484/ENSOCUG00000000989/ENSOCUG00000005951/ENSOCUG00000012916/ENSOCUG00000024051/ENSOCUG00000027189/…	AOX1/-/PTGS2/-/-/HSD11B1/-/NDUFA7/CP/-/PAM/HSD17B12/DMGDH/-/NNT/-/NDUFB8/-/P3H3/IDH3B/-/ALDH2/HSD17B4/IDH3G/NDUFA12/KMO/-/-/DHCR24/CYP1B1/SDHB/-/KDM1A/ALDH7A1/GAPDHS/LOXL2/HPGD/-/-/-/PXDN/-/MAOB/-/ME2/GLRX5/P4HA3/CAT/HMOX1/HMGCR/COX4I1/COX6A1/NDUFS3/ALDH6A1/LOXL1/ALOX5/PXDNL/-	58	27	ENSOCUG00000013971/ENSOCUG00000016771/ENSOCUG00000004024/ENSOCUG00000037867/ENSOCUG00000003535/ENSOCUG00000001598/ENSOCUG00000013960/ENSOCUG00000035654/ENSOCUG00000001269/ENSOCUG00000023484/ENSOCUG00000012916/ENSOCUG00000008325/ENSOCUG00000010866/ENSOCUG00000005190/ENSOCUG00000016164/ENSOCUG00000001164/ENSOCUG00000010185/ENSOCUG00000014596/ENSOCUG00000013331/ENSOCUG00000006497/ENSOCUG00000001436/…	31	ENSOCUG00000015853/ENSOCUG00000030143/ENSOCUG00000025399/ENSOCUG00000009522/ENSOCUG00000025605/ENSOCUG00000016351/ENSOCUG00000000989/ENSOCUG00000005951/ENSOCUG00000024051/ENSOCUG00000027189/ENSOCUG00000016554/ENSOCUG00000033569/ENSOCUG00000007699/ENSOCUG00000029140/ENSOCUG00000013249/ENSOCUG00000035288/ENSOCUG00000036425/ENSOCUG00000010922/ENSOCUG00000016289/ENSOCUG00000016301/ENSOCUG00000025023/…
MF	GO:0016209	antioxidant activity	7/782	19/7500	0.00213272	0.0545976	ENSOCUG00000016771/ENSOCUG00000037867/ENSOCUG00000005951/ENSOCUG00000013331/ENSOCUG00000006497/ENSOCUG00000014198/ENSOCUG00000005558	PTGS2/-/-/-/PXDN/CAT/PXDNL	7	5	ENSOCUG00000016771/ENSOCUG00000037867/ENSOCUG00000013331/ENSOCUG00000006497/ENSOCUG00000014198	2	ENSOCUG00000005951/ENSOCUG00000005558
MF	GO:0016684	oxidoreductase activity, acting on peroxide as acceptor	7/782	19/7500	0.00213272	0.0545976	ENSOCUG00000016771/ENSOCUG00000037867/ENSOCUG00000005951/ENSOCUG00000013331/ENSOCUG00000006497/ENSOCUG00000014198/ENSOCUG00000005558	PTGS2/-/-/-/PXDN/CAT/PXDNL	7	5	ENSOCUG00000016771/ENSOCUG00000037867/ENSOCUG00000013331/ENSOCUG00000006497/ENSOCUG00000014198	2	ENSOCUG00000005951/ENSOCUG00000005558
MF	GO:0004601	peroxidase activity	6/782	15/7500	0.00275774	0.0641802	ENSOCUG00000016771/ENSOCUG00000037867/ENSOCUG00000013331/ENSOCUG00000006497/ENSOCUG00000014198/ENSOCUG00000005558	PTGS2/-/-/PXDN/CAT/PXDNL	6	5	ENSOCUG00000016771/ENSOCUG00000037867/ENSOCUG00000013331/ENSOCUG00000006497/ENSOCUG00000014198	1	ENSOCUG00000005558
MF	GO:0008233	peptidase activity	47/782	302/7500	0.00302827	0.0646031	ENSOCUG00000005073/ENSOCUG00000009058/ENSOCUG00000000374/ENSOCUG00000014468/ENSOCUG00000014480/ENSOCUG00000024308/ENSOCUG00000004137/ENSOCUG00000006789/ENSOCUG00000029741/ENSOCUG00000015635/ENSOCUG00000001035/ENSOCUG00000006186/ENSOCUG00000010392/ENSOCUG00000013109/ENSOCUG00000013700/ENSOCUG00000000512/ENSOCUG00000002598/ENSOCUG00000016362/ENSOCUG00000003296/ENSOCUG00000009420/ENSOCUG00000023683/…	USP18/-/ADAMTS15/C1S/C1R/MMP11/PRSS23/UCHL3/-/PSMA6/ADAMTS2/CPXM1/DPEP1/PSMB5/CTSF/USP22/PSMB3/ADAMTS1/SPCS1/NLN/RHBDF1/-/USP15/SCPEP1/CPD/SPG7/PSMA5/PSMA1/-/ADAMTS12/USP45/PSMB1/ADAM15/USP36/PSMA2/USP21/PSMB7/CTSB/NPEPPS/FURIN/PRSS35/CTSV/ADAMTS5/ADAM9/ST14/-/BMP1	47	31	ENSOCUG00000009058/ENSOCUG00000000374/ENSOCUG00000014468/ENSOCUG00000014480/ENSOCUG00000024308/ENSOCUG00000001035/ENSOCUG00000006186/ENSOCUG00000010392/ENSOCUG00000013700/ENSOCUG00000000512/ENSOCUG00000016362/ENSOCUG00000009420/ENSOCUG00000023683/novel.1001/ENSOCUG00000011355/ENSOCUG00000010505/ENSOCUG00000010535/ENSOCUG00000008181/ENSOCUG00000006357/ENSOCUG00000007070/ENSOCUG00000006102/ENSOCUG0…	16	ENSOCUG00000005073/ENSOCUG00000004137/ENSOCUG00000006789/ENSOCUG00000029741/ENSOCUG00000015635/ENSOCUG00000013109/ENSOCUG00000002598/ENSOCUG00000003296/ENSOCUG00000014647/ENSOCUG00000039085/ENSOCUG00000000439/ENSOCUG00000009234/ENSOCUG00000007973/ENSOCUG00000012092/ENSOCUG00000009114/ENSOCUG00000009365
MF	GO:0070011	peptidase activity, acting on L-amino acid peptides	45/782	291/7500	0.00415704	0.0818617	ENSOCUG00000005073/ENSOCUG00000009058/ENSOCUG00000000374/ENSOCUG00000014468/ENSOCUG00000014480/ENSOCUG00000024308/ENSOCUG00000004137/ENSOCUG00000006789/ENSOCUG00000015635/ENSOCUG00000001035/ENSOCUG00000006186/ENSOCUG00000010392/ENSOCUG00000013109/ENSOCUG00000013700/ENSOCUG00000000512/ENSOCUG00000002598/ENSOCUG00000016362/ENSOCUG00000009420/ENSOCUG00000023683/novel.1001/ENSOCUG00000014647/ENSOCUG0…	USP18/-/ADAMTS15/C1S/C1R/MMP11/PRSS23/UCHL3/PSMA6/ADAMTS2/CPXM1/DPEP1/PSMB5/CTSF/USP22/PSMB3/ADAMTS1/NLN/RHBDF1/-/USP15/SCPEP1/CPD/SPG7/PSMA5/PSMA1/-/ADAMTS12/USP45/PSMB1/ADAM15/USP36/PSMA2/USP21/PSMB7/CTSB/NPEPPS/FURIN/PRSS35/CTSV/ADAMTS5/ADAM9/ST14/-/BMP1	45	31	ENSOCUG00000009058/ENSOCUG00000000374/ENSOCUG00000014468/ENSOCUG00000014480/ENSOCUG00000024308/ENSOCUG00000001035/ENSOCUG00000006186/ENSOCUG00000010392/ENSOCUG00000013700/ENSOCUG00000000512/ENSOCUG00000016362/ENSOCUG00000009420/ENSOCUG00000023683/novel.1001/ENSOCUG00000011355/ENSOCUG00000010505/ENSOCUG00000010535/ENSOCUG00000008181/ENSOCUG00000006357/ENSOCUG00000007070/ENSOCUG00000006102/ENSOCUG0…	14	ENSOCUG00000005073/ENSOCUG00000004137/ENSOCUG00000006789/ENSOCUG00000015635/ENSOCUG00000013109/ENSOCUG00000002598/ENSOCUG00000014647/ENSOCUG00000039085/ENSOCUG00000000439/ENSOCUG00000009234/ENSOCUG00000007973/ENSOCUG00000012092/ENSOCUG00000009114/ENSOCUG00000009365
MF	GO:0016798	hydrolase activity, acting on glycosyl bonds	12/782	51/7500	0.00521405	0.0953427	ENSOCUG00000015772/ENSOCUG00000026988/ENSOCUG00000010557/ENSOCUG00000005736/ENSOCUG00000005341/ENSOCUG00000002336/ENSOCUG00000004119/ENSOCUG00000001040/ENSOCUG00000003404/novel.616/ENSOCUG00000008635/ENSOCUG00000027277	CHI3L2/CHI3L1/MANBA/-/HEXB/BST1/GUSB/NEIL3/MAN2A1/-/-/LCT	12	10	ENSOCUG00000015772/ENSOCUG00000026988/ENSOCUG00000010557/ENSOCUG00000005736/ENSOCUG00000005341/ENSOCUG00000002336/ENSOCUG00000004119/ENSOCUG00000003404/novel.616/ENSOCUG00000008635	2	ENSOCUG00000001040/ENSOCUG00000027277
MF	GO:0004175	endopeptidase activity	28/782	174/7500	0.0127436	0.217491	ENSOCUG00000009058/ENSOCUG00000000374/ENSOCUG00000014468/ENSOCUG00000014480/ENSOCUG00000024308/ENSOCUG00000004137/ENSOCUG00000015635/ENSOCUG00000001035/ENSOCUG00000013109/ENSOCUG00000002598/ENSOCUG00000016362/ENSOCUG00000009420/ENSOCUG00000023683/ENSOCUG00000010535/ENSOCUG00000039085/ENSOCUG00000000439/ENSOCUG00000006357/ENSOCUG00000007973/ENSOCUG00000007070/ENSOCUG00000012092/ENSOCUG00000009114/…	-/ADAMTS15/C1S/C1R/MMP11/PRSS23/PSMA6/ADAMTS2/PSMB5/PSMB3/ADAMTS1/NLN/RHBDF1/SPG7/PSMA5/PSMA1/ADAMTS12/PSMB1/ADAM15/PSMA2/PSMB7/CTSB/FURIN/PRSS35/ADAMTS5/ADAM9/ST14/BMP1	28	18	ENSOCUG00000009058/ENSOCUG00000000374/ENSOCUG00000014468/ENSOCUG00000014480/ENSOCUG00000024308/ENSOCUG00000001035/ENSOCUG00000016362/ENSOCUG00000009420/ENSOCUG00000023683/ENSOCUG00000010535/ENSOCUG00000006357/ENSOCUG00000007070/ENSOCUG00000016580/ENSOCUG00000024969/ENSOCUG00000004205/ENSOCUG00000002859/ENSOCUG00000013380/ENSOCUG00000010592	10	ENSOCUG00000004137/ENSOCUG00000015635/ENSOCUG00000013109/ENSOCUG00000002598/ENSOCUG00000039085/ENSOCUG00000000439/ENSOCUG00000007973/ENSOCUG00000012092/ENSOCUG00000009114/ENSOCUG00000009365
MF	GO:0005520	insulin-like growth factor binding	4/782	10/7500	0.0147285	0.22097	ENSOCUG00000002835/ENSOCUG00000002828/ENSOCUG00000008561/ENSOCUG00000025513	CCN2/IGFBP4/-/IGFBP5	4	3	ENSOCUG00000002828/ENSOCUG00000008561/ENSOCUG00000025513	1	ENSOCUG00000002835
MF	GO:0019838	growth factor binding	4/782	10/7500	0.0147285	0.22097	ENSOCUG00000002835/ENSOCUG00000002828/ENSOCUG00000008561/ENSOCUG00000025513	CCN2/IGFBP4/-/IGFBP5	4	3	ENSOCUG00000002828/ENSOCUG00000008561/ENSOCUG00000025513	1	ENSOCUG00000002835
MF	GO:0004553	hydrolase activity, hydrolyzing O-glycosyl compounds	10/782	45/7500	0.015537	0.22097	ENSOCUG00000015772/ENSOCUG00000026988/ENSOCUG00000010557/ENSOCUG00000005736/ENSOCUG00000005341/ENSOCUG00000004119/ENSOCUG00000003404/novel.616/ENSOCUG00000008635/ENSOCUG00000027277	CHI3L2/CHI3L1/MANBA/-/HEXB/GUSB/MAN2A1/-/-/LCT	10	9	ENSOCUG00000015772/ENSOCUG00000026988/ENSOCUG00000010557/ENSOCUG00000005736/ENSOCUG00000005341/ENSOCUG00000004119/ENSOCUG00000003404/novel.616/ENSOCUG00000008635	1	ENSOCUG00000027277
MF	GO:0016853	isomerase activity	11/782	53/7500	0.01888	0.236715	ENSOCUG00000012631/ENSOCUG00000008228/ENSOCUG00000016995/ENSOCUG00000008221/ENSOCUG00000010803/ENSOCUG00000009456/ENSOCUG00000016662/ENSOCUG00000012646/ENSOCUG00000007046/ENSOCUG00000012345/ENSOCUG00000006530	-/-/-/TOP1/PGM3/TRUB1/-/DKC1/PPIL1/PPIF/-	11	1	ENSOCUG00000008221	10	ENSOCUG00000012631/ENSOCUG00000008228/ENSOCUG00000016995/ENSOCUG00000010803/ENSOCUG00000009456/ENSOCUG00000016662/ENSOCUG00000012646/ENSOCUG00000007046/ENSOCUG00000012345/ENSOCUG00000006530
MF	GO:0004129	cytochrome-c oxidase activity	4/782	11/7500	0.0212674	0.236715	ENSOCUG00000027189/ENSOCUG00000036425/ENSOCUG00000001735/ENSOCUG00000009873	-/-/COX4I1/COX6A1	4	0		4	ENSOCUG00000027189/ENSOCUG00000036425/ENSOCUG00000001735/ENSOCUG00000009873
MF	GO:0015002	heme-copper terminal oxidase activity	4/782	11/7500	0.0212674	0.236715	ENSOCUG00000027189/ENSOCUG00000036425/ENSOCUG00000001735/ENSOCUG00000009873	-/-/COX4I1/COX6A1	4	0		4	ENSOCUG00000027189/ENSOCUG00000036425/ENSOCUG00000001735/ENSOCUG00000009873
MF	GO:0016675	oxidoreductase activity, acting on a heme group of donors	4/782	11/7500	0.0212674	0.236715	ENSOCUG00000027189/ENSOCUG00000036425/ENSOCUG00000001735/ENSOCUG00000009873	-/-/COX4I1/COX6A1	4	0		4	ENSOCUG00000027189/ENSOCUG00000036425/ENSOCUG00000001735/ENSOCUG00000009873
MF	GO:0016676	oxidoreductase activity, acting on a heme group of donors, oxygen as acceptor	4/782	11/7500	0.0212674	0.236715	ENSOCUG00000027189/ENSOCUG00000036425/ENSOCUG00000001735/ENSOCUG00000009873	-/-/COX4I1/COX6A1	4	0		4	ENSOCUG00000027189/ENSOCUG00000036425/ENSOCUG00000001735/ENSOCUG00000009873
MF	GO:0015077	monovalent inorganic cation transmembrane transporter activity	16/782	94/7500	0.0326639	0.348415	ENSOCUG00000008019/ENSOCUG00000022981/ENSOCUG00000015538/ENSOCUG00000027189/ENSOCUG00000026115/ENSOCUG00000012164/ENSOCUG00000036425/ENSOCUG00000006681/ENSOCUG00000005456/ENSOCUG00000001144/ENSOCUG00000029455/ENSOCUG00000024691/ENSOCUG00000016225/ENSOCUG00000001735/ENSOCUG00000009873/ENSOCUG00000004642	KCNJ8/ATP6V1C2/-/-/-/ATP5MC3/-/-/KCNE4/SLC6A6/-/-/ATP5MC1/COX4I1/COX6A1/ATP5F1C	16	4	ENSOCUG00000008019/ENSOCUG00000022981/ENSOCUG00000005456/ENSOCUG00000001144	12	ENSOCUG00000015538/ENSOCUG00000027189/ENSOCUG00000026115/ENSOCUG00000012164/ENSOCUG00000036425/ENSOCUG00000006681/ENSOCUG00000029455/ENSOCUG00000024691/ENSOCUG00000016225/ENSOCUG00000001735/ENSOCUG00000009873/ENSOCUG00000004642
MF	GO:0005044	scavenger receptor activity	5/782	19/7500	0.0409596	0.403295	ENSOCUG00000026532/ENSOCUG00000007488/ENSOCUG00000023484/ENSOCUG00000014596/novel.601	SCARA5/SUSD2/-/LOXL2/-	5	5	ENSOCUG00000026532/ENSOCUG00000007488/ENSOCUG00000023484/ENSOCUG00000014596/novel.601	0
MF	GO:0038024	cargo receptor activity	5/782	19/7500	0.0409596	0.403295	ENSOCUG00000026532/ENSOCUG00000007488/ENSOCUG00000023484/ENSOCUG00000014596/novel.601	SCARA5/SUSD2/-/LOXL2/-	5	5	ENSOCUG00000026532/ENSOCUG00000007488/ENSOCUG00000023484/ENSOCUG00000014596/novel.601	0
MF	GO:0008237	metallopeptidase activity	16/782	98/7500	0.045735	0.433636	ENSOCUG00000000374/ENSOCUG00000024308/ENSOCUG00000001035/ENSOCUG00000006186/ENSOCUG00000016362/ENSOCUG00000009420/novel.1001/ENSOCUG00000010505/ENSOCUG00000010535/ENSOCUG00000008181/ENSOCUG00000006357/ENSOCUG00000007070/ENSOCUG00000015748/ENSOCUG00000002859/ENSOCUG00000013380/ENSOCUG00000010592	ADAMTS15/MMP11/ADAMTS2/CPXM1/ADAMTS1/NLN/-/CPD/SPG7/-/ADAMTS12/ADAM15/NPEPPS/ADAMTS5/ADAM9/BMP1	16	16	ENSOCUG00000000374/ENSOCUG00000024308/ENSOCUG00000001035/ENSOCUG00000006186/ENSOCUG00000016362/ENSOCUG00000009420/novel.1001/ENSOCUG00000010505/ENSOCUG00000010535/ENSOCUG00000008181/ENSOCUG00000006357/ENSOCUG00000007070/ENSOCUG00000015748/ENSOCUG00000002859/ENSOCUG00000013380/ENSOCUG00000010592	0
MF	GO:0004559	alpha-mannosidase activity	4/782	14/7500	0.0501648	0.442834	ENSOCUG00000005736/ENSOCUG00000003404/novel.616/ENSOCUG00000008635	-/MAN2A1/-/-	4	4	ENSOCUG00000005736/ENSOCUG00000003404/novel.616/ENSOCUG00000008635	0
MF	GO:0015923	mannosidase activity	4/782	14/7500	0.0501648	0.442834	ENSOCUG00000005736/ENSOCUG00000003404/novel.616/ENSOCUG00000008635	-/MAN2A1/-/-	4	4	ENSOCUG00000005736/ENSOCUG00000003404/novel.616/ENSOCUG00000008635	0
MF	GO:0005507	copper ion binding	4/782	15/7500	0.0629539	0.537206	ENSOCUG00000003535/ENSOCUG00000001598/ENSOCUG00000014596/ENSOCUG00000000978	CP/PAM/LOXL2/LOXL1	4	4	ENSOCUG00000003535/ENSOCUG00000001598/ENSOCUG00000014596/ENSOCUG00000000978	0
MF	GO:0016614	oxidoreductase activity, acting on CH-OH group of donors	9/782	50/7500	0.0709514	0.55572	ENSOCUG00000013971/ENSOCUG00000035654/ENSOCUG00000023484/ENSOCUG00000024051/ENSOCUG00000016554/ENSOCUG00000005190/ENSOCUG00000026601/ENSOCUG00000012433/ENSOCUG00000017427	AOX1/-/-/IDH3B/IDH3G/DHCR24/-/ME2/HMGCR	9	5	ENSOCUG00000013971/ENSOCUG00000035654/ENSOCUG00000023484/ENSOCUG00000005190/ENSOCUG00000017427	4	ENSOCUG00000024051/ENSOCUG00000016554/ENSOCUG00000026601/ENSOCUG00000012433
MF	GO:0003755	peptidyl-prolyl cis-trans isomerase activity	5/782	22/7500	0.0716358	0.55572	ENSOCUG00000012631/ENSOCUG00000008228/ENSOCUG00000016662/ENSOCUG00000007046/ENSOCUG00000012345	-/-/-/PPIL1/PPIF	5	0		5	ENSOCUG00000012631/ENSOCUG00000008228/ENSOCUG00000016662/ENSOCUG00000007046/ENSOCUG00000012345
MF	GO:0016859	cis-trans isomerase activity	5/782	22/7500	0.0716358	0.55572	ENSOCUG00000012631/ENSOCUG00000008228/ENSOCUG00000016662/ENSOCUG00000007046/ENSOCUG00000012345	-/-/-/PPIL1/PPIF	5	0		5	ENSOCUG00000012631/ENSOCUG00000008228/ENSOCUG00000016662/ENSOCUG00000007046/ENSOCUG00000012345
MF	GO:0005539	glycosaminoglycan binding	3/782	10/7500	0.0775994	0.584278	ENSOCUG00000002613/ENSOCUG00000011610/ENSOCUG00000010587	VCAN/VEGFA/APP	3	3	ENSOCUG00000002613/ENSOCUG00000011610/ENSOCUG00000010587	0
MF	GO:0004222	metalloendopeptidase activity	11/782	68/7500	0.0921931	0.648034	ENSOCUG00000000374/ENSOCUG00000024308/ENSOCUG00000001035/ENSOCUG00000016362/ENSOCUG00000009420/ENSOCUG00000010535/ENSOCUG00000006357/ENSOCUG00000007070/ENSOCUG00000002859/ENSOCUG00000013380/ENSOCUG00000010592	ADAMTS15/MMP11/ADAMTS2/ADAMTS1/NLN/SPG7/ADAMTS12/ADAM15/ADAMTS5/ADAM9/BMP1	11	11	ENSOCUG00000000374/ENSOCUG00000024308/ENSOCUG00000001035/ENSOCUG00000016362/ENSOCUG00000009420/ENSOCUG00000010535/ENSOCUG00000006357/ENSOCUG00000007070/ENSOCUG00000002859/ENSOCUG00000013380/ENSOCUG00000010592	0
MF	GO:0005126	cytokine receptor binding	7/782	38/7500	0.0945835	0.648034	ENSOCUG00000008771/ENSOCUG00000021710/ENSOCUG00000024883/ENSOCUG00000034927/ENSOCUG00000027471/ENSOCUG00000029611/ENSOCUG00000015304	IL1A/CCL2/-/-/-/IL7/IL21	7	1	ENSOCUG00000029611	6	ENSOCUG00000008771/ENSOCUG00000021710/ENSOCUG00000024883/ENSOCUG00000034927/ENSOCUG00000027471/ENSOCUG00000015304
MF	GO:0008276	protein methyltransferase activity	3/782	11/7500	0.0987239	0.648034	ENSOCUG00000001676/ENSOCUG00000015090/ENSOCUG00000017581	EZH2/SUV39H2/EHMT1	3	1	ENSOCUG00000017581	2	ENSOCUG00000001676/ENSOCUG00000015090
MF	GO:0008484	sulfuric ester hydrolase activity	3/782	11/7500	0.0987239	0.648034	ENSOCUG00000008355/ENSOCUG00000013960/ENSOCUG00000006345	ARSA/DMGDH/GNS	3	3	ENSOCUG00000008355/ENSOCUG00000013960/ENSOCUG00000006345	0
MF	GO:0031683	G-protein beta/gamma-subunit complex binding	3/782	11/7500	0.0987239	0.648034	ENSOCUG00000005507/ENSOCUG00000017968/ENSOCUG00000016559	GNA14/-/GNAQ	3	3	ENSOCUG00000005507/ENSOCUG00000017968/ENSOCUG00000016559	0
MF	GO:0030246	carbohydrate binding	6/782	32/7500	0.109606	0.697523	ENSOCUG00000007488/ENSOCUG00000025803/ENSOCUG00000013639/ENSOCUG00000024010/ENSOCUG00000003404/ENSOCUG00000025719	SUSD2/-/ADGRL2/GPCPD1/MAN2A1/-	6	5	ENSOCUG00000007488/ENSOCUG00000013639/ENSOCUG00000024010/ENSOCUG00000003404/ENSOCUG00000025719	1	ENSOCUG00000025803
MF	GO:0008083	growth factor activity	8/782	48/7500	0.12144	0.697523	ENSOCUG00000011610/ENSOCUG00000000621/ENSOCUG00000024871/ENSOCUG00000000476/ENSOCUG00000029611/ENSOCUG00000013987/ENSOCUG00000005660/ENSOCUG00000006713	VEGFA/INHBA/GDF11/FGF2/IL7/FGF1/PDGFA/FGF7	8	4	ENSOCUG00000011610/ENSOCUG00000024871/ENSOCUG00000000476/ENSOCUG00000029611	4	ENSOCUG00000000621/ENSOCUG00000013987/ENSOCUG00000005660/ENSOCUG00000006713
MF	GO:0016776	phosphotransferase activity, phosphate group as acceptor	3/782	12/7500	0.121857	0.697523	ENSOCUG00000024946/ENSOCUG00000022135/ENSOCUG00000011411	NME2/NME1/-	3	1	ENSOCUG00000011411	2	ENSOCUG00000024946/ENSOCUG00000022135
MF	GO:0019205	nucleobase-containing compound kinase activity	3/782	12/7500	0.121857	0.697523	ENSOCUG00000024946/ENSOCUG00000022135/ENSOCUG00000011411	NME2/NME1/-	3	1	ENSOCUG00000011411	2	ENSOCUG00000024946/ENSOCUG00000022135
MF	GO:0030545	receptor regulator activity	14/782	96/7500	0.122611	0.697523	ENSOCUG00000021710/ENSOCUG00000010189/ENSOCUG00000024883/ENSOCUG00000011610/ENSOCUG00000000621/ENSOCUG00000024871/ENSOCUG00000009701/ENSOCUG00000034927/ENSOCUG00000000476/ENSOCUG00000029611/ENSOCUG00000001769/ENSOCUG00000013987/ENSOCUG00000005660/ENSOCUG00000006713	CCL2/LEP/-/VEGFA/INHBA/GDF11/CSF3/-/FGF2/IL7/-/FGF1/PDGFA/FGF7	14	4	ENSOCUG00000011610/ENSOCUG00000024871/ENSOCUG00000000476/ENSOCUG00000029611	10	ENSOCUG00000021710/ENSOCUG00000010189/ENSOCUG00000024883/ENSOCUG00000000621/ENSOCUG00000009701/ENSOCUG00000034927/ENSOCUG00000001769/ENSOCUG00000013987/ENSOCUG00000005660/ENSOCUG00000006713
MF	GO:0048018	receptor ligand activity	14/782	96/7500	0.122611	0.697523	ENSOCUG00000021710/ENSOCUG00000010189/ENSOCUG00000024883/ENSOCUG00000011610/ENSOCUG00000000621/ENSOCUG00000024871/ENSOCUG00000009701/ENSOCUG00000034927/ENSOCUG00000000476/ENSOCUG00000029611/ENSOCUG00000001769/ENSOCUG00000013987/ENSOCUG00000005660/ENSOCUG00000006713	CCL2/LEP/-/VEGFA/INHBA/GDF11/CSF3/-/FGF2/IL7/-/FGF1/PDGFA/FGF7	14	4	ENSOCUG00000011610/ENSOCUG00000024871/ENSOCUG00000000476/ENSOCUG00000029611	10	ENSOCUG00000021710/ENSOCUG00000010189/ENSOCUG00000024883/ENSOCUG00000000621/ENSOCUG00000009701/ENSOCUG00000034927/ENSOCUG00000001769/ENSOCUG00000013987/ENSOCUG00000005660/ENSOCUG00000006713
MF	GO:0005509	calcium ion binding	26/782	199/7500	0.133133	0.740917	ENSOCUG00000021304/ENSOCUG00000014189/ENSOCUG00000006606/ENSOCUG00000014619/ENSOCUG00000006105/ENSOCUG00000005736/ENSOCUG00000025358/ENSOCUG00000015474/ENSOCUG00000017878/ENSOCUG00000038679/ENSOCUG00000012811/ENSOCUG00000016007/ENSOCUG00000016964/ENSOCUG00000026736/ENSOCUG00000011137/ENSOCUG00000037425/ENSOCUG00000002107/ENSOCUG00000005827/ENSOCUG00000008226/ENSOCUG00000015796/ENSOCUG00000008635/…	MYL12A/ANXA8/DCHS1/-/CDHR1/-/PROS1/-/ANXA3/-/SMOC1/NID1/MGP/SGCA/FBLN1/CRELD1/CALM2/-/FBN2/ANXA4/-/NID2/FBLN7/HPCAL4/PRRG1/PLS3	26	15	ENSOCUG00000006606/ENSOCUG00000006105/ENSOCUG00000005736/ENSOCUG00000025358/ENSOCUG00000038679/ENSOCUG00000012811/ENSOCUG00000016007/ENSOCUG00000016964/ENSOCUG00000011137/ENSOCUG00000037425/ENSOCUG00000005827/ENSOCUG00000008226/ENSOCUG00000008635/ENSOCUG00000003689/ENSOCUG00000002898	11	ENSOCUG00000021304/ENSOCUG00000014189/ENSOCUG00000014619/ENSOCUG00000015474/ENSOCUG00000017878/ENSOCUG00000026736/ENSOCUG00000002107/ENSOCUG00000015796/ENSOCUG00000022645/ENSOCUG00000015462/ENSOCUG00000006041
MF	GO:0022890	inorganic cation transmembrane transporter activity	18/782	132/7500	0.14213	0.774153	ENSOCUG00000008019/ENSOCUG00000001234/ENSOCUG00000022981/ENSOCUG00000015538/ENSOCUG00000027189/ENSOCUG00000026115/ENSOCUG00000012164/ENSOCUG00000036425/ENSOCUG00000006681/ENSOCUG00000005456/ENSOCUG00000001144/ENSOCUG00000029455/ENSOCUG00000024691/ENSOCUG00000010741/ENSOCUG00000016225/ENSOCUG00000001735/ENSOCUG00000009873/ENSOCUG00000004642	KCNJ8/NIPAL4/ATP6V1C2/-/-/-/ATP5MC3/-/-/KCNE4/SLC6A6/-/-/ITPR2/ATP5MC1/COX4I1/COX6A1/ATP5F1C	18	5	ENSOCUG00000008019/ENSOCUG00000022981/ENSOCUG00000005456/ENSOCUG00000001144/ENSOCUG00000010741	13	ENSOCUG00000001234/ENSOCUG00000015538/ENSOCUG00000027189/ENSOCUG00000026115/ENSOCUG00000012164/ENSOCUG00000036425/ENSOCUG00000006681/ENSOCUG00000029455/ENSOCUG00000024691/ENSOCUG00000016225/ENSOCUG00000001735/ENSOCUG00000009873/ENSOCUG00000004642
MF	GO:0016667	oxidoreductase activity, acting on a sulfur group of donors	3/782	13/7500	0.146729	0.775408	ENSOCUG00000015853/ENSOCUG00000013249/ENSOCUG00000012628	-/-/GLRX5	3	0		3	ENSOCUG00000015853/ENSOCUG00000013249/ENSOCUG00000012628
MF	GO:0003723	RNA binding	25/782	193/7500	0.148418	0.775408	ENSOCUG00000035896/ENSOCUG00000006889/ENSOCUG00000025875/ENSOCUG00000010546/ENSOCUG00000024384/ENSOCUG00000005057/ENSOCUG00000010396/ENSOCUG00000014315/ENSOCUG00000026894/ENSOCUG00000022076/ENSOCUG00000009456/ENSOCUG00000001456/ENSOCUG00000012646/ENSOCUG00000015749/ENSOCUG00000002043/ENSOCUG00000002451/ENSOCUG00000015639/ENSOCUG00000017418/ENSOCUG00000023163/ENSOCUG00000022355/ENSOCUG00000011898/…	-/PNPT1/-/-/-/IGF2BP2/SSB/-/-/-/TRUB1/-/DKC1/-/AIMP1/EIF4G3/SRP19/TARBP1/-/-/-/TM6SF1/MTRF1/-/-	25	4	ENSOCUG00000005057/ENSOCUG00000002451/ENSOCUG00000017418/ENSOCUG00000039414	21	ENSOCUG00000035896/ENSOCUG00000006889/ENSOCUG00000025875/ENSOCUG00000010546/ENSOCUG00000024384/ENSOCUG00000010396/ENSOCUG00000014315/ENSOCUG00000026894/ENSOCUG00000022076/ENSOCUG00000009456/ENSOCUG00000001456/ENSOCUG00000012646/ENSOCUG00000015749/ENSOCUG00000002043/ENSOCUG00000015639/ENSOCUG00000023163/ENSOCUG00000022355/ENSOCUG00000011898/ENSOCUG00000009994/ENSOCUG00000025207/ENSOCUG00000028119
MF	GO:0008234	cysteine-type peptidase activity	11/782	75/7500	0.15394	0.788171	ENSOCUG00000005073/ENSOCUG00000006789/ENSOCUG00000013700/ENSOCUG00000000512/ENSOCUG00000014647/ENSOCUG00000009234/ENSOCUG00000006102/ENSOCUG00000002395/ENSOCUG00000016580/ENSOCUG00000008397/ENSOCUG00000006137	USP18/UCHL3/CTSF/USP22/USP15/USP45/USP36/USP21/CTSB/CTSV/-	11	7	ENSOCUG00000013700/ENSOCUG00000000512/ENSOCUG00000006102/ENSOCUG00000002395/ENSOCUG00000016580/ENSOCUG00000008397/ENSOCUG00000006137	4	ENSOCUG00000005073/ENSOCUG00000006789/ENSOCUG00000014647/ENSOCUG00000009234
MF	GO:0044877	protein-containing complex binding	6/782	36/7500	0.166791	0.791153	ENSOCUG00000005507/ENSOCUG00000017968/ENSOCUG00000021825/ENSOCUG00000010588/ENSOCUG00000016559/ENSOCUG00000029345	GNA14/-/-/EIF6/GNAQ/HMGN5	6	3	ENSOCUG00000005507/ENSOCUG00000017968/ENSOCUG00000016559	3	ENSOCUG00000021825/ENSOCUG00000010588/ENSOCUG00000029345
MF	GO:0003899	DNA-directed 5'-3' RNA polymerase activity	4/782	21/7500	0.169138	0.791153	ENSOCUG00000009485/ENSOCUG00000003458/ENSOCUG00000012064/ENSOCUG00000016729	POLR2G/-/POLR2F/PRIM2	4	0		4	ENSOCUG00000009485/ENSOCUG00000003458/ENSOCUG00000012064/ENSOCUG00000016729
MF	GO:0034062	5'-3' RNA polymerase activity	4/782	21/7500	0.169138	0.791153	ENSOCUG00000009485/ENSOCUG00000003458/ENSOCUG00000012064/ENSOCUG00000016729	POLR2G/-/POLR2F/PRIM2	4	0		4	ENSOCUG00000009485/ENSOCUG00000003458/ENSOCUG00000012064/ENSOCUG00000016729
MF	GO:0097747	RNA polymerase activity	4/782	21/7500	0.169138	0.791153	ENSOCUG00000009485/ENSOCUG00000003458/ENSOCUG00000012064/ENSOCUG00000016729	POLR2G/-/POLR2F/PRIM2	4	0		4	ENSOCUG00000009485/ENSOCUG00000003458/ENSOCUG00000012064/ENSOCUG00000016729
MF	GO:0016903	oxidoreductase activity, acting on the aldehyde or oxo group of donors	3/782	14/7500	0.173065	0.791153	ENSOCUG00000010922/ENSOCUG00000025023/ENSOCUG00000025833	GAPDHS/-/-	3	0		3	ENSOCUG00000010922/ENSOCUG00000025023/ENSOCUG00000025833
MF	GO:1901681	sulfur compound binding	3/782	14/7500	0.173065	0.791153	ENSOCUG00000011610/ENSOCUG00000010587/ENSOCUG00000015005	VEGFA/APP/GPC4	3	3	ENSOCUG00000011610/ENSOCUG00000010587/ENSOCUG00000015005	0
MF	GO:0003924	GTPase activity	7/782	45/7500	0.183563	0.796478	ENSOCUG00000005507/ENSOCUG00000017968/ENSOCUG00000022998/ENSOCUG00000004082/ENSOCUG00000008656/ENSOCUG00000016559/ENSOCUG00000028032	GNA14/-/-/-/-/GNAQ/TUBA1C	7	3	ENSOCUG00000005507/ENSOCUG00000017968/ENSOCUG00000016559	4	ENSOCUG00000022998/ENSOCUG00000004082/ENSOCUG00000008656/ENSOCUG00000028032
MF	GO:0036459	thiol-dependent ubiquitinyl hydrolase activity	7/782	45/7500	0.183563	0.796478	ENSOCUG00000005073/ENSOCUG00000006789/ENSOCUG00000000512/ENSOCUG00000014647/ENSOCUG00000009234/ENSOCUG00000006102/ENSOCUG00000002395	USP18/UCHL3/USP22/USP15/USP45/USP36/USP21	7	3	ENSOCUG00000000512/ENSOCUG00000006102/ENSOCUG00000002395	4	ENSOCUG00000005073/ENSOCUG00000006789/ENSOCUG00000014647/ENSOCUG00000009234
MF	GO:0101005	ubiquitinyl hydrolase activity	7/782	45/7500	0.183563	0.796478	ENSOCUG00000005073/ENSOCUG00000006789/ENSOCUG00000000512/ENSOCUG00000014647/ENSOCUG00000009234/ENSOCUG00000006102/ENSOCUG00000002395	USP18/UCHL3/USP22/USP15/USP45/USP36/USP21	7	3	ENSOCUG00000000512/ENSOCUG00000006102/ENSOCUG00000002395	4	ENSOCUG00000005073/ENSOCUG00000006789/ENSOCUG00000014647/ENSOCUG00000009234
MF	GO:0004180	carboxypeptidase activity	4/782	22/7500	0.190806	0.814104	ENSOCUG00000006186/ENSOCUG00000011355/ENSOCUG00000010505/ENSOCUG00000008181	CPXM1/SCPEP1/CPD/-	4	4	ENSOCUG00000006186/ENSOCUG00000011355/ENSOCUG00000010505/ENSOCUG00000008181	0
MF	GO:0019783	ubiquitin-like protein-specific protease activity	7/782	46/7500	0.198465	0.827282	ENSOCUG00000005073/ENSOCUG00000006789/ENSOCUG00000000512/ENSOCUG00000014647/ENSOCUG00000009234/ENSOCUG00000006102/ENSOCUG00000002395	USP18/UCHL3/USP22/USP15/USP45/USP36/USP21	7	3	ENSOCUG00000000512/ENSOCUG00000006102/ENSOCUG00000002395	4	ENSOCUG00000005073/ENSOCUG00000006789/ENSOCUG00000014647/ENSOCUG00000009234
MF	GO:0008757	S-adenosylmethionine-dependent methyltransferase activity	3/782	15/7500	0.200592	0.827282	ENSOCUG00000001676/ENSOCUG00000015090/ENSOCUG00000017581	EZH2/SUV39H2/EHMT1	3	1	ENSOCUG00000017581	2	ENSOCUG00000001676/ENSOCUG00000015090
MF	GO:0016779	nucleotidyltransferase activity	9/782	63/7500	0.206008	0.827282	ENSOCUG00000029637/ENSOCUG00000009485/ENSOCUG00000034782/ENSOCUG00000015823/ENSOCUG00000027849/ENSOCUG00000003458/ENSOCUG00000012064/ENSOCUG00000015480/ENSOCUG00000016729	-/POLR2G/OAS1/OAS2/OAS3/-/POLR2F/POLE2/PRIM2	9	0		9	ENSOCUG00000029637/ENSOCUG00000009485/ENSOCUG00000034782/ENSOCUG00000015823/ENSOCUG00000027849/ENSOCUG00000003458/ENSOCUG00000012064/ENSOCUG00000015480/ENSOCUG00000016729
MF	GO:0005102	signaling receptor binding	19/782	149/7500	0.207422	0.827282	ENSOCUG00000008771/ENSOCUG00000021710/ENSOCUG00000010189/ENSOCUG00000024883/ENSOCUG00000011610/ENSOCUG00000000621/ENSOCUG00000009655/ENSOCUG00000024871/ENSOCUG00000009701/ENSOCUG00000034927/ENSOCUG00000027471/ENSOCUG00000000476/ENSOCUG00000029611/ENSOCUG00000015422/ENSOCUG00000001769/ENSOCUG00000013987/ENSOCUG00000005660/ENSOCUG00000015304/ENSOCUG00000006713	IL1A/CCL2/LEP/-/VEGFA/INHBA/LAMA4/GDF11/CSF3/-/-/FGF2/IL7/NCOA1/-/FGF1/PDGFA/IL21/FGF7	19	6	ENSOCUG00000011610/ENSOCUG00000009655/ENSOCUG00000024871/ENSOCUG00000000476/ENSOCUG00000029611/ENSOCUG00000015422	13	ENSOCUG00000008771/ENSOCUG00000021710/ENSOCUG00000010189/ENSOCUG00000024883/ENSOCUG00000000621/ENSOCUG00000009701/ENSOCUG00000034927/ENSOCUG00000027471/ENSOCUG00000001769/ENSOCUG00000013987/ENSOCUG00000005660/ENSOCUG00000015304/ENSOCUG00000006713
MF	GO:0051536	iron-sulfur cluster binding	4/782	23/7500	0.213284	0.827282	ENSOCUG00000013971/ENSOCUG00000025399/ENSOCUG00000035654/ENSOCUG00000035288	AOX1/-/-/SDHB	4	2	ENSOCUG00000013971/ENSOCUG00000035654	2	ENSOCUG00000025399/ENSOCUG00000035288
MF	GO:0051540	metal cluster binding	4/782	23/7500	0.213284	0.827282	ENSOCUG00000013971/ENSOCUG00000025399/ENSOCUG00000035654/ENSOCUG00000035288	AOX1/-/-/SDHB	4	2	ENSOCUG00000013971/ENSOCUG00000035654	2	ENSOCUG00000025399/ENSOCUG00000035288
MF	GO:0016866	intramolecular transferase activity	3/782	16/7500	0.229049	0.875174	ENSOCUG00000010803/ENSOCUG00000009456/ENSOCUG00000012646	PGM3/TRUB1/DKC1	3	0		3	ENSOCUG00000010803/ENSOCUG00000009456/ENSOCUG00000012646
MF	GO:0008324	cation transmembrane transporter activity	18/782	145/7500	0.250332	0.942426	ENSOCUG00000008019/ENSOCUG00000001234/ENSOCUG00000022981/ENSOCUG00000015538/ENSOCUG00000027189/ENSOCUG00000026115/ENSOCUG00000012164/ENSOCUG00000036425/ENSOCUG00000006681/ENSOCUG00000005456/ENSOCUG00000001144/ENSOCUG00000029455/ENSOCUG00000024691/ENSOCUG00000010741/ENSOCUG00000016225/ENSOCUG00000001735/ENSOCUG00000009873/ENSOCUG00000004642	KCNJ8/NIPAL4/ATP6V1C2/-/-/-/ATP5MC3/-/-/KCNE4/SLC6A6/-/-/ITPR2/ATP5MC1/COX4I1/COX6A1/ATP5F1C	18	5	ENSOCUG00000008019/ENSOCUG00000022981/ENSOCUG00000005456/ENSOCUG00000001144/ENSOCUG00000010741	13	ENSOCUG00000001234/ENSOCUG00000015538/ENSOCUG00000027189/ENSOCUG00000026115/ENSOCUG00000012164/ENSOCUG00000036425/ENSOCUG00000006681/ENSOCUG00000029455/ENSOCUG00000024691/ENSOCUG00000016225/ENSOCUG00000001735/ENSOCUG00000009873/ENSOCUG00000004642
MF	GO:0005125	cytokine activity	4/782	25/7500	0.260158	0.965225	ENSOCUG00000021710/ENSOCUG00000024883/ENSOCUG00000009701/ENSOCUG00000034927	CCL2/-/CSF3/-	4	0		4	ENSOCUG00000021710/ENSOCUG00000024883/ENSOCUG00000009701/ENSOCUG00000034927
MF	GO:0009982	pseudouridine synthase activity	2/782	10/7500	0.280449	0.982258	ENSOCUG00000009456/ENSOCUG00000012646	TRUB1/DKC1	2	0		2	ENSOCUG00000009456/ENSOCUG00000012646
MF	GO:0001664	G protein-coupled receptor binding	3/782	18/7500	0.287771	0.982258	ENSOCUG00000021710/ENSOCUG00000024883/ENSOCUG00000034927	CCL2/-/-	3	0		3	ENSOCUG00000021710/ENSOCUG00000024883/ENSOCUG00000034927
MF	GO:0004181	metallocarboxypeptidase activity	3/782	18/7500	0.287771	0.982258	ENSOCUG00000006186/ENSOCUG00000010505/ENSOCUG00000008181	CPXM1/CPD/-	3	3	ENSOCUG00000006186/ENSOCUG00000010505/ENSOCUG00000008181	0
MF	GO:0008009	chemokine activity	3/782	18/7500	0.287771	0.982258	ENSOCUG00000021710/ENSOCUG00000024883/ENSOCUG00000034927	CCL2/-/-	3	0		3	ENSOCUG00000021710/ENSOCUG00000024883/ENSOCUG00000034927
MF	GO:0008235	metalloexopeptidase activity	3/782	18/7500	0.287771	0.982258	ENSOCUG00000006186/ENSOCUG00000010505/ENSOCUG00000008181	CPXM1/CPD/-	3	3	ENSOCUG00000006186/ENSOCUG00000010505/ENSOCUG00000008181	0
MF	GO:0042379	chemokine receptor binding	3/782	18/7500	0.287771	0.982258	ENSOCUG00000021710/ENSOCUG00000024883/ENSOCUG00000034927	CCL2/-/-	3	0		3	ENSOCUG00000021710/ENSOCUG00000024883/ENSOCUG00000034927
MF	GO:0004540	ribonuclease activity	4/782	27/7500	0.308753	0.999375	ENSOCUG00000006889/ENSOCUG00000006537/ENSOCUG00000006896/ENSOCUG00000039414	PNPT1/POP5/RPP30/-	4	1	ENSOCUG00000039414	3	ENSOCUG00000006889/ENSOCUG00000006537/ENSOCUG00000006896
MF	GO:0004843	thiol-dependent ubiquitin-specific protease activity	2/782	11/7500	0.320832	0.999375	ENSOCUG00000006789/ENSOCUG00000014647	UCHL3/USP15	2	0		2	ENSOCUG00000006789/ENSOCUG00000014647
MF	GO:0005201	extracellular matrix structural constituent	2/782	11/7500	0.320832	0.999375	ENSOCUG00000014857/ENSOCUG00000015020	COL5A3/COL5A2	2	2	ENSOCUG00000014857/ENSOCUG00000015020	0
MF	GO:0005249	voltage-gated potassium channel activity	2/782	11/7500	0.320832	0.999375	ENSOCUG00000008019/ENSOCUG00000005456	KCNJ8/KCNE4	2	2	ENSOCUG00000008019/ENSOCUG00000005456	0
MF	GO:0005244	voltage-gated ion channel activity	3/782	20/7500	0.347443	0.999375	ENSOCUG00000008019/ENSOCUG00000005456/ENSOCUG00000007065	KCNJ8/KCNE4/CLCN2	3	3	ENSOCUG00000008019/ENSOCUG00000005456/ENSOCUG00000007065	0
MF	GO:0022832	voltage-gated channel activity	3/782	20/7500	0.347443	0.999375	ENSOCUG00000008019/ENSOCUG00000005456/ENSOCUG00000007065	KCNJ8/KCNE4/CLCN2	3	3	ENSOCUG00000008019/ENSOCUG00000005456/ENSOCUG00000007065	0
MF	GO:0004866	endopeptidase inhibitor activity	4/782	29/7500	0.358124	0.999375	ENSOCUG00000037643/ENSOCUG00000010718/ENSOCUG00000010587/ENSOCUG00000006102	SPINT2/TIMP1/APP/USP36	4	4	ENSOCUG00000037643/ENSOCUG00000010718/ENSOCUG00000010587/ENSOCUG00000006102	0
MF	GO:0061135	endopeptidase regulator activity	4/782	29/7500	0.358124	0.999375	ENSOCUG00000037643/ENSOCUG00000010718/ENSOCUG00000010587/ENSOCUG00000006102	SPINT2/TIMP1/APP/USP36	4	4	ENSOCUG00000037643/ENSOCUG00000010718/ENSOCUG00000010587/ENSOCUG00000006102	0
MF	GO:0001076	transcription factor activity, RNA polymerase II transcription factor binding	2/782	12/7500	0.360627	0.999375	ENSOCUG00000017525/ENSOCUG00000016562	MED13L/MED31	2	1	ENSOCUG00000017525	1	ENSOCUG00000016562
MF	GO:0001104	RNA polymerase II transcription cofactor activity	2/782	12/7500	0.360627	0.999375	ENSOCUG00000017525/ENSOCUG00000016562	MED13L/MED31	2	1	ENSOCUG00000017525	1	ENSOCUG00000016562
MF	GO:0008238	exopeptidase activity	5/782	38/7500	0.363073	0.999375	ENSOCUG00000006186/ENSOCUG00000010392/ENSOCUG00000011355/ENSOCUG00000010505/ENSOCUG00000008181	CPXM1/DPEP1/SCPEP1/CPD/-	5	5	ENSOCUG00000006186/ENSOCUG00000010392/ENSOCUG00000011355/ENSOCUG00000010505/ENSOCUG00000008181	0
MF	GO:0005543	phospholipid binding	7/782	56/7500	0.366048	0.999375	ENSOCUG00000014189/ENSOCUG00000009286/ENSOCUG00000017878/ENSOCUG00000014089/ENSOCUG00000017072/ENSOCUG00000015796/ENSOCUG00000005858	ANXA8/ZCCHC14/ANXA3/PLD1/-/ANXA4/SNX3	7	2	ENSOCUG00000009286/ENSOCUG00000014089	5	ENSOCUG00000014189/ENSOCUG00000017878/ENSOCUG00000017072/ENSOCUG00000015796/ENSOCUG00000005858
MF	GO:0098772	molecular function regulator	30/782	269/7500	0.375369	0.999375	ENSOCUG00000012611/ENSOCUG00000021710/ENSOCUG00000010189/ENSOCUG00000024883/ENSOCUG00000037643/ENSOCUG00000015858/ENSOCUG00000011610/ENSOCUG00000000621/ENSOCUG00000024871/ENSOCUG00000010297/ENSOCUG00000008631/ENSOCUG00000000255/ENSOCUG00000009701/ENSOCUG00000006010/ENSOCUG00000010718/ENSOCUG00000010587/ENSOCUG00000034927/ENSOCUG00000032453/ENSOCUG00000000476/ENSOCUG00000000227/ENSOCUG00000026664/…	NET1/CCL2/LEP/-/SPINT2/SMAP2/VEGFA/INHBA/GDF11/SIPA1L2/AGFG2/ARHGEF6/CSF3/ARHGDIB/TIMP1/APP/-/-/FGF2/ASAP3/-/IL7/USP36/ARHGEF3/-/FGF1/FARP1/RGL2/PDGFA/FGF7	30	18	ENSOCUG00000037643/ENSOCUG00000015858/ENSOCUG00000011610/ENSOCUG00000024871/ENSOCUG00000010297/ENSOCUG00000008631/ENSOCUG00000000255/ENSOCUG00000006010/ENSOCUG00000010718/ENSOCUG00000010587/ENSOCUG00000032453/ENSOCUG00000000476/ENSOCUG00000000227/ENSOCUG00000029611/ENSOCUG00000006102/ENSOCUG00000013280/ENSOCUG00000003174/ENSOCUG00000026930	12	ENSOCUG00000012611/ENSOCUG00000021710/ENSOCUG00000010189/ENSOCUG00000024883/ENSOCUG00000000621/ENSOCUG00000009701/ENSOCUG00000034927/ENSOCUG00000026664/ENSOCUG00000001769/ENSOCUG00000013987/ENSOCUG00000005660/ENSOCUG00000006713
MF	GO:0015318	inorganic molecular entity transmembrane transporter activity	26/782	232/7500	0.37806	0.999375	ENSOCUG00000008019/ENSOCUG00000001234/ENSOCUG00000024108/ENSOCUG00000025304/ENSOCUG00000022981/ENSOCUG00000015538/ENSOCUG00000027189/ENSOCUG00000026115/ENSOCUG00000012164/ENSOCUG00000036425/ENSOCUG00000006681/ENSOCUG00000005456/ENSOCUG00000001144/ENSOCUG00000011284/ENSOCUG00000029455/ENSOCUG00000002733/ENSOCUG00000004314/ENSOCUG00000024691/ENSOCUG00000010741/ENSOCUG00000010231/ENSOCUG00000016225/…	KCNJ8/NIPAL4/-/KCNC1/ATP6V1C2/-/-/-/ATP5MC3/-/-/KCNE4/SLC6A6/SLC7A2/-/CACNA1G/TRPM1/-/ITPR2/CHRNE/ATP5MC1/FXYD6/COX4I1/COX6A1/ATP5F1C/CLCN2	26	12	ENSOCUG00000008019/ENSOCUG00000024108/ENSOCUG00000025304/ENSOCUG00000022981/ENSOCUG00000005456/ENSOCUG00000001144/ENSOCUG00000011284/ENSOCUG00000002733/ENSOCUG00000010741/ENSOCUG00000010231/ENSOCUG00000005593/ENSOCUG00000007065	14	ENSOCUG00000001234/ENSOCUG00000015538/ENSOCUG00000027189/ENSOCUG00000026115/ENSOCUG00000012164/ENSOCUG00000036425/ENSOCUG00000006681/ENSOCUG00000029455/ENSOCUG00000004314/ENSOCUG00000024691/ENSOCUG00000016225/ENSOCUG00000001735/ENSOCUG00000009873/ENSOCUG00000004642
MF	GO:0051082	unfolded protein binding	4/782	30/7500	0.382833	0.999375	ENSOCUG00000012679/ENSOCUG00000004940/ENSOCUG00000011328/ENSOCUG00000025828	DNAJB4/PFDN4/-/-	4	0		4	ENSOCUG00000012679/ENSOCUG00000004940/ENSOCUG00000011328/ENSOCUG00000025828
MF	GO:0140098	catalytic activity, acting on RNA	11/782	94/7500	0.390299	0.999375	ENSOCUG00000009485/ENSOCUG00000006889/ENSOCUG00000006537/ENSOCUG00000003458/ENSOCUG00000012064/ENSOCUG00000023345/ENSOCUG00000017418/ENSOCUG00000016729/ENSOCUG00000005082/ENSOCUG00000006896/ENSOCUG00000039414	POLR2G/PNPT1/POP5/-/POLR2F/PTRH2/TARBP1/PRIM2/QARS1/RPP30/-	11	3	ENSOCUG00000017418/ENSOCUG00000005082/ENSOCUG00000039414	8	ENSOCUG00000009485/ENSOCUG00000006889/ENSOCUG00000006537/ENSOCUG00000003458/ENSOCUG00000012064/ENSOCUG00000023345/ENSOCUG00000016729/ENSOCUG00000006896
MF	GO:0004252	serine-type endopeptidase activity	8/782	67/7500	0.398826	0.999375	ENSOCUG00000009058/ENSOCUG00000014468/ENSOCUG00000014480/ENSOCUG00000004137/ENSOCUG00000023683/ENSOCUG00000024969/ENSOCUG00000004205/ENSOCUG00000009365	-/C1S/C1R/PRSS23/RHBDF1/FURIN/PRSS35/ST14	8	6	ENSOCUG00000009058/ENSOCUG00000014468/ENSOCUG00000014480/ENSOCUG00000023683/ENSOCUG00000024969/ENSOCUG00000004205	2	ENSOCUG00000004137/ENSOCUG00000009365
MF	GO:0003950	NAD+ ADP-ribosyltransferase activity	2/782	13/7500	0.399518	0.999375	ENSOCUG00000017820/ENSOCUG00000014454	PARP1/PARP8	2	2	ENSOCUG00000017820/ENSOCUG00000014454	0
MF	GO:0022843	voltage-gated cation channel activity	2/782	13/7500	0.399518	0.999375	ENSOCUG00000008019/ENSOCUG00000005456	KCNJ8/KCNE4	2	2	ENSOCUG00000008019/ENSOCUG00000005456	0
MF	GO:0004725	protein tyrosine phosphatase activity	4/782	31/7500	0.407427	0.999375	ENSOCUG00000016125/ENSOCUG00000003047/ENSOCUG00000004042/ENSOCUG00000012661	PTPRM/CDKN3/PTPRF/PTPRU	4	3	ENSOCUG00000016125/ENSOCUG00000004042/ENSOCUG00000012661	1	ENSOCUG00000003047
MF	GO:0008168	methyltransferase activity	8/782	68/7500	0.415314	0.999375	ENSOCUG00000007598/ENSOCUG00000017297/ENSOCUG00000001676/ENSOCUG00000015090/ENSOCUG00000017418/ENSOCUG00000017581/ENSOCUG00000003603/ENSOCUG00000039017	NSUN4/BUD23/EZH2/SUV39H2/TARBP1/EHMT1/EMG1/METTL27	8	3	ENSOCUG00000017418/ENSOCUG00000017581/ENSOCUG00000039017	5	ENSOCUG00000007598/ENSOCUG00000017297/ENSOCUG00000001676/ENSOCUG00000015090/ENSOCUG00000003603
MF	GO:0008236	serine-type peptidase activity	9/782	78/7500	0.426913	0.999375	ENSOCUG00000009058/ENSOCUG00000014468/ENSOCUG00000014480/ENSOCUG00000004137/ENSOCUG00000023683/ENSOCUG00000011355/ENSOCUG00000024969/ENSOCUG00000004205/ENSOCUG00000009365	-/C1S/C1R/PRSS23/RHBDF1/SCPEP1/FURIN/PRSS35/ST14	9	7	ENSOCUG00000009058/ENSOCUG00000014468/ENSOCUG00000014480/ENSOCUG00000023683/ENSOCUG00000011355/ENSOCUG00000024969/ENSOCUG00000004205	2	ENSOCUG00000004137/ENSOCUG00000009365
MF	GO:0017171	serine hydrolase activity	9/782	78/7500	0.426913	0.999375	ENSOCUG00000009058/ENSOCUG00000014468/ENSOCUG00000014480/ENSOCUG00000004137/ENSOCUG00000023683/ENSOCUG00000011355/ENSOCUG00000024969/ENSOCUG00000004205/ENSOCUG00000009365	-/C1S/C1R/PRSS23/RHBDF1/SCPEP1/FURIN/PRSS35/ST14	9	7	ENSOCUG00000009058/ENSOCUG00000014468/ENSOCUG00000014480/ENSOCUG00000023683/ENSOCUG00000011355/ENSOCUG00000024969/ENSOCUG00000004205	2	ENSOCUG00000004137/ENSOCUG00000009365
MF	GO:0016616	oxidoreductase activity, acting on the CH-OH group of donors, NAD or NADP as acceptor	5/782	41/7500	0.427636	0.999375	ENSOCUG00000024051/ENSOCUG00000016554/ENSOCUG00000026601/ENSOCUG00000012433/ENSOCUG00000017427	IDH3B/IDH3G/-/ME2/HMGCR	5	1	ENSOCUG00000017427	4	ENSOCUG00000024051/ENSOCUG00000016554/ENSOCUG00000026601/ENSOCUG00000012433
MF	GO:0030695	GTPase regulator activity	5/782	41/7500	0.427636	0.999375	ENSOCUG00000015858/ENSOCUG00000010297/ENSOCUG00000008631/ENSOCUG00000006010/ENSOCUG00000000227	SMAP2/SIPA1L2/AGFG2/ARHGDIB/ASAP3	5	5	ENSOCUG00000015858/ENSOCUG00000010297/ENSOCUG00000008631/ENSOCUG00000006010/ENSOCUG00000000227	0
MF	GO:0050660	flavin adenine dinucleotide binding	4/782	32/7500	0.431821	0.999375	ENSOCUG00000013971/ENSOCUG00000035654/ENSOCUG00000007699/ENSOCUG00000005190	AOX1/-/KMO/DHCR24	4	3	ENSOCUG00000013971/ENSOCUG00000035654/ENSOCUG00000005190	1	ENSOCUG00000007699
MF	GO:0015075	ion transmembrane transporter activity	28/782	257/7500	0.432085	0.999375	ENSOCUG00000008019/ENSOCUG00000001234/ENSOCUG00000024108/ENSOCUG00000025304/ENSOCUG00000022981/ENSOCUG00000015538/ENSOCUG00000027189/ENSOCUG00000026115/ENSOCUG00000012164/ENSOCUG00000036425/ENSOCUG00000006681/ENSOCUG00000005456/ENSOCUG00000001144/ENSOCUG00000011284/ENSOCUG00000029455/ENSOCUG00000002733/ENSOCUG00000004314/ENSOCUG00000024691/ENSOCUG00000010741/ENSOCUG00000010231/ENSOCUG00000016225/…	KCNJ8/NIPAL4/-/KCNC1/ATP6V1C2/-/-/-/ATP5MC3/-/-/KCNE4/SLC6A6/SLC7A2/-/CACNA1G/TRPM1/-/ITPR2/CHRNE/ATP5MC1/FXYD6/COX4I1/COX6A1/ATP5F1C/SLC4A4/CLCN2/SLC4A3	28	14	ENSOCUG00000008019/ENSOCUG00000024108/ENSOCUG00000025304/ENSOCUG00000022981/ENSOCUG00000005456/ENSOCUG00000001144/ENSOCUG00000011284/ENSOCUG00000002733/ENSOCUG00000010741/ENSOCUG00000010231/ENSOCUG00000005593/ENSOCUG00000006500/ENSOCUG00000007065/ENSOCUG00000011360	14	ENSOCUG00000001234/ENSOCUG00000015538/ENSOCUG00000027189/ENSOCUG00000026115/ENSOCUG00000012164/ENSOCUG00000036425/ENSOCUG00000006681/ENSOCUG00000029455/ENSOCUG00000004314/ENSOCUG00000024691/ENSOCUG00000016225/ENSOCUG00000001735/ENSOCUG00000009873/ENSOCUG00000004642
MF	GO:0019001	guanyl nucleotide binding	23/782	210/7500	0.433957	0.999375	ENSOCUG00000005507/ENSOCUG00000032265/ENSOCUG00000022471/ENSOCUG00000008250/ENSOCUG00000017968/ENSOCUG00000028024/ENSOCUG00000004501/ENSOCUG00000024881/ENSOCUG00000012000/ENSOCUG00000012588/ENSOCUG00000021924/ENSOCUG00000023645/ENSOCUG00000016120/ENSOCUG00000008656/ENSOCUG00000013173/ENSOCUG00000016559/ENSOCUG00000035839/ENSOCUG00000002217/ENSOCUG00000024432/ENSOCUG00000008121/ENSOCUG00000005317/…	GNA14/RHOB/-/SAR1B/-/-/-/-/-/RHOU/-/-/-/-/RHEB/GNAQ/-/-/-/RASL11A/CRACR2A/NRAS/-	23	6	ENSOCUG00000005507/ENSOCUG00000017968/ENSOCUG00000024881/ENSOCUG00000012588/ENSOCUG00000016559/ENSOCUG00000005317	17	ENSOCUG00000032265/ENSOCUG00000022471/ENSOCUG00000008250/ENSOCUG00000028024/ENSOCUG00000004501/ENSOCUG00000012000/ENSOCUG00000021924/ENSOCUG00000023645/ENSOCUG00000016120/ENSOCUG00000008656/ENSOCUG00000013173/ENSOCUG00000035839/ENSOCUG00000002217/ENSOCUG00000024432/ENSOCUG00000008121/ENSOCUG00000022455/ENSOCUG00000026506
MF	GO:0000988	transcription factor activity, protein binding	3/782	23/7500	0.43558	0.999375	ENSOCUG00000017525/ENSOCUG00000015422/ENSOCUG00000016562	MED13L/NCOA1/MED31	3	2	ENSOCUG00000017525/ENSOCUG00000015422	1	ENSOCUG00000016562
MF	GO:0000989	transcription factor activity, transcription factor binding	3/782	23/7500	0.43558	0.999375	ENSOCUG00000017525/ENSOCUG00000015422/ENSOCUG00000016562	MED13L/NCOA1/MED31	3	2	ENSOCUG00000017525/ENSOCUG00000015422	1	ENSOCUG00000016562
MF	GO:0003712	transcription cofactor activity	3/782	23/7500	0.43558	0.999375	ENSOCUG00000017525/ENSOCUG00000015422/ENSOCUG00000016562	MED13L/NCOA1/MED31	3	2	ENSOCUG00000017525/ENSOCUG00000015422	1	ENSOCUG00000016562
MF	GO:0008270	zinc ion binding	48/782	447/7500	0.436193	0.999375	ENSOCUG00000008330/ENSOCUG00000000374/ENSOCUG00000024308/ENSOCUG00000001035/ENSOCUG00000006186/novel.559/ENSOCUG00000010127/ENSOCUG00000010299/ENSOCUG00000014535/ENSOCUG00000010367/ENSOCUG00000000512/ENSOCUG00000009286/ENSOCUG00000016362/ENSOCUG00000010136/ENSOCUG00000017820/ENSOCUG00000006034/novel.1001/ENSOCUG00000002095/ENSOCUG00000026668/ENSOCUG00000012639/ENSOCUG00000007951/ENSOCUG0000001050…	-/ADAMTS15/MMP11/ADAMTS2/CPXM1/-/-/CSRP1/IMPA1/ZDHHC21/USP22/ZCCHC14/ADAMTS1/LMCD1/PARP1/FHL1/-/NR1H3/SNRPC/LMO4/-/CPD/SPG7/-/FHL2/LIMD2/-/ADAMTS12/SUV39H2/CHD4/USP45/NR4A2/EHMT1/TAB2/ADAM15/NEIL3/MAN2A1/MORC2/NPEPPS/MARCHF6/TRIM16/TRIP4/PJA1/ADAMTS5/ADAM9/ZDHHC15/ABLIM1/-	48	32	ENSOCUG00000000374/ENSOCUG00000024308/ENSOCUG00000001035/ENSOCUG00000006186/novel.559/ENSOCUG00000010127/ENSOCUG00000000512/ENSOCUG00000009286/ENSOCUG00000016362/ENSOCUG00000017820/novel.1001/ENSOCUG00000002095/ENSOCUG00000012639/ENSOCUG00000010505/ENSOCUG00000010535/novel.1042/ENSOCUG00000004288/ENSOCUG00000008181/ENSOCUG00000006357/ENSOCUG00000008215/ENSOCUG00000000784/ENSOCUG00000017581/ENSOCU…	16	ENSOCUG00000008330/ENSOCUG00000010299/ENSOCUG00000014535/ENSOCUG00000010367/ENSOCUG00000010136/ENSOCUG00000006034/ENSOCUG00000026668/ENSOCUG00000007951/ENSOCUG00000007967/ENSOCUG00000015090/ENSOCUG00000009234/ENSOCUG00000001040/ENSOCUG00000037357/ENSOCUG00000002322/ENSOCUG00000011747/ENSOCUG00000010899
MF	GO:0016702	oxidoreductase activity, acting on single donors with incorporation of molecular oxygen, incorporation of two atoms of oxygen	2/782	14/7500	0.43726	0.999375	ENSOCUG00000010111/ENSOCUG00000005428	P4HA3/ALOX5	2	2	ENSOCUG00000010111/ENSOCUG00000005428	0
MF	GO:0030414	peptidase inhibitor activity	4/782	33/7500	0.455933	0.999375	ENSOCUG00000037643/ENSOCUG00000010718/ENSOCUG00000010587/ENSOCUG00000006102	SPINT2/TIMP1/APP/USP36	4	4	ENSOCUG00000037643/ENSOCUG00000010718/ENSOCUG00000010587/ENSOCUG00000006102	0
MF	GO:0061134	peptidase regulator activity	4/782	33/7500	0.455933	0.999375	ENSOCUG00000037643/ENSOCUG00000010718/ENSOCUG00000010587/ENSOCUG00000006102	SPINT2/TIMP1/APP/USP36	4	4	ENSOCUG00000037643/ENSOCUG00000010718/ENSOCUG00000010587/ENSOCUG00000006102	0
MF	GO:0003682	chromatin binding	2/782	15/7500	0.47367	0.999375	ENSOCUG00000021825/ENSOCUG00000029345	-/HMGN5	2	0		2	ENSOCUG00000021825/ENSOCUG00000029345
MF	GO:0004867	serine-type endopeptidase inhibitor activity	2/782	15/7500	0.47367	0.999375	ENSOCUG00000037643/ENSOCUG00000010587	SPINT2/APP	2	2	ENSOCUG00000037643/ENSOCUG00000010587	0
MF	GO:0016701	oxidoreductase activity, acting on single donors with incorporation of molecular oxygen	2/782	15/7500	0.47367	0.999375	ENSOCUG00000010111/ENSOCUG00000005428	P4HA3/ALOX5	2	2	ENSOCUG00000010111/ENSOCUG00000005428	0
MF	GO:0015631	tubulin binding	6/782	53/7500	0.480751	0.999375	ENSOCUG00000012069/ENSOCUG00000003956/ENSOCUG00000000699/ENSOCUG00000008220/ENSOCUG00000013950/ENSOCUG00000002334	KIFC3/MAP4/CENPE/KIF26B/KIF18A/-	6	3	ENSOCUG00000012069/ENSOCUG00000003956/ENSOCUG00000008220	3	ENSOCUG00000000699/ENSOCUG00000013950/ENSOCUG00000002334
MF	GO:0017016	Ras GTPase binding	7/782	63/7500	0.489493	0.999375	ENSOCUG00000012611/ENSOCUG00000000255/ENSOCUG00000003608/ENSOCUG00000032453/ENSOCUG00000002727/ENSOCUG00000013280/ENSOCUG00000003174	NET1/ARHGEF6/DAAM1/-/-/ARHGEF3/FARP1	7	6	ENSOCUG00000000255/ENSOCUG00000003608/ENSOCUG00000032453/ENSOCUG00000002727/ENSOCUG00000013280/ENSOCUG00000003174	1	ENSOCUG00000012611
MF	GO:0031267	small GTPase binding	7/782	63/7500	0.489493	0.999375	ENSOCUG00000012611/ENSOCUG00000000255/ENSOCUG00000003608/ENSOCUG00000032453/ENSOCUG00000002727/ENSOCUG00000013280/ENSOCUG00000003174	NET1/ARHGEF6/DAAM1/-/-/ARHGEF3/FARP1	7	6	ENSOCUG00000000255/ENSOCUG00000003608/ENSOCUG00000032453/ENSOCUG00000002727/ENSOCUG00000013280/ENSOCUG00000003174	1	ENSOCUG00000012611
MF	GO:0017048	Rho GTPase binding	6/782	54/7500	0.499496	0.999375	ENSOCUG00000012611/ENSOCUG00000000255/ENSOCUG00000003608/ENSOCUG00000032453/ENSOCUG00000013280/ENSOCUG00000003174	NET1/ARHGEF6/DAAM1/-/ARHGEF3/FARP1	6	5	ENSOCUG00000000255/ENSOCUG00000003608/ENSOCUG00000032453/ENSOCUG00000013280/ENSOCUG00000003174	1	ENSOCUG00000012611
MF	GO:0019843	rRNA binding	2/782	16/7500	0.508616	0.999375	ENSOCUG00000022076/ENSOCUG00000028119	-/-	2	0		2	ENSOCUG00000022076/ENSOCUG00000028119
MF	GO:0008017	microtubule binding	5/782	45/7500	0.51132	0.999375	ENSOCUG00000012069/ENSOCUG00000000699/ENSOCUG00000008220/ENSOCUG00000013950/ENSOCUG00000002334	KIFC3/CENPE/KIF26B/KIF18A/-	5	2	ENSOCUG00000012069/ENSOCUG00000008220	3	ENSOCUG00000000699/ENSOCUG00000013950/ENSOCUG00000002334
MF	GO:0005096	GTPase activator activity	4/782	36/7500	0.52591	0.999375	ENSOCUG00000015858/ENSOCUG00000010297/ENSOCUG00000008631/ENSOCUG00000000227	SMAP2/SIPA1L2/AGFG2/ASAP3	4	4	ENSOCUG00000015858/ENSOCUG00000010297/ENSOCUG00000008631/ENSOCUG00000000227	0
MF	GO:0008509	anion transmembrane transporter activity	4/782	36/7500	0.52591	0.999375	ENSOCUG00000011284/ENSOCUG00000006500/ENSOCUG00000007065/ENSOCUG00000011360	SLC7A2/SLC4A4/CLCN2/SLC4A3	4	4	ENSOCUG00000011284/ENSOCUG00000006500/ENSOCUG00000007065/ENSOCUG00000011360	0
MF	GO:0016741	transferase activity, transferring one-carbon groups	8/782	75/7500	0.52865	0.999375	ENSOCUG00000007598/ENSOCUG00000017297/ENSOCUG00000001676/ENSOCUG00000015090/ENSOCUG00000017418/ENSOCUG00000017581/ENSOCUG00000003603/ENSOCUG00000039017	NSUN4/BUD23/EZH2/SUV39H2/TARBP1/EHMT1/EMG1/METTL27	8	3	ENSOCUG00000017418/ENSOCUG00000017581/ENSOCUG00000039017	5	ENSOCUG00000007598/ENSOCUG00000017297/ENSOCUG00000001676/ENSOCUG00000015090/ENSOCUG00000003603
MF	GO:0003779	actin binding	5/782	46/7500	0.531485	0.999375	ENSOCUG00000010895/ENSOCUG00000009383/ENSOCUG00000003608/ENSOCUG00000026152/ENSOCUG00000000149	SVIL/CFL2/DAAM1/DBN1/-	5	4	ENSOCUG00000010895/ENSOCUG00000003608/ENSOCUG00000026152/ENSOCUG00000000149	1	ENSOCUG00000009383
MF	GO:0016758	transferase activity, transferring hexosyl groups	6/782	56/7500	0.536237	0.999375	ENSOCUG00000010550/ENSOCUG00000011266/ENSOCUG00000003383/ENSOCUG00000008822/ENSOCUG00000014269/ENSOCUG00000011918	B3GALT4/ALG8/MGAT4A/MGAT4B/DAD1/STT3B	6	3	ENSOCUG00000010550/ENSOCUG00000008822/ENSOCUG00000011918	3	ENSOCUG00000011266/ENSOCUG00000003383/ENSOCUG00000014269
MF	GO:0020037	heme binding	6/782	56/7500	0.536237	0.999375	ENSOCUG00000016771/ENSOCUG00000025605/ENSOCUG00000016164/ENSOCUG00000006497/ENSOCUG00000014198/ENSOCUG00000005558	PTGS2/-/CYP1B1/PXDN/CAT/PXDNL	6	4	ENSOCUG00000016771/ENSOCUG00000016164/ENSOCUG00000006497/ENSOCUG00000014198	2	ENSOCUG00000025605/ENSOCUG00000005558
MF	GO:0030234	enzyme regulator activity	10/782	96/7500	0.551044	0.999375	ENSOCUG00000037643/ENSOCUG00000015858/ENSOCUG00000010297/ENSOCUG00000008631/ENSOCUG00000006010/ENSOCUG00000010718/ENSOCUG00000010587/ENSOCUG00000000227/ENSOCUG00000026664/ENSOCUG00000006102	SPINT2/SMAP2/SIPA1L2/AGFG2/ARHGDIB/TIMP1/APP/ASAP3/-/USP36	10	9	ENSOCUG00000037643/ENSOCUG00000015858/ENSOCUG00000010297/ENSOCUG00000008631/ENSOCUG00000006010/ENSOCUG00000010718/ENSOCUG00000010587/ENSOCUG00000000227/ENSOCUG00000006102	1	ENSOCUG00000026664
MF	GO:0005088	Ras guanyl-nucleotide exchange factor activity	5/782	47/7500	0.551269	0.999375	ENSOCUG00000012611/ENSOCUG00000000255/ENSOCUG00000032453/ENSOCUG00000013280/ENSOCUG00000003174	NET1/ARHGEF6/-/ARHGEF3/FARP1	5	4	ENSOCUG00000000255/ENSOCUG00000032453/ENSOCUG00000013280/ENSOCUG00000003174	1	ENSOCUG00000012611
MF	GO:0005089	Rho guanyl-nucleotide exchange factor activity	5/782	47/7500	0.551269	0.999375	ENSOCUG00000012611/ENSOCUG00000000255/ENSOCUG00000032453/ENSOCUG00000013280/ENSOCUG00000003174	NET1/ARHGEF6/-/ARHGEF3/FARP1	5	4	ENSOCUG00000000255/ENSOCUG00000032453/ENSOCUG00000013280/ENSOCUG00000003174	1	ENSOCUG00000012611
MF	GO:0008146	sulfotransferase activity	3/782	28/7500	0.570577	0.999375	ENSOCUG00000013192/ENSOCUG00000001536/ENSOCUG00000012868	SULT1C2/-/CHST10	3	3	ENSOCUG00000013192/ENSOCUG00000001536/ENSOCUG00000012868	0
MF	GO:0015399	primary active transmembrane transporter activity	3/782	28/7500	0.570577	0.999375	ENSOCUG00000008023/ENSOCUG00000014610/ENSOCUG00000004642	ABCC9/ABCC4/ATP5F1C	3	2	ENSOCUG00000008023/ENSOCUG00000014610	1	ENSOCUG00000004642
MF	GO:0015405	P-P-bond-hydrolysis-driven transmembrane transporter activity	3/782	28/7500	0.570577	0.999375	ENSOCUG00000008023/ENSOCUG00000014610/ENSOCUG00000004642	ABCC9/ABCC4/ATP5F1C	3	2	ENSOCUG00000008023/ENSOCUG00000014610	1	ENSOCUG00000004642
MF	GO:0016782	transferase activity, transferring sulfur-containing groups	3/782	28/7500	0.570577	0.999375	ENSOCUG00000013192/ENSOCUG00000001536/ENSOCUG00000012868	SULT1C2/-/CHST10	3	3	ENSOCUG00000013192/ENSOCUG00000001536/ENSOCUG00000012868	0
MF	GO:0042626	ATPase activity, coupled to transmembrane movement of substances	3/782	28/7500	0.570577	0.999375	ENSOCUG00000008023/ENSOCUG00000014610/ENSOCUG00000004642	ABCC9/ABCC4/ATP5F1C	3	2	ENSOCUG00000008023/ENSOCUG00000014610	1	ENSOCUG00000004642
MF	GO:0043492	ATPase activity, coupled to movement of substances	3/782	28/7500	0.570577	0.999375	ENSOCUG00000008023/ENSOCUG00000014610/ENSOCUG00000004642	ABCC9/ABCC4/ATP5F1C	3	2	ENSOCUG00000008023/ENSOCUG00000014610	1	ENSOCUG00000004642
MF	GO:0051213	dioxygenase activity	2/782	18/7500	0.573786	0.999375	ENSOCUG00000010111/ENSOCUG00000005428	P4HA3/ALOX5	2	2	ENSOCUG00000010111/ENSOCUG00000005428	0
MF	GO:0048037	cofactor binding	18/782	177/7500	0.58226	0.999375	ENSOCUG00000013971/ENSOCUG00000016771/ENSOCUG00000025399/ENSOCUG00000025605/ENSOCUG00000035654/ENSOCUG00000001269/ENSOCUG00000023484/ENSOCUG00000007699/ENSOCUG00000007361/ENSOCUG00000005190/ENSOCUG00000016164/ENSOCUG00000035288/ENSOCUG00000006497/ENSOCUG00000012433/ENSOCUG00000014198/ENSOCUG00000017427/ENSOCUG00000006688/ENSOCUG00000005558	AOX1/PTGS2/-/-/-/NNT/-/KMO/EXT2/DHCR24/CYP1B1/SDHB/PXDN/ME2/CAT/HMGCR/PDXDC1/PXDNL	18	12	ENSOCUG00000013971/ENSOCUG00000016771/ENSOCUG00000035654/ENSOCUG00000001269/ENSOCUG00000023484/ENSOCUG00000007361/ENSOCUG00000005190/ENSOCUG00000016164/ENSOCUG00000006497/ENSOCUG00000014198/ENSOCUG00000017427/ENSOCUG00000006688	6	ENSOCUG00000025399/ENSOCUG00000025605/ENSOCUG00000007699/ENSOCUG00000035288/ENSOCUG00000012433/ENSOCUG00000005558
MF	GO:0046906	tetrapyrrole binding	6/782	59/7500	0.589043	0.999375	ENSOCUG00000016771/ENSOCUG00000025605/ENSOCUG00000016164/ENSOCUG00000006497/ENSOCUG00000014198/ENSOCUG00000005558	PTGS2/-/CYP1B1/PXDN/CAT/PXDNL	6	4	ENSOCUG00000016771/ENSOCUG00000016164/ENSOCUG00000006497/ENSOCUG00000014198	2	ENSOCUG00000025605/ENSOCUG00000005558
MF	GO:0060589	nucleoside-triphosphatase regulator activity	5/782	49/7500	0.589565	0.999375	ENSOCUG00000015858/ENSOCUG00000010297/ENSOCUG00000008631/ENSOCUG00000006010/ENSOCUG00000000227	SMAP2/SIPA1L2/AGFG2/ARHGDIB/ASAP3	5	5	ENSOCUG00000015858/ENSOCUG00000010297/ENSOCUG00000008631/ENSOCUG00000006010/ENSOCUG00000000227	0
MF	GO:0008092	cytoskeletal protein binding	11/782	109/7500	0.592741	0.999375	ENSOCUG00000010895/ENSOCUG00000009383/ENSOCUG00000012069/ENSOCUG00000003956/ENSOCUG00000000699/ENSOCUG00000003608/ENSOCUG00000008220/ENSOCUG00000013950/ENSOCUG00000026152/ENSOCUG00000002334/ENSOCUG00000000149	SVIL/CFL2/KIFC3/MAP4/CENPE/DAAM1/KIF26B/KIF18A/DBN1/-/-	11	7	ENSOCUG00000010895/ENSOCUG00000012069/ENSOCUG00000003956/ENSOCUG00000003608/ENSOCUG00000008220/ENSOCUG00000026152/ENSOCUG00000000149	4	ENSOCUG00000009383/ENSOCUG00000000699/ENSOCUG00000013950/ENSOCUG00000002334
MF	GO:0001883	purine nucleoside binding	20/782	199/7500	0.60499	0.999375	ENSOCUG00000032265/ENSOCUG00000022471/ENSOCUG00000008250/ENSOCUG00000028024/ENSOCUG00000004501/ENSOCUG00000024881/ENSOCUG00000012000/ENSOCUG00000012588/ENSOCUG00000021924/ENSOCUG00000023645/ENSOCUG00000016120/ENSOCUG00000008656/ENSOCUG00000013173/ENSOCUG00000035839/ENSOCUG00000002217/ENSOCUG00000024432/ENSOCUG00000008121/ENSOCUG00000005317/ENSOCUG00000022455/ENSOCUG00000026506	RHOB/-/SAR1B/-/-/-/-/RHOU/-/-/-/-/RHEB/-/-/-/RASL11A/CRACR2A/NRAS/-	20	3	ENSOCUG00000024881/ENSOCUG00000012588/ENSOCUG00000005317	17	ENSOCUG00000032265/ENSOCUG00000022471/ENSOCUG00000008250/ENSOCUG00000028024/ENSOCUG00000004501/ENSOCUG00000012000/ENSOCUG00000021924/ENSOCUG00000023645/ENSOCUG00000016120/ENSOCUG00000008656/ENSOCUG00000013173/ENSOCUG00000035839/ENSOCUG00000002217/ENSOCUG00000024432/ENSOCUG00000008121/ENSOCUG00000022455/ENSOCUG00000026506
MF	GO:0005525	GTP binding	20/782	199/7500	0.60499	0.999375	ENSOCUG00000032265/ENSOCUG00000022471/ENSOCUG00000008250/ENSOCUG00000028024/ENSOCUG00000004501/ENSOCUG00000024881/ENSOCUG00000012000/ENSOCUG00000012588/ENSOCUG00000021924/ENSOCUG00000023645/ENSOCUG00000016120/ENSOCUG00000008656/ENSOCUG00000013173/ENSOCUG00000035839/ENSOCUG00000002217/ENSOCUG00000024432/ENSOCUG00000008121/ENSOCUG00000005317/ENSOCUG00000022455/ENSOCUG00000026506	RHOB/-/SAR1B/-/-/-/-/RHOU/-/-/-/-/RHEB/-/-/-/RASL11A/CRACR2A/NRAS/-	20	3	ENSOCUG00000024881/ENSOCUG00000012588/ENSOCUG00000005317	17	ENSOCUG00000032265/ENSOCUG00000022471/ENSOCUG00000008250/ENSOCUG00000028024/ENSOCUG00000004501/ENSOCUG00000012000/ENSOCUG00000021924/ENSOCUG00000023645/ENSOCUG00000016120/ENSOCUG00000008656/ENSOCUG00000013173/ENSOCUG00000035839/ENSOCUG00000002217/ENSOCUG00000024432/ENSOCUG00000008121/ENSOCUG00000022455/ENSOCUG00000026506
MF	GO:0032549	ribonucleoside binding	20/782	199/7500	0.60499	0.999375	ENSOCUG00000032265/ENSOCUG00000022471/ENSOCUG00000008250/ENSOCUG00000028024/ENSOCUG00000004501/ENSOCUG00000024881/ENSOCUG00000012000/ENSOCUG00000012588/ENSOCUG00000021924/ENSOCUG00000023645/ENSOCUG00000016120/ENSOCUG00000008656/ENSOCUG00000013173/ENSOCUG00000035839/ENSOCUG00000002217/ENSOCUG00000024432/ENSOCUG00000008121/ENSOCUG00000005317/ENSOCUG00000022455/ENSOCUG00000026506	RHOB/-/SAR1B/-/-/-/-/RHOU/-/-/-/-/RHEB/-/-/-/RASL11A/CRACR2A/NRAS/-	20	3	ENSOCUG00000024881/ENSOCUG00000012588/ENSOCUG00000005317	17	ENSOCUG00000032265/ENSOCUG00000022471/ENSOCUG00000008250/ENSOCUG00000028024/ENSOCUG00000004501/ENSOCUG00000012000/ENSOCUG00000021924/ENSOCUG00000023645/ENSOCUG00000016120/ENSOCUG00000008656/ENSOCUG00000013173/ENSOCUG00000035839/ENSOCUG00000002217/ENSOCUG00000024432/ENSOCUG00000008121/ENSOCUG00000022455/ENSOCUG00000026506
MF	GO:0032550	purine ribonucleoside binding	20/782	199/7500	0.60499	0.999375	ENSOCUG00000032265/ENSOCUG00000022471/ENSOCUG00000008250/ENSOCUG00000028024/ENSOCUG00000004501/ENSOCUG00000024881/ENSOCUG00000012000/ENSOCUG00000012588/ENSOCUG00000021924/ENSOCUG00000023645/ENSOCUG00000016120/ENSOCUG00000008656/ENSOCUG00000013173/ENSOCUG00000035839/ENSOCUG00000002217/ENSOCUG00000024432/ENSOCUG00000008121/ENSOCUG00000005317/ENSOCUG00000022455/ENSOCUG00000026506	RHOB/-/SAR1B/-/-/-/-/RHOU/-/-/-/-/RHEB/-/-/-/RASL11A/CRACR2A/NRAS/-	20	3	ENSOCUG00000024881/ENSOCUG00000012588/ENSOCUG00000005317	17	ENSOCUG00000032265/ENSOCUG00000022471/ENSOCUG00000008250/ENSOCUG00000028024/ENSOCUG00000004501/ENSOCUG00000012000/ENSOCUG00000021924/ENSOCUG00000023645/ENSOCUG00000016120/ENSOCUG00000008656/ENSOCUG00000013173/ENSOCUG00000035839/ENSOCUG00000002217/ENSOCUG00000024432/ENSOCUG00000008121/ENSOCUG00000022455/ENSOCUG00000026506
MF	GO:0032561	guanyl ribonucleotide binding	20/782	199/7500	0.60499	0.999375	ENSOCUG00000032265/ENSOCUG00000022471/ENSOCUG00000008250/ENSOCUG00000028024/ENSOCUG00000004501/ENSOCUG00000024881/ENSOCUG00000012000/ENSOCUG00000012588/ENSOCUG00000021924/ENSOCUG00000023645/ENSOCUG00000016120/ENSOCUG00000008656/ENSOCUG00000013173/ENSOCUG00000035839/ENSOCUG00000002217/ENSOCUG00000024432/ENSOCUG00000008121/ENSOCUG00000005317/ENSOCUG00000022455/ENSOCUG00000026506	RHOB/-/SAR1B/-/-/-/-/RHOU/-/-/-/-/RHEB/-/-/-/RASL11A/CRACR2A/NRAS/-	20	3	ENSOCUG00000024881/ENSOCUG00000012588/ENSOCUG00000005317	17	ENSOCUG00000032265/ENSOCUG00000022471/ENSOCUG00000008250/ENSOCUG00000028024/ENSOCUG00000004501/ENSOCUG00000012000/ENSOCUG00000021924/ENSOCUG00000023645/ENSOCUG00000016120/ENSOCUG00000008656/ENSOCUG00000013173/ENSOCUG00000035839/ENSOCUG00000002217/ENSOCUG00000024432/ENSOCUG00000008121/ENSOCUG00000022455/ENSOCUG00000026506
MF	GO:0008047	enzyme activator activity	4/782	40/7500	0.611794	0.999375	ENSOCUG00000015858/ENSOCUG00000010297/ENSOCUG00000008631/ENSOCUG00000000227	SMAP2/SIPA1L2/AGFG2/ASAP3	4	4	ENSOCUG00000015858/ENSOCUG00000010297/ENSOCUG00000008631/ENSOCUG00000000227	0
MF	GO:0001882	nucleoside binding	20/782	200/7500	0.614286	0.999375	ENSOCUG00000032265/ENSOCUG00000022471/ENSOCUG00000008250/ENSOCUG00000028024/ENSOCUG00000004501/ENSOCUG00000024881/ENSOCUG00000012000/ENSOCUG00000012588/ENSOCUG00000021924/ENSOCUG00000023645/ENSOCUG00000016120/ENSOCUG00000008656/ENSOCUG00000013173/ENSOCUG00000035839/ENSOCUG00000002217/ENSOCUG00000024432/ENSOCUG00000008121/ENSOCUG00000005317/ENSOCUG00000022455/ENSOCUG00000026506	RHOB/-/SAR1B/-/-/-/-/RHOU/-/-/-/-/RHEB/-/-/-/RASL11A/CRACR2A/NRAS/-	20	3	ENSOCUG00000024881/ENSOCUG00000012588/ENSOCUG00000005317	17	ENSOCUG00000032265/ENSOCUG00000022471/ENSOCUG00000008250/ENSOCUG00000028024/ENSOCUG00000004501/ENSOCUG00000012000/ENSOCUG00000021924/ENSOCUG00000023645/ENSOCUG00000016120/ENSOCUG00000008656/ENSOCUG00000013173/ENSOCUG00000035839/ENSOCUG00000002217/ENSOCUG00000024432/ENSOCUG00000008121/ENSOCUG00000022455/ENSOCUG00000026506
MF	GO:0005267	potassium channel activity	2/782	20/7500	0.632425	0.999375	ENSOCUG00000008019/ENSOCUG00000005456	KCNJ8/KCNE4	2	2	ENSOCUG00000008019/ENSOCUG00000005456	0
MF	GO:0015079	potassium ion transmembrane transporter activity	2/782	20/7500	0.632425	0.999375	ENSOCUG00000008019/ENSOCUG00000005456	KCNJ8/KCNE4	2	2	ENSOCUG00000008019/ENSOCUG00000005456	0
MF	GO:0050662	coenzyme binding	9/782	93/7500	0.644506	0.999375	ENSOCUG00000013971/ENSOCUG00000035654/ENSOCUG00000001269/ENSOCUG00000007699/ENSOCUG00000007361/ENSOCUG00000005190/ENSOCUG00000012433/ENSOCUG00000017427/ENSOCUG00000006688	AOX1/-/NNT/KMO/EXT2/DHCR24/ME2/HMGCR/PDXDC1	9	7	ENSOCUG00000013971/ENSOCUG00000035654/ENSOCUG00000001269/ENSOCUG00000007361/ENSOCUG00000005190/ENSOCUG00000017427/ENSOCUG00000006688	2	ENSOCUG00000007699/ENSOCUG00000012433
MF	GO:0004721	phosphoprotein phosphatase activity	6/782	63/7500	0.654237	0.999375	ENSOCUG00000016125/ENSOCUG00000003047/ENSOCUG00000004042/ENSOCUG00000003647/ENSOCUG00000012661/ENSOCUG00000006393	PTPRM/CDKN3/PTPRF/DUSP11/PTPRU/SSH3	6	4	ENSOCUG00000016125/ENSOCUG00000004042/ENSOCUG00000012661/ENSOCUG00000006393	2	ENSOCUG00000003047/ENSOCUG00000003647
MF	GO:0015293	symporter activity	2/782	21/7500	0.659295	0.999375	ENSOCUG00000015538/ENSOCUG00000001144	-/SLC6A6	2	1	ENSOCUG00000001144	1	ENSOCUG00000015538
MF	GO:0015294	solute:cation symporter activity	2/782	21/7500	0.659295	0.999375	ENSOCUG00000015538/ENSOCUG00000001144	-/SLC6A6	2	1	ENSOCUG00000001144	1	ENSOCUG00000015538
MF	GO:0004497	monooxygenase activity	1/782	10/7500	0.667736	0.999375	ENSOCUG00000001598	PAM	1	1	ENSOCUG00000001598	0
MF	GO:0004527	exonuclease activity	1/782	10/7500	0.667736	0.999375	ENSOCUG00000006889	PNPT1	1	0		1	ENSOCUG00000006889
MF	GO:0008378	galactosyltransferase activity	1/782	10/7500	0.667736	0.999375	ENSOCUG00000010550	B3GALT4	1	1	ENSOCUG00000010550	0
MF	GO:0015171	amino acid transmembrane transporter activity	1/782	10/7500	0.667736	0.999375	ENSOCUG00000011284	SLC7A2	1	1	ENSOCUG00000011284	0
MF	GO:0016765	transferase activity, transferring alkyl or aryl (other than methyl) groups	1/782	10/7500	0.667736	0.999375	ENSOCUG00000012575	PTAR1	1	0		1	ENSOCUG00000012575
MF	GO:0051087	chaperone binding	1/782	10/7500	0.667736	0.999375	ENSOCUG00000000065	-	1	0		1	ENSOCUG00000000065
MF	GO:0042623	ATPase activity, coupled	4/782	43/7500	0.669503	0.999375	ENSOCUG00000008023/ENSOCUG00000008221/ENSOCUG00000014610/ENSOCUG00000004642	ABCC9/TOP1/ABCC4/ATP5F1C	4	3	ENSOCUG00000008023/ENSOCUG00000008221/ENSOCUG00000014610	1	ENSOCUG00000004642
MF	GO:0022857	transmembrane transporter activity	30/782	306/7500	0.670342	0.999375	ENSOCUG00000008019/ENSOCUG00000008023/ENSOCUG00000001234/ENSOCUG00000024108/ENSOCUG00000025304/ENSOCUG00000022981/ENSOCUG00000015538/ENSOCUG00000027189/ENSOCUG00000026115/ENSOCUG00000012164/ENSOCUG00000036425/ENSOCUG00000006681/ENSOCUG00000005456/ENSOCUG00000001144/ENSOCUG00000011284/ENSOCUG00000014610/ENSOCUG00000029455/ENSOCUG00000002733/ENSOCUG00000004314/ENSOCUG00000024691/ENSOCUG00000010741/…	KCNJ8/ABCC9/NIPAL4/-/KCNC1/ATP6V1C2/-/-/-/ATP5MC3/-/-/KCNE4/SLC6A6/SLC7A2/ABCC4/-/CACNA1G/TRPM1/-/ITPR2/CHRNE/ATP5MC1/FXYD6/COX4I1/COX6A1/ATP5F1C/SLC4A4/CLCN2/SLC4A3	30	16	ENSOCUG00000008019/ENSOCUG00000008023/ENSOCUG00000024108/ENSOCUG00000025304/ENSOCUG00000022981/ENSOCUG00000005456/ENSOCUG00000001144/ENSOCUG00000011284/ENSOCUG00000014610/ENSOCUG00000002733/ENSOCUG00000010741/ENSOCUG00000010231/ENSOCUG00000005593/ENSOCUG00000006500/ENSOCUG00000007065/ENSOCUG00000011360	14	ENSOCUG00000001234/ENSOCUG00000015538/ENSOCUG00000027189/ENSOCUG00000026115/ENSOCUG00000012164/ENSOCUG00000036425/ENSOCUG00000006681/ENSOCUG00000029455/ENSOCUG00000004314/ENSOCUG00000024691/ENSOCUG00000016225/ENSOCUG00000001735/ENSOCUG00000009873/ENSOCUG00000004642
MF	GO:0016817	hydrolase activity, acting on acid anhydrides	22/782	227/7500	0.676053	0.999375	ENSOCUG00000008023/ENSOCUG00000013278/ENSOCUG00000005507/ENSOCUG00000017968/ENSOCUG00000004710/ENSOCUG00000012069/ENSOCUG00000022998/ENSOCUG00000004082/ENSOCUG00000005137/ENSOCUG00000000699/ENSOCUG00000008221/ENSOCUG00000002863/ENSOCUG00000008656/ENSOCUG00000008220/ENSOCUG00000009279/ENSOCUG00000016559/ENSOCUG00000014610/ENSOCUG00000013950/ENSOCUG00000008215/ENSOCUG00000028032/ENSOCUG00000011060/…	ABCC9/DHX58/GNA14/-/DDX58/KIFC3/-/-/ABCA3/CENPE/TOP1/IFIH1/-/KIF26B/ABCA1/GNAQ/ABCC4/KIF18A/CHD4/TUBA1C/MYO1B/ATP5F1C	22	12	ENSOCUG00000008023/ENSOCUG00000005507/ENSOCUG00000017968/ENSOCUG00000012069/ENSOCUG00000005137/ENSOCUG00000008221/ENSOCUG00000008220/ENSOCUG00000009279/ENSOCUG00000016559/ENSOCUG00000014610/ENSOCUG00000008215/ENSOCUG00000011060	10	ENSOCUG00000013278/ENSOCUG00000004710/ENSOCUG00000022998/ENSOCUG00000004082/ENSOCUG00000000699/ENSOCUG00000002863/ENSOCUG00000008656/ENSOCUG00000013950/ENSOCUG00000028032/ENSOCUG00000004642
MF	GO:0016763	transferase activity, transferring pentosyl groups	2/782	22/7500	0.684567	0.999375	ENSOCUG00000017820/ENSOCUG00000014454	PARP1/PARP8	2	2	ENSOCUG00000017820/ENSOCUG00000014454	0
MF	GO:0008289	lipid binding	8/782	86/7500	0.686395	0.999375	ENSOCUG00000014189/ENSOCUG00000009286/ENSOCUG00000017878/ENSOCUG00000014089/ENSOCUG00000021327/ENSOCUG00000017072/ENSOCUG00000015796/ENSOCUG00000005858	ANXA8/ZCCHC14/ANXA3/PLD1/STARD10/-/ANXA4/SNX3	8	3	ENSOCUG00000009286/ENSOCUG00000014089/ENSOCUG00000021327	5	ENSOCUG00000014189/ENSOCUG00000017878/ENSOCUG00000017072/ENSOCUG00000015796/ENSOCUG00000005858
MF	GO:0035091	phosphatidylinositol binding	4/782	44/7500	0.687372	0.999375	ENSOCUG00000009286/ENSOCUG00000014089/ENSOCUG00000017072/ENSOCUG00000005858	ZCCHC14/PLD1/-/SNX3	4	2	ENSOCUG00000009286/ENSOCUG00000014089	2	ENSOCUG00000017072/ENSOCUG00000005858
MF	GO:0016757	transferase activity, transferring glycosyl groups	10/782	107/7500	0.690459	0.999375	ENSOCUG00000010550/ENSOCUG00000026002/ENSOCUG00000011266/ENSOCUG00000017820/ENSOCUG00000014454/ENSOCUG00000003383/ENSOCUG00000008822/ENSOCUG00000010126/ENSOCUG00000014269/ENSOCUG00000011918	B3GALT4/-/ALG8/PARP1/PARP8/MGAT4A/MGAT4B/ST3GAL5/DAD1/STT3B	10	5	ENSOCUG00000010550/ENSOCUG00000017820/ENSOCUG00000014454/ENSOCUG00000008822/ENSOCUG00000011918	5	ENSOCUG00000026002/ENSOCUG00000011266/ENSOCUG00000003383/ENSOCUG00000010126/ENSOCUG00000014269
MF	GO:0008094	DNA-dependent ATPase activity	1/782	11/7500	0.702426	0.999375	ENSOCUG00000008221	TOP1	1	1	ENSOCUG00000008221	0
MF	GO:0031406	carboxylic acid binding	1/782	11/7500	0.702426	0.999375	ENSOCUG00000002613	VCAN	1	1	ENSOCUG00000002613	0
MF	GO:0043177	organic acid binding	1/782	11/7500	0.702426	0.999375	ENSOCUG00000002613	VCAN	1	1	ENSOCUG00000002613	0
MF	GO:0004857	enzyme inhibitor activity	4/782	45/7500	0.704548	0.999375	ENSOCUG00000037643/ENSOCUG00000010718/ENSOCUG00000010587/ENSOCUG00000006102	SPINT2/TIMP1/APP/USP36	4	4	ENSOCUG00000037643/ENSOCUG00000010718/ENSOCUG00000010587/ENSOCUG00000006102	0
MF	GO:0046983	protein dimerization activity	14/782	150/7500	0.710238	0.999375	ENSOCUG00000024446/ENSOCUG00000024967/ENSOCUG00000022823/ENSOCUG00000003528/ENSOCUG00000014717/ENSOCUG00000009363/ENSOCUG00000015353/ENSOCUG00000037138/ENSOCUG00000039551/ENSOCUG00000024543/ENSOCUG00000015422/ENSOCUG00000003178/novel.742/ENSOCUG00000003935	ID2/ID1/ID3/ATOH8/-/HES1/BTRC/H2AX/-/H2BC18/NCOA1/SREBF2/-/TAF12	14	4	ENSOCUG00000015353/ENSOCUG00000015422/ENSOCUG00000003178/novel.742	10	ENSOCUG00000024446/ENSOCUG00000024967/ENSOCUG00000022823/ENSOCUG00000003528/ENSOCUG00000014717/ENSOCUG00000009363/ENSOCUG00000037138/ENSOCUG00000039551/ENSOCUG00000024543/ENSOCUG00000003935
MF	GO:0005179	hormone activity	2/782	24/7500	0.730484	0.999375	ENSOCUG00000010189/ENSOCUG00000001769	LEP/-	2	0		2	ENSOCUG00000010189/ENSOCUG00000001769
MF	GO:0015085	calcium ion transmembrane transporter activity	1/782	12/7500	0.733499	0.999375	ENSOCUG00000010741	ITPR2	1	1	ENSOCUG00000010741	0
MF	GO:0003777	microtubule motor activity	4/782	47/7500	0.736821	0.999375	ENSOCUG00000012069/ENSOCUG00000000699/ENSOCUG00000008220/ENSOCUG00000013950	KIFC3/CENPE/KIF26B/KIF18A	4	2	ENSOCUG00000012069/ENSOCUG00000008220	2	ENSOCUG00000000699/ENSOCUG00000013950
MF	GO:0030170	pyridoxal phosphate binding	2/782	25/7500	0.751237	0.999375	ENSOCUG00000007361/ENSOCUG00000006688	EXT2/PDXDC1	2	2	ENSOCUG00000007361/ENSOCUG00000006688	0
MF	GO:0070279	vitamin B6 binding	2/782	25/7500	0.751237	0.999375	ENSOCUG00000007361/ENSOCUG00000006688	EXT2/PDXDC1	2	2	ENSOCUG00000007361/ENSOCUG00000006688	0
MF	GO:0004518	nuclease activity	4/782	48/7500	0.751929	0.999375	ENSOCUG00000006889/ENSOCUG00000006537/ENSOCUG00000006896/ENSOCUG00000039414	PNPT1/POP5/RPP30/-	4	1	ENSOCUG00000039414	3	ENSOCUG00000006889/ENSOCUG00000006537/ENSOCUG00000006896
MF	GO:0004197	cysteine-type endopeptidase activity	1/782	13/7500	0.76133	0.999375	ENSOCUG00000016580	CTSB	1	1	ENSOCUG00000016580	0
MF	GO:0005326	neurotransmitter transporter activity	1/782	13/7500	0.76133	0.999375	ENSOCUG00000001144	SLC6A6	1	1	ENSOCUG00000001144	0
MF	GO:0005328	neurotransmitter:sodium symporter activity	1/782	13/7500	0.76133	0.999375	ENSOCUG00000001144	SLC6A6	1	1	ENSOCUG00000001144	0
MF	GO:0022804	active transmembrane transporter activity	5/782	60/7500	0.763992	0.999375	ENSOCUG00000008023/ENSOCUG00000015538/ENSOCUG00000001144/ENSOCUG00000014610/ENSOCUG00000004642	ABCC9/-/SLC6A6/ABCC4/ATP5F1C	5	3	ENSOCUG00000008023/ENSOCUG00000001144/ENSOCUG00000014610	2	ENSOCUG00000015538/ENSOCUG00000004642
MF	GO:0016887	ATPase activity	6/782	72/7500	0.775649	0.999375	ENSOCUG00000008023/ENSOCUG00000005137/ENSOCUG00000008221/ENSOCUG00000009279/ENSOCUG00000014610/ENSOCUG00000004642	ABCC9/ABCA3/TOP1/ABCA1/ABCC4/ATP5F1C	6	5	ENSOCUG00000008023/ENSOCUG00000005137/ENSOCUG00000008221/ENSOCUG00000009279/ENSOCUG00000014610	1	ENSOCUG00000004642
MF	GO:0003690	double-stranded DNA binding	1/782	14/7500	0.786259	0.999375	ENSOCUG00000004276	MTERF3	1	0		1	ENSOCUG00000004276
MF	GO:0004620	phospholipase activity	1/782	14/7500	0.786259	0.999375	ENSOCUG00000008231	PLCG1	1	1	ENSOCUG00000008231	0
MF	GO:0005342	organic acid transmembrane transporter activity	1/782	14/7500	0.786259	0.999375	ENSOCUG00000011284	SLC7A2	1	1	ENSOCUG00000011284	0
MF	GO:0008373	sialyltransferase activity	1/782	14/7500	0.786259	0.999375	ENSOCUG00000010126	ST3GAL5	1	0		1	ENSOCUG00000010126
MF	GO:0015103	inorganic anion transmembrane transporter activity	1/782	14/7500	0.786259	0.999375	ENSOCUG00000007065	CLCN2	1	1	ENSOCUG00000007065	0
MF	GO:0046943	carboxylic acid transmembrane transporter activity	1/782	14/7500	0.786259	0.999375	ENSOCUG00000011284	SLC7A2	1	1	ENSOCUG00000011284	0
MF	GO:0052689	carboxylic ester hydrolase activity	1/782	14/7500	0.786259	0.999375	ENSOCUG00000023345	PTRH2	1	0		1	ENSOCUG00000023345
MF	GO:0051020	GTPase binding	8/782	95/7500	0.787587	0.999375	ENSOCUG00000012611/ENSOCUG00000000255/ENSOCUG00000003608/ENSOCUG00000032453/ENSOCUG00000002727/ENSOCUG00000013280/ENSOCUG00000003174/ENSOCUG00000026930	NET1/ARHGEF6/DAAM1/-/-/ARHGEF3/FARP1/RGL2	8	7	ENSOCUG00000000255/ENSOCUG00000003608/ENSOCUG00000032453/ENSOCUG00000002727/ENSOCUG00000013280/ENSOCUG00000003174/ENSOCUG00000026930	1	ENSOCUG00000012611
MF	GO:0008135	translation factor activity, RNA binding	2/782	27/7500	0.788633	0.999375	ENSOCUG00000001456/ENSOCUG00000025207	-/MTRF1	2	0		2	ENSOCUG00000001456/ENSOCUG00000025207
MF	GO:0008138	protein tyrosine/serine/threonine phosphatase activity	2/782	27/7500	0.788633	0.999375	ENSOCUG00000003647/ENSOCUG00000006393	DUSP11/SSH3	2	1	ENSOCUG00000006393	1	ENSOCUG00000003647
MF	GO:0019899	enzyme binding	9/782	106/7500	0.789162	0.999375	ENSOCUG00000012611/ENSOCUG00000002897/ENSOCUG00000000255/ENSOCUG00000003608/ENSOCUG00000032453/ENSOCUG00000002727/ENSOCUG00000013280/ENSOCUG00000003174/ENSOCUG00000026930	NET1/CUL9/ARHGEF6/DAAM1/-/-/ARHGEF3/FARP1/RGL2	9	8	ENSOCUG00000002897/ENSOCUG00000000255/ENSOCUG00000003608/ENSOCUG00000032453/ENSOCUG00000002727/ENSOCUG00000013280/ENSOCUG00000003174/ENSOCUG00000026930	1	ENSOCUG00000012611
MF	GO:0016705	oxidoreductase activity, acting on paired donors, with incorporation or reduction of molecular oxygen	4/782	52/7500	0.805729	0.999375	ENSOCUG00000001598/ENSOCUG00000016164/ENSOCUG00000010111/ENSOCUG00000010633	PAM/CYP1B1/P4HA3/HMOX1	4	3	ENSOCUG00000001598/ENSOCUG00000016164/ENSOCUG00000010111	1	ENSOCUG00000010633
MF	GO:0008080	N-acetyltransferase activity	1/782	15/7500	0.808587	0.999375	ENSOCUG00000015481	NAA20	1	0		1	ENSOCUG00000015481
MF	GO:0008514	organic anion transmembrane transporter activity	1/782	15/7500	0.808587	0.999375	ENSOCUG00000011284	SLC7A2	1	1	ENSOCUG00000011284	0
MF	GO:0016298	lipase activity	1/782	15/7500	0.808587	0.999375	ENSOCUG00000008231	PLCG1	1	1	ENSOCUG00000008231	0
MF	GO:0016407	acetyltransferase activity	1/782	16/7500	0.828585	0.999375	ENSOCUG00000015481	NAA20	1	0		1	ENSOCUG00000015481
MF	GO:0016831	carboxy-lyase activity	1/782	16/7500	0.828585	0.999375	ENSOCUG00000006688	PDXDC1	1	1	ENSOCUG00000006688	0
MF	GO:0017111	nucleoside-triphosphatase activity	18/782	208/7500	0.832081	0.999375	ENSOCUG00000008023/ENSOCUG00000005507/ENSOCUG00000017968/ENSOCUG00000012069/ENSOCUG00000022998/ENSOCUG00000004082/ENSOCUG00000005137/ENSOCUG00000000699/ENSOCUG00000008221/ENSOCUG00000008656/ENSOCUG00000008220/ENSOCUG00000009279/ENSOCUG00000016559/ENSOCUG00000014610/ENSOCUG00000013950/ENSOCUG00000028032/ENSOCUG00000011060/ENSOCUG00000004642	ABCC9/GNA14/-/KIFC3/-/-/ABCA3/CENPE/TOP1/-/KIF26B/ABCA1/GNAQ/ABCC4/KIF18A/TUBA1C/MYO1B/ATP5F1C	18	11	ENSOCUG00000008023/ENSOCUG00000005507/ENSOCUG00000017968/ENSOCUG00000012069/ENSOCUG00000005137/ENSOCUG00000008221/ENSOCUG00000008220/ENSOCUG00000009279/ENSOCUG00000016559/ENSOCUG00000014610/ENSOCUG00000011060	7	ENSOCUG00000022998/ENSOCUG00000004082/ENSOCUG00000000699/ENSOCUG00000008656/ENSOCUG00000013950/ENSOCUG00000028032/ENSOCUG00000004642
MF	GO:0016818	hydrolase activity, acting on acid anhydrides, in phosphorus-containing anhydrides	19/782	219/7500	0.834513	0.999375	ENSOCUG00000008023/ENSOCUG00000005507/ENSOCUG00000017968/ENSOCUG00000012069/ENSOCUG00000022998/ENSOCUG00000004082/ENSOCUG00000005137/ENSOCUG00000000699/ENSOCUG00000008221/ENSOCUG00000008656/ENSOCUG00000008220/ENSOCUG00000009279/ENSOCUG00000016559/ENSOCUG00000014610/ENSOCUG00000013950/ENSOCUG00000008215/ENSOCUG00000028032/ENSOCUG00000011060/ENSOCUG00000004642	ABCC9/GNA14/-/KIFC3/-/-/ABCA3/CENPE/TOP1/-/KIF26B/ABCA1/GNAQ/ABCC4/KIF18A/CHD4/TUBA1C/MYO1B/ATP5F1C	19	12	ENSOCUG00000008023/ENSOCUG00000005507/ENSOCUG00000017968/ENSOCUG00000012069/ENSOCUG00000005137/ENSOCUG00000008221/ENSOCUG00000008220/ENSOCUG00000009279/ENSOCUG00000016559/ENSOCUG00000014610/ENSOCUG00000008215/ENSOCUG00000011060	7	ENSOCUG00000022998/ENSOCUG00000004082/ENSOCUG00000000699/ENSOCUG00000008656/ENSOCUG00000013950/ENSOCUG00000028032/ENSOCUG00000004642
MF	GO:0140097	catalytic activity, acting on DNA	3/782	43/7500	0.840557	0.999375	ENSOCUG00000008221/ENSOCUG00000015480/ENSOCUG00000001040	TOP1/POLE2/NEIL3	3	1	ENSOCUG00000008221	2	ENSOCUG00000015480/ENSOCUG00000001040
MF	GO:0005085	guanyl-nucleotide exchange factor activity	6/782	79/7500	0.845596	0.999375	ENSOCUG00000012611/ENSOCUG00000000255/ENSOCUG00000032453/ENSOCUG00000013280/ENSOCUG00000003174/ENSOCUG00000026930	NET1/ARHGEF6/-/ARHGEF3/FARP1/RGL2	6	5	ENSOCUG00000000255/ENSOCUG00000032453/ENSOCUG00000013280/ENSOCUG00000003174/ENSOCUG00000026930	1	ENSOCUG00000012611
MF	GO:0003743	translation initiation factor activity	1/782	17/7500	0.846496	0.999375	ENSOCUG00000001456	-	1	0		1	ENSOCUG00000001456
MF	GO:0015370	solute:sodium symporter activity	1/782	17/7500	0.846496	0.999375	ENSOCUG00000001144	SLC6A6	1	1	ENSOCUG00000001144	0
MF	GO:0051287	NAD binding	1/782	17/7500	0.846496	0.999375	ENSOCUG00000012433	ME2	1	0		1	ENSOCUG00000012433
MF	GO:0099094	ligand-gated cation channel activity	1/782	17/7500	0.846496	0.999375	ENSOCUG00000008019	KCNJ8	1	1	ENSOCUG00000008019	0
MF	GO:0016788	hydrolase activity, acting on ester bonds	18/782	211/7500	0.848812	0.999375	ENSOCUG00000008231/ENSOCUG00000016125/ENSOCUG00000006889/ENSOCUG00000008355/ENSOCUG00000013960/ENSOCUG00000003047/ENSOCUG00000004042/ENSOCUG00000006537/ENSOCUG00000024010/ENSOCUG00000014567/ENSOCUG00000023345/ENSOCUG00000003647/ENSOCUG00000005855/ENSOCUG00000006345/ENSOCUG00000006896/ENSOCUG00000012661/ENSOCUG00000039414/ENSOCUG00000006393	PLCG1/PTPRM/PNPT1/ARSA/DMGDH/CDKN3/PTPRF/POP5/GPCPD1/AOAH/PTRH2/DUSP11/ASPA/GNS/RPP30/PTPRU/-/SSH3	18	11	ENSOCUG00000008231/ENSOCUG00000016125/ENSOCUG00000008355/ENSOCUG00000013960/ENSOCUG00000004042/ENSOCUG00000024010/ENSOCUG00000014567/ENSOCUG00000006345/ENSOCUG00000012661/ENSOCUG00000039414/ENSOCUG00000006393	7	ENSOCUG00000006889/ENSOCUG00000003047/ENSOCUG00000006537/ENSOCUG00000023345/ENSOCUG00000003647/ENSOCUG00000005855/ENSOCUG00000006896
MF	GO:0016462	pyrophosphatase activity	18/782	213/7500	0.859248	0.999375	ENSOCUG00000008023/ENSOCUG00000005507/ENSOCUG00000017968/ENSOCUG00000012069/ENSOCUG00000022998/ENSOCUG00000004082/ENSOCUG00000005137/ENSOCUG00000000699/ENSOCUG00000008221/ENSOCUG00000008656/ENSOCUG00000008220/ENSOCUG00000009279/ENSOCUG00000016559/ENSOCUG00000014610/ENSOCUG00000013950/ENSOCUG00000028032/ENSOCUG00000011060/ENSOCUG00000004642	ABCC9/GNA14/-/KIFC3/-/-/ABCA3/CENPE/TOP1/-/KIF26B/ABCA1/GNAQ/ABCC4/KIF18A/TUBA1C/MYO1B/ATP5F1C	18	11	ENSOCUG00000008023/ENSOCUG00000005507/ENSOCUG00000017968/ENSOCUG00000012069/ENSOCUG00000005137/ENSOCUG00000008221/ENSOCUG00000008220/ENSOCUG00000009279/ENSOCUG00000016559/ENSOCUG00000014610/ENSOCUG00000011060	7	ENSOCUG00000022998/ENSOCUG00000004082/ENSOCUG00000000699/ENSOCUG00000008656/ENSOCUG00000013950/ENSOCUG00000028032/ENSOCUG00000004642
MF	GO:0008081	phosphoric diester hydrolase activity	2/782	32/7500	0.861214	0.999375	ENSOCUG00000008231/ENSOCUG00000024010	PLCG1/GPCPD1	2	2	ENSOCUG00000008231/ENSOCUG00000024010	0
MF	GO:0015291	secondary active transmembrane transporter activity	2/782	32/7500	0.861214	0.999375	ENSOCUG00000015538/ENSOCUG00000001144	-/SLC6A6	2	1	ENSOCUG00000001144	1	ENSOCUG00000015538
MF	GO:0019842	vitamin binding	2/782	32/7500	0.861214	0.999375	ENSOCUG00000007361/ENSOCUG00000006688	EXT2/PDXDC1	2	2	ENSOCUG00000007361/ENSOCUG00000006688	0
MF	GO:0005215	transporter activity	32/782	364/7500	0.873253	0.999375	ENSOCUG00000008019/ENSOCUG00000008023/ENSOCUG00000001234/ENSOCUG00000024108/ENSOCUG00000025304/ENSOCUG00000022981/ENSOCUG00000017852/ENSOCUG00000015538/ENSOCUG00000027189/ENSOCUG00000026115/ENSOCUG00000012164/ENSOCUG00000036425/ENSOCUG00000006681/ENSOCUG00000005456/ENSOCUG00000001144/ENSOCUG00000011284/ENSOCUG00000014610/ENSOCUG00000029455/ENSOCUG00000002733/ENSOCUG00000004314/ENSOCUG00000024691/…	KCNJ8/ABCC9/NIPAL4/-/KCNC1/ATP6V1C2/AQP3/-/-/-/ATP5MC3/-/-/KCNE4/SLC6A6/SLC7A2/ABCC4/-/CACNA1G/TRPM1/-/ITPR2/CHRNE/SLC23A2/ATP5MC1/FXYD6/COX4I1/COX6A1/ATP5F1C/SLC4A4/CLCN2/SLC4A3	32	17	ENSOCUG00000008019/ENSOCUG00000008023/ENSOCUG00000024108/ENSOCUG00000025304/ENSOCUG00000022981/ENSOCUG00000005456/ENSOCUG00000001144/ENSOCUG00000011284/ENSOCUG00000014610/ENSOCUG00000002733/ENSOCUG00000010741/ENSOCUG00000010231/ENSOCUG00000006637/ENSOCUG00000005593/ENSOCUG00000006500/ENSOCUG00000007065/ENSOCUG00000011360	15	ENSOCUG00000001234/ENSOCUG00000017852/ENSOCUG00000015538/ENSOCUG00000027189/ENSOCUG00000026115/ENSOCUG00000012164/ENSOCUG00000036425/ENSOCUG00000006681/ENSOCUG00000029455/ENSOCUG00000004314/ENSOCUG00000024691/ENSOCUG00000016225/ENSOCUG00000001735/ENSOCUG00000009873/ENSOCUG00000004642
MF	GO:0004521	endoribonuclease activity	1/782	19/7500	0.876905	0.999375	ENSOCUG00000039414	-	1	1	ENSOCUG00000039414	0
MF	GO:0016830	carbon-carbon lyase activity	1/782	19/7500	0.876905	0.999375	ENSOCUG00000006688	PDXDC1	1	1	ENSOCUG00000006688	0
MF	GO:0005216	ion channel activity	10/782	130/7500	0.883457	0.999375	ENSOCUG00000008019/ENSOCUG00000024108/ENSOCUG00000025304/ENSOCUG00000005456/ENSOCUG00000002733/ENSOCUG00000004314/ENSOCUG00000010741/ENSOCUG00000010231/ENSOCUG00000005593/ENSOCUG00000007065	KCNJ8/-/KCNC1/KCNE4/CACNA1G/TRPM1/ITPR2/CHRNE/FXYD6/CLCN2	10	9	ENSOCUG00000008019/ENSOCUG00000024108/ENSOCUG00000025304/ENSOCUG00000005456/ENSOCUG00000002733/ENSOCUG00000010741/ENSOCUG00000010231/ENSOCUG00000005593/ENSOCUG00000007065	1	ENSOCUG00000004314
MF	GO:0015267	channel activity	10/782	130/7500	0.883457	0.999375	ENSOCUG00000008019/ENSOCUG00000024108/ENSOCUG00000025304/ENSOCUG00000005456/ENSOCUG00000002733/ENSOCUG00000004314/ENSOCUG00000010741/ENSOCUG00000010231/ENSOCUG00000005593/ENSOCUG00000007065	KCNJ8/-/KCNC1/KCNE4/CACNA1G/TRPM1/ITPR2/CHRNE/FXYD6/CLCN2	10	9	ENSOCUG00000008019/ENSOCUG00000024108/ENSOCUG00000025304/ENSOCUG00000005456/ENSOCUG00000002733/ENSOCUG00000010741/ENSOCUG00000010231/ENSOCUG00000005593/ENSOCUG00000007065	1	ENSOCUG00000004314
MF	GO:0022803	passive transmembrane transporter activity	10/782	130/7500	0.883457	0.999375	ENSOCUG00000008019/ENSOCUG00000024108/ENSOCUG00000025304/ENSOCUG00000005456/ENSOCUG00000002733/ENSOCUG00000004314/ENSOCUG00000010741/ENSOCUG00000010231/ENSOCUG00000005593/ENSOCUG00000007065	KCNJ8/-/KCNC1/KCNE4/CACNA1G/TRPM1/ITPR2/CHRNE/FXYD6/CLCN2	10	9	ENSOCUG00000008019/ENSOCUG00000024108/ENSOCUG00000025304/ENSOCUG00000005456/ENSOCUG00000002733/ENSOCUG00000010741/ENSOCUG00000010231/ENSOCUG00000005593/ENSOCUG00000007065	1	ENSOCUG00000004314
MF	GO:0022838	substrate-specific channel activity	10/782	130/7500	0.883457	0.999375	ENSOCUG00000008019/ENSOCUG00000024108/ENSOCUG00000025304/ENSOCUG00000005456/ENSOCUG00000002733/ENSOCUG00000004314/ENSOCUG00000010741/ENSOCUG00000010231/ENSOCUG00000005593/ENSOCUG00000007065	KCNJ8/-/KCNC1/KCNE4/CACNA1G/TRPM1/ITPR2/CHRNE/FXYD6/CLCN2	10	9	ENSOCUG00000008019/ENSOCUG00000024108/ENSOCUG00000025304/ENSOCUG00000005456/ENSOCUG00000002733/ENSOCUG00000010741/ENSOCUG00000010231/ENSOCUG00000005593/ENSOCUG00000007065	1	ENSOCUG00000004314
MF	GO:0016791	phosphatase activity	6/782	84/7500	0.883823	0.999375	ENSOCUG00000016125/ENSOCUG00000003047/ENSOCUG00000004042/ENSOCUG00000003647/ENSOCUG00000012661/ENSOCUG00000006393	PTPRM/CDKN3/PTPRF/DUSP11/PTPRU/SSH3	6	4	ENSOCUG00000016125/ENSOCUG00000004042/ENSOCUG00000012661/ENSOCUG00000006393	2	ENSOCUG00000003047/ENSOCUG00000003647
MF	GO:0140110	transcription regulator activity	19/782	230/7500	0.888005	0.999375	ENSOCUG00000027545/ENSOCUG00000021712/ENSOCUG00000002339/ENSOCUG00000001212/ENSOCUG00000017525/ENSOCUG00000011034/ENSOCUG00000002095/ENSOCUG00000024309/ENSOCUG00000005893/ENSOCUG00000000784/ENSOCUG00000008758/ENSOCUG00000002455/ENSOCUG00000014595/ENSOCUG00000016074/ENSOCUG00000022109/ENSOCUG00000015422/ENSOCUG00000010492/ENSOCUG00000006685/ENSOCUG00000016562	FOXO4/NFKB1/IRF7/JUN/MED13L/STAT3/NR1H3/SMAD7/NFIA/NR4A2/TEAD2/STAT1/-/TSC22D2/-/NCOA1/c-ets-1/GABPA/MED31	19	14	ENSOCUG00000027545/ENSOCUG00000021712/ENSOCUG00000001212/ENSOCUG00000017525/ENSOCUG00000011034/ENSOCUG00000002095/ENSOCUG00000005893/ENSOCUG00000000784/ENSOCUG00000008758/ENSOCUG00000014595/ENSOCUG00000016074/ENSOCUG00000022109/ENSOCUG00000015422/ENSOCUG00000010492	5	ENSOCUG00000002339/ENSOCUG00000024309/ENSOCUG00000002455/ENSOCUG00000006685/ENSOCUG00000016562
MF	GO:0016410	N-acyltransferase activity	1/782	20/7500	0.889772	0.999375	ENSOCUG00000015481	NAA20	1	0		1	ENSOCUG00000015481
MF	GO:0034061	DNA polymerase activity	1/782	20/7500	0.889772	0.999375	ENSOCUG00000015480	POLE2	1	0		1	ENSOCUG00000015480
MF	GO:0003774	motor activity	5/782	73/7500	0.890403	0.999375	ENSOCUG00000012069/ENSOCUG00000000699/ENSOCUG00000008220/ENSOCUG00000013950/ENSOCUG00000011060	KIFC3/CENPE/KIF26B/KIF18A/MYO1B	5	3	ENSOCUG00000012069/ENSOCUG00000008220/ENSOCUG00000011060	2	ENSOCUG00000000699/ENSOCUG00000013950
MF	GO:0005261	cation channel activity	3/782	49/7500	0.898053	0.999375	ENSOCUG00000008019/ENSOCUG00000005456/ENSOCUG00000010741	KCNJ8/KCNE4/ITPR2	3	3	ENSOCUG00000008019/ENSOCUG00000005456/ENSOCUG00000010741	0
MF	GO:0016874	ligase activity	4/782	63/7500	0.906329	0.999375	ENSOCUG00000006595/ENSOCUG00000014453/ENSOCUG00000007432/ENSOCUG00000005082	UBA7/ACACA/ACACB/QARS1	4	3	ENSOCUG00000014453/ENSOCUG00000007432/ENSOCUG00000005082	1	ENSOCUG00000006595
MF	GO:0004842	ubiquitin-protein transferase activity	2/782	37/7500	0.910289	0.999375	ENSOCUG00000029688/ENSOCUG00000007354	HERC6/HUWE1	2	1	ENSOCUG00000007354	1	ENSOCUG00000029688
MF	GO:0019787	ubiquitin-like protein transferase activity	2/782	37/7500	0.910289	0.999375	ENSOCUG00000029688/ENSOCUG00000007354	HERC6/HUWE1	2	1	ENSOCUG00000007354	1	ENSOCUG00000029688
MF	GO:0003700	DNA-binding transcription factor activity	16/782	207/7500	0.924616	0.999375	ENSOCUG00000027545/ENSOCUG00000021712/ENSOCUG00000002339/ENSOCUG00000001212/ENSOCUG00000011034/ENSOCUG00000002095/ENSOCUG00000024309/ENSOCUG00000005893/ENSOCUG00000000784/ENSOCUG00000008758/ENSOCUG00000002455/ENSOCUG00000014595/ENSOCUG00000016074/ENSOCUG00000022109/ENSOCUG00000010492/ENSOCUG00000006685	FOXO4/NFKB1/IRF7/JUN/STAT3/NR1H3/SMAD7/NFIA/NR4A2/TEAD2/STAT1/-/TSC22D2/-/c-ets-1/GABPA	16	12	ENSOCUG00000027545/ENSOCUG00000021712/ENSOCUG00000001212/ENSOCUG00000011034/ENSOCUG00000002095/ENSOCUG00000005893/ENSOCUG00000000784/ENSOCUG00000008758/ENSOCUG00000014595/ENSOCUG00000016074/ENSOCUG00000022109/ENSOCUG00000010492	4	ENSOCUG00000002339/ENSOCUG00000024309/ENSOCUG00000002455/ENSOCUG00000006685
MF	GO:0046873	metal ion transmembrane transporter activity	5/782	79/7500	0.925594	0.999375	ENSOCUG00000008019/ENSOCUG00000001234/ENSOCUG00000005456/ENSOCUG00000001144/ENSOCUG00000010741	KCNJ8/NIPAL4/KCNE4/SLC6A6/ITPR2	5	4	ENSOCUG00000008019/ENSOCUG00000005456/ENSOCUG00000001144/ENSOCUG00000010741	1	ENSOCUG00000001234
MF	GO:0022836	gated channel activity	4/782	67/7500	0.929411	0.999375	ENSOCUG00000008019/ENSOCUG00000005456/ENSOCUG00000010231/ENSOCUG00000007065	KCNJ8/KCNE4/CHRNE/CLCN2	4	4	ENSOCUG00000008019/ENSOCUG00000005456/ENSOCUG00000010231/ENSOCUG00000007065	0
MF	GO:0022839	ion gated channel activity	4/782	67/7500	0.929411	0.999375	ENSOCUG00000008019/ENSOCUG00000005456/ENSOCUG00000010231/ENSOCUG00000007065	KCNJ8/KCNE4/CHRNE/CLCN2	4	4	ENSOCUG00000008019/ENSOCUG00000005456/ENSOCUG00000010231/ENSOCUG00000007065	0
MF	GO:0046982	protein heterodimerization activity	5/782	80/7500	0.930369	0.999375	ENSOCUG00000014717/ENSOCUG00000037138/ENSOCUG00000039551/ENSOCUG00000024543/ENSOCUG00000003935	-/H2AX/-/H2BC18/TAF12	5	0		5	ENSOCUG00000014717/ENSOCUG00000037138/ENSOCUG00000039551/ENSOCUG00000024543/ENSOCUG00000003935
MF	GO:0004519	endonuclease activity	1/782	25/7500	0.936549	0.999375	ENSOCUG00000039414	-	1	1	ENSOCUG00000039414	0
MF	GO:0016829	lyase activity	3/782	56/7500	0.941077	0.999375	ENSOCUG00000021494/ENSOCUG00000006688/ENSOCUG00000010479	-/PDXDC1/HCCS	3	1	ENSOCUG00000006688	2	ENSOCUG00000021494/ENSOCUG00000010479
MF	GO:0042578	phosphoric ester hydrolase activity	8/782	120/7500	0.942187	0.999375	ENSOCUG00000008231/ENSOCUG00000016125/ENSOCUG00000003047/ENSOCUG00000004042/ENSOCUG00000024010/ENSOCUG00000003647/ENSOCUG00000012661/ENSOCUG00000006393	PLCG1/PTPRM/CDKN3/PTPRF/GPCPD1/DUSP11/PTPRU/SSH3	8	6	ENSOCUG00000008231/ENSOCUG00000016125/ENSOCUG00000004042/ENSOCUG00000024010/ENSOCUG00000012661/ENSOCUG00000006393	2	ENSOCUG00000003047/ENSOCUG00000003647
MF	GO:0043565	sequence-specific DNA binding	7/782	111/7500	0.952402	0.999375	ENSOCUG00000027545/novel.559/ENSOCUG00000001212/ENSOCUG00000002095/ENSOCUG00000000784/ENSOCUG00000010492/ENSOCUG00000006685	FOXO4/-/JUN/NR1H3/NR4A2/c-ets-1/GABPA	7	6	ENSOCUG00000027545/novel.559/ENSOCUG00000001212/ENSOCUG00000002095/ENSOCUG00000000784/ENSOCUG00000010492	1	ENSOCUG00000006685
MF	GO:0140101	catalytic activity, acting on a tRNA	2/782	45/7500	0.956469	0.999375	ENSOCUG00000023345/ENSOCUG00000005082	PTRH2/QARS1	2	1	ENSOCUG00000005082	1	ENSOCUG00000023345
MF	GO:0015081	sodium ion transmembrane transporter activity	1/782	29/7500	0.959221	0.999375	ENSOCUG00000001144	SLC6A6	1	1	ENSOCUG00000001144	0
MF	GO:0004674	protein serine/threonine kinase activity	2/782	46/7500	0.960303	0.999375	ENSOCUG00000012324/ENSOCUG00000001693	ALPK2/-	2	1	ENSOCUG00000001693	1	ENSOCUG00000012324
MF	GO:0015276	ligand-gated ion channel activity	2/782	46/7500	0.960303	0.999375	ENSOCUG00000008019/ENSOCUG00000010231	KCNJ8/CHRNE	2	2	ENSOCUG00000008019/ENSOCUG00000010231	0
MF	GO:0022834	ligand-gated channel activity	2/782	46/7500	0.960303	0.999375	ENSOCUG00000008019/ENSOCUG00000010231	KCNJ8/CHRNE	2	2	ENSOCUG00000008019/ENSOCUG00000010231	0
MF	GO:0016772	transferase activity, transferring phosphorus-containing groups	41/782	499/7500	0.963149	0.999375	ENSOCUG00000029637/ENSOCUG00000000258/ENSOCUG00000003785/ENSOCUG00000006306/ENSOCUG00000004150/ENSOCUG00000009485/ENSOCUG00000007516/ENSOCUG00000008818/ENSOCUG00000015784/ENSOCUG00000034782/ENSOCUG00000008180/ENSOCUG00000015823/ENSOCUG00000006056/ENSOCUG00000027849/ENSOCUG00000024946/ENSOCUG00000012915/ENSOCUG00000011691/ENSOCUG00000015195/ENSOCUG00000002198/ENSOCUG00000022135/ENSOCUG00000003458/…	-/PDGFRA/HIPK1/PINK1/FGFR1/POLR2G/PFKFB3/-/FYN/OAS1/MAP4K4/OAS2/MAP3K8/OAS3/NME2/SIK2/STK17B/COASY/FASTKD1/NME1/-/POLR2F/NEK9/-/NRK/MAPK13/AURKA/JAK2/POLE2/PRIM2/MAP2K4/ALPK2/CAMK1D/ABL1/MAP3K21/CDK5/-/-/JAK1/TAOK1/-	41	22	ENSOCUG00000000258/ENSOCUG00000003785/ENSOCUG00000006306/ENSOCUG00000004150/ENSOCUG00000007516/ENSOCUG00000015784/ENSOCUG00000008180/ENSOCUG00000012915/ENSOCUG00000015195/ENSOCUG00000010201/ENSOCUG00000010843/ENSOCUG00000002624/ENSOCUG00000014799/ENSOCUG00000016853/ENSOCUG00000007140/ENSOCUG00000010372/ENSOCUG00000021398/ENSOCUG00000011411/ENSOCUG00000001693/ENSOCUG00000006227/ENSOCUG00000015730/…	19	ENSOCUG00000029637/ENSOCUG00000009485/ENSOCUG00000008818/ENSOCUG00000034782/ENSOCUG00000015823/ENSOCUG00000006056/ENSOCUG00000027849/ENSOCUG00000024946/ENSOCUG00000011691/ENSOCUG00000002198/ENSOCUG00000022135/ENSOCUG00000003458/ENSOCUG00000012064/ENSOCUG00000017898/ENSOCUG00000015480/ENSOCUG00000016729/ENSOCUG00000010096/ENSOCUG00000012324/ENSOCUG00000011626
MF	GO:0016301	kinase activity	32/782	403/7500	0.964909	0.999375	ENSOCUG00000000258/ENSOCUG00000003785/ENSOCUG00000006306/ENSOCUG00000004150/ENSOCUG00000007516/ENSOCUG00000008818/ENSOCUG00000015784/ENSOCUG00000008180/ENSOCUG00000006056/ENSOCUG00000024946/ENSOCUG00000012915/ENSOCUG00000011691/ENSOCUG00000015195/ENSOCUG00000002198/ENSOCUG00000022135/ENSOCUG00000010201/ENSOCUG00000010843/ENSOCUG00000002624/ENSOCUG00000014799/ENSOCUG00000017898/ENSOCUG00000016853/…	PDGFRA/HIPK1/PINK1/FGFR1/PFKFB3/-/FYN/MAP4K4/MAP3K8/NME2/SIK2/STK17B/COASY/FASTKD1/NME1/NEK9/-/NRK/MAPK13/AURKA/JAK2/MAP2K4/ALPK2/CAMK1D/ABL1/MAP3K21/CDK5/-/-/JAK1/TAOK1/-	32	22	ENSOCUG00000000258/ENSOCUG00000003785/ENSOCUG00000006306/ENSOCUG00000004150/ENSOCUG00000007516/ENSOCUG00000015784/ENSOCUG00000008180/ENSOCUG00000012915/ENSOCUG00000015195/ENSOCUG00000010201/ENSOCUG00000010843/ENSOCUG00000002624/ENSOCUG00000014799/ENSOCUG00000016853/ENSOCUG00000007140/ENSOCUG00000010372/ENSOCUG00000021398/ENSOCUG00000011411/ENSOCUG00000001693/ENSOCUG00000006227/ENSOCUG00000015730/…	10	ENSOCUG00000008818/ENSOCUG00000006056/ENSOCUG00000024946/ENSOCUG00000011691/ENSOCUG00000002198/ENSOCUG00000022135/ENSOCUG00000017898/ENSOCUG00000010096/ENSOCUG00000012324/ENSOCUG00000011626
MF	GO:0005506	iron ion binding	2/782	48/7500	0.967021	0.999375	ENSOCUG00000000014/ENSOCUG00000016164	-/CYP1B1	2	1	ENSOCUG00000016164	1	ENSOCUG00000000014
MF	GO:0004812	aminoacyl-tRNA ligase activity	1/782	31/7500	0.967311	0.999375	ENSOCUG00000005082	QARS1	1	1	ENSOCUG00000005082	0
MF	GO:0016875	ligase activity, forming carbon-oxygen bonds	1/782	31/7500	0.967311	0.999375	ENSOCUG00000005082	QARS1	1	1	ENSOCUG00000005082	0
MF	GO:0004672	protein kinase activity	26/782	349/7500	0.978558	0.999375	ENSOCUG00000000258/ENSOCUG00000003785/ENSOCUG00000006306/ENSOCUG00000004150/ENSOCUG00000015784/ENSOCUG00000008180/ENSOCUG00000006056/ENSOCUG00000012915/ENSOCUG00000011691/ENSOCUG00000002198/ENSOCUG00000010201/ENSOCUG00000010843/ENSOCUG00000002624/ENSOCUG00000014799/ENSOCUG00000017898/ENSOCUG00000016853/ENSOCUG00000010096/ENSOCUG00000012324/ENSOCUG00000011626/ENSOCUG00000007140/ENSOCUG00000010372/…	PDGFRA/HIPK1/PINK1/FGFR1/FYN/MAP4K4/MAP3K8/SIK2/STK17B/FASTKD1/NEK9/-/NRK/MAPK13/AURKA/JAK2/MAP2K4/ALPK2/CAMK1D/ABL1/MAP3K21/CDK5/-/JAK1/TAOK1/-	26	19	ENSOCUG00000000258/ENSOCUG00000003785/ENSOCUG00000006306/ENSOCUG00000004150/ENSOCUG00000015784/ENSOCUG00000008180/ENSOCUG00000012915/ENSOCUG00000010201/ENSOCUG00000010843/ENSOCUG00000002624/ENSOCUG00000014799/ENSOCUG00000016853/ENSOCUG00000007140/ENSOCUG00000010372/ENSOCUG00000021398/ENSOCUG00000001693/ENSOCUG00000006227/ENSOCUG00000015730/ENSOCUG00000005076	7	ENSOCUG00000006056/ENSOCUG00000011691/ENSOCUG00000002198/ENSOCUG00000017898/ENSOCUG00000010096/ENSOCUG00000012324/ENSOCUG00000011626
MF	GO:0005230	extracellular ligand-gated ion channel activity	1/782	35/7500	0.978999	0.999375	ENSOCUG00000010231	CHRNE	1	1	ENSOCUG00000010231	0
MF	GO:0016747	transferase activity, transferring acyl groups other than amino-acyl groups	1/782	38/7500	0.984933	0.999375	ENSOCUG00000015481	NAA20	1	0		1	ENSOCUG00000015481
MF	GO:0004930	G-protein-coupled receptor activity	9/782	160/7500	0.98922	0.999375	ENSOCUG00000026819/ENSOCUG00000000895/ENSOCUG00000015574/ENSOCUG00000013639/ENSOCUG00000016192/ENSOCUG00000010167/ENSOCUG00000005739/ENSOCUG00000017125/novel.157	-/PTGER4/S1PR1/ADGRL2/CYSLTR1/AVPR1A/HCRTR1/GPR19/-	9	5	ENSOCUG00000000895/ENSOCUG00000015574/ENSOCUG00000013639/ENSOCUG00000010167/novel.157	4	ENSOCUG00000026819/ENSOCUG00000016192/ENSOCUG00000005739/ENSOCUG00000017125
MF	GO:0016773	phosphotransferase activity, alcohol group as acceptor	28/782	407/7500	0.995538	0.999375	ENSOCUG00000000258/ENSOCUG00000003785/ENSOCUG00000006306/ENSOCUG00000004150/ENSOCUG00000007516/ENSOCUG00000015784/ENSOCUG00000008180/ENSOCUG00000006056/ENSOCUG00000012915/ENSOCUG00000011691/ENSOCUG00000015195/ENSOCUG00000002198/ENSOCUG00000010201/ENSOCUG00000010843/ENSOCUG00000002624/ENSOCUG00000014799/ENSOCUG00000017898/ENSOCUG00000016853/ENSOCUG00000010096/ENSOCUG00000012324/ENSOCUG00000011626/…	PDGFRA/HIPK1/PINK1/FGFR1/PFKFB3/FYN/MAP4K4/MAP3K8/SIK2/STK17B/COASY/FASTKD1/NEK9/-/NRK/MAPK13/AURKA/JAK2/MAP2K4/ALPK2/CAMK1D/ABL1/MAP3K21/CDK5/-/JAK1/TAOK1/-	28	21	ENSOCUG00000000258/ENSOCUG00000003785/ENSOCUG00000006306/ENSOCUG00000004150/ENSOCUG00000007516/ENSOCUG00000015784/ENSOCUG00000008180/ENSOCUG00000012915/ENSOCUG00000015195/ENSOCUG00000010201/ENSOCUG00000010843/ENSOCUG00000002624/ENSOCUG00000014799/ENSOCUG00000016853/ENSOCUG00000007140/ENSOCUG00000010372/ENSOCUG00000021398/ENSOCUG00000001693/ENSOCUG00000006227/ENSOCUG00000015730/ENSOCUG00000005076	7	ENSOCUG00000006056/ENSOCUG00000011691/ENSOCUG00000002198/ENSOCUG00000017898/ENSOCUG00000010096/ENSOCUG00000012324/ENSOCUG00000011626
MF	GO:0016746	transferase activity, transferring acyl groups	2/782	72/7500	0.99672	0.999375	ENSOCUG00000015481/ENSOCUG00000003636	NAA20/TGM2	2	1	ENSOCUG00000003636	1	ENSOCUG00000015481
MF	GO:0004871	signal transducer activity	12/782	231/7500	0.998621	0.999375	ENSOCUG00000005507/ENSOCUG00000017968/ENSOCUG00000026819/ENSOCUG00000000895/ENSOCUG00000015574/ENSOCUG00000013639/ENSOCUG00000016192/ENSOCUG00000016559/ENSOCUG00000010167/ENSOCUG00000005739/ENSOCUG00000017125/novel.157	GNA14/-/-/PTGER4/S1PR1/ADGRL2/CYSLTR1/GNAQ/AVPR1A/HCRTR1/GPR19/-	12	8	ENSOCUG00000005507/ENSOCUG00000017968/ENSOCUG00000000895/ENSOCUG00000015574/ENSOCUG00000013639/ENSOCUG00000016559/ENSOCUG00000010167/novel.157	4	ENSOCUG00000026819/ENSOCUG00000016192/ENSOCUG00000005739/ENSOCUG00000017125
MF	GO:0004888	transmembrane signaling receptor activity	9/782	198/7500	0.999221	0.999375	ENSOCUG00000026819/ENSOCUG00000000895/ENSOCUG00000015574/ENSOCUG00000013639/ENSOCUG00000016192/ENSOCUG00000010167/ENSOCUG00000005739/ENSOCUG00000017125/novel.157	-/PTGER4/S1PR1/ADGRL2/CYSLTR1/AVPR1A/HCRTR1/GPR19/-	9	5	ENSOCUG00000000895/ENSOCUG00000015574/ENSOCUG00000013639/ENSOCUG00000010167/novel.157	4	ENSOCUG00000026819/ENSOCUG00000016192/ENSOCUG00000005739/ENSOCUG00000017125
MF	GO:0038023	signaling receptor activity	9/782	201/7500	0.999375	0.999375	ENSOCUG00000026819/ENSOCUG00000000895/ENSOCUG00000015574/ENSOCUG00000013639/ENSOCUG00000016192/ENSOCUG00000010167/ENSOCUG00000005739/ENSOCUG00000017125/novel.157	-/PTGER4/S1PR1/ADGRL2/CYSLTR1/AVPR1A/HCRTR1/GPR19/-	9	5	ENSOCUG00000000895/ENSOCUG00000015574/ENSOCUG00000013639/ENSOCUG00000010167/novel.157	4	ENSOCUG00000026819/ENSOCUG00000016192/ENSOCUG00000005739/ENSOCUG00000017125
MF	GO:0060089	molecular transducer activity	9/782	201/7500	0.999375	0.999375	ENSOCUG00000026819/ENSOCUG00000000895/ENSOCUG00000015574/ENSOCUG00000013639/ENSOCUG00000016192/ENSOCUG00000010167/ENSOCUG00000005739/ENSOCUG00000017125/novel.157	-/PTGER4/S1PR1/ADGRL2/CYSLTR1/AVPR1A/HCRTR1/GPR19/-	9	5	ENSOCUG00000000895/ENSOCUG00000015574/ENSOCUG00000013639/ENSOCUG00000010167/novel.157	4	ENSOCUG00000026819/ENSOCUG00000016192/ENSOCUG00000005739/ENSOCUG00000017125
