# Supplementary material for: miR-383-5p Regulates Preadipocyte Proliferation and Differentiation by Targeting RAD51AP1
Source: Int J Mol Sci. 2023 Sep 13;24(18):14025. doi: 10.3390/ijms241814025 (PMC10531573; doi:10.3390/ijms241814025)
Supplement: Supplementary file 1 [file ijms-24-14025-s001.zip › Supplementary/Table S2.xlsx]

## Sheet: MimicvsM_NC_deg_up
gene_id	M1	M2	M3	NC1	NC2	NC3	Mimic	M_NC	log2FoldChange	pvalue	padj	gene_name	gene_chr	gene_start	gene_end	gene_strand	gene_length	gene_biotype	gene_description	tf_family
ENSOCUG00000013192	2109.21	2155.84	1828.16	1265.5	1022.56	891.682	2031.07	1059.92	0.938335	1.45414e-14	7.25469e-11	SULT1C2	2	84180002	84334602	-	5190	protein_coding	Sulfotransferase 1C2 [Source:UniProtKB/Swiss-Prot;Acc:O46503] && O46503.1 RecName: Full=Sulfotransferase 1C2; Short=ST1C2; Short=rabSULT1C2; AltName: Full=Sulfotransferase 1C1	-
ENSOCUG00000025587	165.264	183.564	142.442	64.524	56.1957	48.0608	163.757	56.2602	1.54074	5.67815e-12	1.88855e-08	-	1	1683371	1683796	+	384	protein_coding	- && Q5RBU4.1 RecName: Full=Nuclear nucleic acid-binding protein C1D	-
novel.72	5244.56	4531.74	4149.68	3327.15	2198.66	2539.04	4641.99	2688.28	0.788203	1.36167e-09	2.71734e-06	-	11	63617585	63627640	-	2402	-	- && Q5R8W9.2 RecName: Full=Selenoprotein P; Short=SeP; Flags: Precursor && PF04592:Selenoprotein P, N terminal region	-
ENSOCUG00000026271	435.101	477.684	379.216	227.915	241.842	253.598	430.667	241.118	0.835797	3.03223e-09	5.0426e-06	RAB3IL1	GL018717	2807142	2845301	+	1562	protein_coding	RAB3A interacting protein like 1 [Source:HGNC Symbol;Acc:HGNC:9780] && Q8TBN0.1 RecName: Full=Guanine nucleotide exchange factor for Rab-3A; AltName: Full=Rab-3A-interacting-like protein 1; Short=Rab3A-interacting-like protein 1; AltName: Full=Rabin3-like 1	-
ENSOCUG00000026532	267.036	271.174	316.013	113.437	132.461	176.905	284.741	140.934	1.01463	2.05677e-08	2.93177e-05	SCARA5	2	41661929	41805171	+	3401	protein_coding	scavenger receptor class A member 5 [Source:HGNC Symbol;Acc:HGNC:28701] && Q6ZMJ2.1 RecName: Full=Scavenger receptor class A member 5; AltName: Full=Scavenger receptor hlg	-
ENSOCUG00000006969	33102.2	30468.5	27155.4	23714.7	19639.4	19358.3	30242.1	20904.1	0.532782	1.08133e-07	9.80861e-05	DCN	4	70357924	70394929	-	1751	protein_coding	Oryctolagus cuniculus decorin (DCN), mRNA. [Source:RefSeq mRNA;Acc:NM_001082330] && Q28888.1 RecName: Full=Decorin; AltName: Full=Bone proteoglycan II; AltName: Full=PG-S2; Flags: Precursor	-
ENSOCUG00000009058	100183	96681	92148.4	75421.3	71379.5	74360.3	96337.3	73720.4	0.386033	1.23796e-07	0.000100041	-	5	27498985	27502985	-	1302	protein_coding	- && P19007.2 RecName: Full=Haptoglobin; AltName: Full=Zonulin; Contains: RecName: Full=Haptoglobin alpha chain; Contains: RecName: Full=Haptoglobin beta chain; Flags: Precursor	-
novel.846	938.362	963.712	971.622	467.279	582.027	719.89	957.899	589.732	0.699569	1.99379e-07	0.00012386	-	GL018946	25394	33357	-	2336	-	- && Q04857.1 RecName: Full=Collagen alpha-1(VI) chain; Flags: Precursor && -	-
ENSOCUG00000000258	102.706	103.255	141.498	40.5877	52.1817	47.0383	115.82	46.6025	1.3135	2.80533e-07	0.000139535	PDGFRA	GL018754	205060	223241	-	4647	protein_coding	platelet derived growth factor receptor alpha [Source:HGNC Symbol;Acc:HGNC:8803] && P16234.1 RecName: Full=Platelet-derived growth factor receptor alpha; Short=PDGF-R-alpha; Short=PDGFR-alpha; AltName: Full=Alpha platelet-derived growth factor receptor; AltName: Full=Alpha-type platelet-derived growth factor receptor; AltName: Full=CD140 antigen-like family member A; AltName: Full=CD140a antigen;…	-
ENSOCUG00000011482	2219.39	2650.21	1529.13	1429.94	1266.41	1113.58	2132.91	1269.97	0.747749	8.51328e-07	0.000353939	POSTN	GL018719	554696	588822	-	2947	protein_coding	periostin [Source:HGNC Symbol;Acc:HGNC:16953] && Q15063.2 RecName: Full=Periostin; Short=PN; AltName: Full=Osteoblast-specific factor 2; Short=OSF-2; Flags: Precursor	-
ENSOCUG00000013971	330.528	301.421	312.24	154.025	172.601	220.875	314.729	182.5	0.786383	1.30327e-06	0.000520161	AOX1	7	141217000	141288454	+	4228	protein_coding	aldehyde oxidase 1 [Source:HGNC Symbol;Acc:HGNC:553] && P80456.2 RecName: Full=Aldehyde oxidase 1; AltName: Full=Azaheterocycle hydroxylase 1; AltName: Full=Retinal oxidase; AltName: Full=Retinoic acid synthase	-
ENSOCUG00000003371	700.27	764.503	866.913	366.33	465.621	608.43	777.229	480.127	0.694738	6.84493e-06	0.00206966	SELENBP1	13	40811466	40820491	+	1575	protein_coding	selenium binding protein 1 [Source:HGNC Symbol;Acc:HGNC:10719] && Q13228.2 RecName: Full=Selenium-binding protein 1; AltName: Full=56 kDa selenium-binding protein; Short=SBP56; Short=SP56	-
ENSOCUG00000029486	417.361	387.988	342.426	279.951	171.597	227.011	382.592	226.186	0.759136	7.45783e-06	0.00218865	GSTA5	12	42318687	42643661	-	3866	protein_coding	Glutathione S-transferase Yc [Source:UniProtKB/Swiss-Prot;Acc:Q08862] && Q08862.2 RecName: Full=Glutathione S-transferase Yc; AltName: Full=Alpha II; AltName: Full=GST class-alpha	-
ENSOCUG00000000374	70.9607	85.5242	86.7857	31.2213	33.1153	37.8351	81.0902	34.0572	1.25058	1.19815e-05	0.00298879	ADAMTS15	1	86181945	86204197	-	2853	protein_coding	ADAM metallopeptidase with thrombospondin type 1 motif 15 [Source:HGNC Symbol;Acc:HGNC:16305] && Q8TE58.1 RecName: Full=A disintegrin and metalloproteinase with thrombospondin motifs 15; Short=ADAM-TS 15; Short=ADAM-TS15; Short=ADAMTS-15; Flags: Precursor	-
ENSOCUG00000004386	292.246	308.722	249.98	183.165	161.563	182.018	283.649	175.582	0.691447	1.28389e-05	0.00312455	NFAT5	5	24980418	25123933	+	5136	protein_coding	nuclear factor of activated T cells 5 [Source:HGNC Symbol;Acc:HGNC:7774] && D3ZGB1.1 RecName: Full=Nuclear factor of activated T-cells 5; Short=NF-AT5; AltName: Full=T-cell transcription factor NFAT5	RHD
ENSOCUG00000005592	7236.13	7364.47	6211.78	5933.09	4605.03	4419.55	6937.46	4985.89	0.476564	2.20099e-05	0.00487623	LUM	4	70315437	70323221	-	1855	protein_coding	Oryctolagus cuniculus lumican (LUM), mRNA. [Source:RefSeq mRNA;Acc:NM_001195680] && P51884.2 RecName: Full=Lumican; AltName: Full=Keratan sulfate proteoglycan lumican; Short=KSPG lumican; Flags: Precursor	-
ENSOCUG00000026479	428.565	402.59	398.082	226.875	270.943	308.816	409.746	268.878	0.607615	2.21071e-05	0.00487623	SERPING1	1	190671793	190687144	+	1566	protein_coding	serpin family G member 1 [Source:HGNC Symbol;Acc:HGNC:1228] && P97290.3 RecName: Full=Plasma protease C1 inhibitor; Short=C1 Inh; Short=C1Inh; AltName: Full=C1 esterase inhibitor; AltName: Full=C1-inhibiting factor; AltName: Full=Serpin G1; Flags: Precursor	-
ENSOCUG00000007753	266.103	248.229	267.904	170.676	145.507	174.86	260.745	163.681	0.672727	2.37475e-05	0.00487623	THY1	GL018823	849671	851171	-	738	protein_coding	Thy-1 cell surface antigen [Source:HGNC Symbol;Acc:HGNC:11801] && P04216.2 RecName: Full=Thy-1 membrane glycoprotein; AltName: Full=CDw90; AltName: Full=Thy-1 antigen; AltName: CD_antigen=CD90; Flags: Precursor	-
ENSOCUG00000014468	2784.27	2947.46	2873.36	1783.78	2149.48	2389.75	2868.36	2107.67	0.444425	2.37682e-05	0.00487623	C1S	8	33038541	33046513	+	2220	protein_coding	complement C1s [Source:HGNC Symbol;Acc:HGNC:1247] && P09871.1 RecName: Full=Complement C1s subcomponent; AltName: Full=C1 esterase; AltName: Full=Complement component 1 subcomponent s; Contains: RecName: Full=Complement C1s subcomponent heavy chain; Contains: RecName: Full=Complement C1s subcomponent light chain; Flags: Precursor	-
ENSOCUG00000000092	555.548	566.337	527.317	337.19	331.153	443.796	549.734	370.713	0.568272	2.736e-05	0.00524996	SERPINF1	19	16386743	16396929	-	1567	protein_coding	serpin family F member 1 [Source:HGNC Symbol;Acc:HGNC:8824] && P36955.4 RecName: Full=Pigment epithelium-derived factor; Short=PEDF; AltName: Full=Cell proliferation-inducing gene 35 protein; AltName: Full=EPC-1; AltName: Full=Serpin F1; Flags: Precursor	-
ENSOCUG00000003785	4529.35	5039.67	5317.51	3121.09	3492.16	4221.17	4962.18	3611.47	0.45833	2.87375e-05	0.00541024	HIPK1	13	50190317	50274012	-	7149	protein_coding	homeodomain interacting protein kinase 1 [Source:HGNC Symbol;Acc:HGNC:19006] && Q86Z02.1 RecName: Full=Homeodomain-interacting protein kinase 1; AltName: Full=Nuclear body-associated kinase 2	-
ENSOCUG00000012615	113.911	155.404	134.895	74.9311	43.1502	78.738	134.737	65.6064	1.03813	3.1254e-05	0.00577504	BMPER	10	17766953	18043662	+	4207	protein_coding	BMP binding endothelial regulator [Source:HGNC Symbol;Acc:HGNC:24154] && Q8N8U9.3 RecName: Full=BMP-binding endothelial regulator protein; AltName: Full=Bone morphogenetic protein-binding endothelial cell precursor-derived regulator; AltName: Full=Protein crossveinless-2; Short=hCV2; Flags: Precursor	-
ENSOCUG00000008019	576.089	570.509	534.864	356.963	359.251	447.886	560.487	388.033	0.530385	3.38952e-05	0.00593345	KCNJ8	8	18327844	18333154	+	1512	protein_coding	Oryctolagus cuniculus potassium inwardly rectifying channel subfamily J member 8 (KCNJ8), mRNA. [Source:RefSeq mRNA;Acc:NM_001082140] && Q15842.1 RecName: Full=ATP-sensitive inward rectifier potassium channel 8; AltName: Full=Inward rectifier K(+) channel Kir6.1; AltName: Full=Potassium channel, inwardly rectifying subfamily J member 8; AltName: Full=uKATP-1	-
ENSOCUG00000016771	497.659	419.277	436.758	331.986	278.971	311.884	451.231	307.614	0.553803	3.7628e-05	0.00647332	PTGS2	16	83706643	83713353	+	3243	protein_coding	Oryctolagus cuniculus prostaglandin-endoperoxide synthase 2 (PTGS2), mRNA. [Source:RefSeq mRNA;Acc:NM_001082388] && O02768.1 RecName: Full=Prostaglandin G/H synthase 2; AltName: Full=Cyclooxygenase-2; Short=COX-2; AltName: Full=PHS II; AltName: Full=Prostaglandin H2 synthase 2; Short=PGH synthase 2; Short=PGHS-2; AltName: Full=Prostaglandin-endoperoxide synthase 2; Flags: Precursor	-
ENSOCUG00000003499	736.684	738.429	853.707	411.08	510.778	636.039	776.273	519.299	0.579973	4.88469e-05	0.00816275	FADS2	GL018717	2873101	2906600	-	2335	protein_coding	fatty acid desaturase 2 [Source:HGNC Symbol;Acc:HGNC:3575] && A4FV48.1 RecName: Full=Fatty acid desaturase 2; AltName: Full=Delta(6) fatty acid desaturase; Short=D6D; Short=Delta(6) desaturase; Short=Delta-6 desaturase	-
ENSOCUG00000000409	451.908	573.638	518.827	248.73	342.191	394.712	514.791	328.544	0.646834	4.90845e-05	0.00816275	-	14	163843437	163854983	-	2050	protein_coding	- && Q02788.3 RecName: Full=Collagen alpha-2(VI) chain; Flags: Precursor	-
ENSOCUG00000006306	1412.68	1336.06	1534.79	963.697	1030.59	1188.23	1427.84	1060.84	0.428834	5.49962e-05	0.00844234	PINK1	13	132444083	132459011	-	2967	protein_coding	PTEN induced kinase 1 [Source:HGNC Symbol;Acc:HGNC:14581] && Q9BXM7.1 RecName: Full=Serine/threonine-protein kinase PINK1, mitochondrial; AltName: Full=BRPK; AltName: Full=PTEN-induced putative kinase protein 1; Flags: Precursor	-
ENSOCUG00000004150	1038.27	1223.41	1107.46	667.095	827.883	907.02	1123.05	800.666	0.48755	6.13459e-05	0.00927438	FGFR1	GL018706	4965222	5016401	+	3568	protein_coding	fibroblast growth factor receptor 1 [Source:HGNC Symbol;Acc:HGNC:3688] && P11362.3 RecName: Full=Fibroblast growth factor receptor 1; Short=FGFR-1; AltName: Full=Basic fibroblast growth factor receptor 1; Short=BFGFR; Short=bFGF-R-1; AltName: Full=Fms-like tyrosine kinase 2; Short=FLT-2; AltName: Full=N-sam; AltName: Full=Proto-oncogene c-Fgr; AltName: CD_antigen=CD331; Flags: Precursor	-
ENSOCUG00000037888	502.327	532.962	688.625	327.824	388.352	435.615	574.638	383.93	0.581916	8.34561e-05	0.0111866	-	GL019385	7097	8037	+	608	lncRNA	- && -	-
ENSOCUG00000007765	4508.81	4985.44	4463.8	3776.74	3768.12	3630.13	4652.68	3724.99	0.320664	8.39151e-05	0.0111866	PSAT1	1	64697521	64728069	+	2602	protein_coding	phosphoserine aminotransferase 1 [Source:HGNC Symbol;Acc:HGNC:19129] && P10658.1 RecName: Full=Phosphoserine aminotransferase; Short=PSAT; AltName: Full=Endometrial progesterone-induced protein; Short=EPIP; AltName: Full=Phosphohydroxythreonine aminotransferase	-
ENSOCUG00000008023	541.542	566.337	486.754	319.498	392.366	401.87	531.545	371.245	0.516983	8.40846e-05	0.0111866	ABCC9	8	18153383	18299922	+	6399	protein_coding	Oryctolagus cuniculus ATP binding cassette subfamily C member 9 (ABCC9), mRNA. [Source:RefSeq mRNA;Acc:NM_001082044] && P82451.1 RecName: Full=ATP-binding cassette sub-family C member 9; AltName: Full=Sulfonylurea receptor 2	-
ENSOCUG00000016769	373.478	344.183	369.782	201.898	237.828	283.252	362.481	240.993	0.589054	9.37213e-05	0.0121881	RIPOR3	GL018822	724274	785742	+	4648	protein_coding	RIPOR family member 3 [Source:HGNC Symbol;Acc:HGNC:16168] && Q96MK2.4 RecName: Full=Protein FAM65C	-
ENSOCUG00000023448	871.136	874.016	1037.65	645.24	638.222	754.657	927.602	679.373	0.449601	0.000107576	0.0130901	GSTM2	13	54454559	54542184	-	2746	protein_coding	glutathione S-transferase mu 2 (muscle) [Source:NCBI gene;Acc:100009073] && P46409.2 RecName: Full=Glutathione S-transferase Mu 1; AltName: Full=GST Mu I; AltName: Full=GST class-mu	-
ENSOCUG00000002828	4891.62	5364.04	5100.54	3493.66	3970.83	4422.62	5118.73	3962.37	0.36931	0.000121274	0.0142361	IGFBP4	19	41584616	41594406	+	1087	protein_coding	insulin like growth factor binding protein 4 [Source:HGNC Symbol;Acc:HGNC:5473] && P22692.2 RecName: Full=Insulin-like growth factor-binding protein 4; Short=IBP-4; Short=IGF-binding protein 4; Short=IGFBP-4; Flags: Precursor	-
ENSOCUG00000004024	408.024	378.601	401.855	292.439	264.922	284.275	396.16	280.546	0.498573	0.000141029	0.0154636	HSD11B1	16	62945260	62978616	-	1305	protein_coding	hydroxysteroid 11-beta dehydrogenase 1 [Source:HGNC Symbol;Acc:HGNC:5208] && Q7M3I4.2 RecName: Full=Corticosteroid 11-beta-dehydrogenase isozyme 1; AltName: Full=11-beta-hydroxysteroid dehydrogenase 1; Short=11-DH; Short=11-beta-HSD1	-
ENSOCUG00000037867	391.218	353.57	452.795	241.445	308.073	264.846	399.194	271.454	0.556771	0.00017243	0.0179219	-	3	32604587	32612826	+	2309	protein_coding	Oryctolagus cuniculus glutathione peroxidase 3 (GPX3), mRNA. [Source:RefSeq mRNA;Acc:NM_001256900] && P23764.2 RecName: Full=Glutathione peroxidase 3; Short=GPx-3; Short=GSHPx-3; AltName: Full=Plasma glutathione peroxidase; Short=GPx-P; Short=GSHPx-P; Flags: Precursor	-
ENSOCUG00000010895	96.1705	104.298	104.709	35.3841	68.2376	49.0834	101.726	50.9017	0.996584	0.000189702	0.0187032	SVIL	16	4582183	4655228	-	7826	protein_coding	supervillin [Source:HGNC Symbol;Acc:HGNC:11480] && O95425.2 RecName: Full=Supervillin; AltName: Full=Archvillin; AltName: Full=p205/p250	-
ENSOCUG00000030466	377.212	371.3	295.26	240.404	239.835	232.124	347.924	237.454	0.550589	0.000192935	0.0187032	U2	14	82545244	82545403	-	160	snRNA	U2 spliceosomal RNA [Source:RFAM;Acc:RF00004] && -	-
ENSOCUG00000014480	3033.57	3166.48	3312	1967.98	2331.12	2796.73	3170.69	2365.28	0.422721	0.000193068	0.0187032	C1R	8	33044169	33086147	-	4273	protein_coding	complement C1r [Source:HGNC Symbol;Acc:HGNC:1246] && Q5R544.1 RecName: Full=Complement C1r subcomponent; AltName: Full=Complement component 1 subcomponent r; Contains: RecName: Full=Complement C1r subcomponent heavy chain; Contains: RecName: Full=Complement C1r subcomponent light chain; Flags: Precursor	-
ENSOCUG00000015772	959.837	1007.52	876.347	762.84	726.53	677.964	947.9	722.445	0.391526	0.000211099	0.0198712	CHI3L2	13	52895027	52907348	-	1354	protein_coding	chitinase 3 like 2 [Source:HGNC Symbol;Acc:HGNC:1933] && Q15782.1 RecName: Full=Chitinase-3-like protein 2; AltName: Full=Chondrocyte protein 39; AltName: Full=YKL-39; Flags: Precursor	-
ENSOCUG00000026922	450.974	568.423	515.054	320.539	339.181	413.119	511.484	357.613	0.515363	0.000222284	0.0201632	ADAMTS7	GL018746	435117	476442	+	7438	protein_coding	ADAM metallopeptidase with thrombospondin type 1 motif 7 [Source:HGNC Symbol;Acc:HGNC:223] && Q9UKP4.2 RecName: Full=A disintegrin and metalloproteinase with thrombospondin motifs 7; Short=ADAM-TS 7; Short=ADAM-TS7; Short=ADAMTS-7; AltName: Full=COMPase; Flags: Precursor	-
ENSOCUG00000026988	799.242	835.426	913.136	524.518	689.4	655.468	849.268	623.129	0.446401	0.000245515	0.0220478	CHI3L1	16	68595451	68601787	+	1667	protein_coding	chitinase 3 like 1 [Source:HGNC Symbol;Acc:HGNC:1932] && P36222.2 RecName: Full=Chitinase-3-like protein 1; AltName: Full=39 kDa synovial protein; AltName: Full=Cartilage glycoprotein 39; Short=CGP-39; Short=GP-39; Short=hCGP-39; AltName: Full=YKL-40; Flags: Precursor	-
ENSOCUG00000014993	576.089	652.905	633.913	404.836	467.628	494.924	620.969	455.796	0.445454	0.000247837	0.0220478	DENND2A	GL018834	161647	243882	-	4050	protein_coding	DENN domain containing 2A [Source:HGNC Symbol;Acc:HGNC:22212] && Q9ULE3.4 RecName: Full=DENN domain-containing protein 2A	-
ENSOCUG00000005008	2197.92	2498.98	2160.21	1456.99	1700.92	1983.79	2285.7	1713.9	0.415054	0.000251899	0.0220478	SPTBN1	2	131497504	131682800	-	7797	protein_coding	spectrin beta, non-erythrocytic 1 [Source:HGNC Symbol;Acc:HGNC:11275] && Q01082.2 RecName: Full=Spectrin beta chain, non-erythrocytic 1; AltName: Full=Beta-II spectrin; AltName: Full=Fodrin beta chain; AltName: Full=Spectrin, non-erythroid beta chain 1	-
ENSOCUG00000016509	670.392	610.142	529.204	417.325	475.656	418.231	603.246	437.071	0.464647	0.000256237	0.0220713	-	16	74224514	74347464	-	6423	protein_coding	- && P08603.4 RecName: Full=Complement factor H; AltName: Full=H factor 1; Flags: Precursor	-
novel.987	212.882	270.131	205.644	118.641	138.482	170.769	229.553	142.631	0.684624	0.000256591	0.0220713	-	GL019604	21913	32493	-	3054	-	- && Q5ZQU0.2 RecName: Full=Sushi, nidogen and EGF-like domain-containing protein 1; AltName: Full=Insulin-responsive sequence DNA-binding protein 1; Short=IRE-BP1; Flags: Precursor && PF00041:Fibronectin type III domain	fn3
ENSOCUG00000003535	1847.78	1663.55	1750.81	1214.51	1256.37	1547.15	1754.05	1339.34	0.389327	0.000283102	0.0237377	CP	14	42965454	43043654	-	4275	protein_coding	ceruloplasmin [Source:HGNC Symbol;Acc:HGNC:2295] && P00450.1 RecName: Full=Ceruloplasmin; AltName: Full=Ferroxidase; Flags: Precursor	-
ENSOCUG00000011363	811.38	851.071	796.164	572.39	593.065	693.303	819.538	619.586	0.403196	0.000301012	0.0250291	ZNF217	GL018712	2819694	2841485	+	4228	protein_coding	zinc finger protein 217 [Source:HGNC Symbol;Acc:HGNC:13009] && O75362.1 RecName: Full=Zinc finger protein 217	zf-C2H2
ENSOCUG00000025116	11141.8	11369.5	11924.5	9696.29	9367.62	9639.78	11478.6	9567.9	0.262689	0.000328967	0.0262636	ITM2B	GL018705	1612545	1659082	+	2745	protein_coding	integral membrane protein 2B [Source:HGNC Symbol;Acc:HGNC:6174] && Q9Y287.1 RecName: Full=Integral membrane protein 2B; AltName: Full=Immature BRI2; Short=imBRI2; AltName: Full=Protein E25B; AltName: Full=Transmembrane protein BRI; Short=Bri; Contains: RecName: Full=BRI2, membrane form; AltName: Full=Mature BRI2; Short=mBRI2; Contains: RecName: Full=BRI2 intracellular domain; Short=BRI2 ICD; Cont…	-
ENSOCUG00000008231	562.084	518.36	637.686	370.493	407.419	464.247	572.71	414.053	0.468491	0.000344953	0.0271019	PLCG1	GL018718	542140	575701	+	4629	protein_coding	phospholipase C gamma 1 [Source:HGNC Symbol;Acc:HGNC:9065] && P08487.1 RecName: Full=1-phosphatidylinositol 4,5-bisphosphate phosphodiesterase gamma-1; AltName: Full=PLC-148; AltName: Full=Phosphoinositide phospholipase C-gamma-1; AltName: Full=Phospholipase C-II; Short=PLC-II; AltName: Full=Phospholipase C-gamma-1; Short=PLC-gamma-1	-
ENSOCUG00000014833	337.997	368.171	309.41	241.445	254.887	209.627	338.526	235.32	0.52367	0.000359292	0.0277908	PLA2R1	7	98846667	98972890	-	5332	protein_coding	phospholipase A2 receptor 1 [Source:HGNC Symbol;Acc:HGNC:9042] && P49260.1 RecName: Full=Secretory phospholipase A2 receptor; Short=PLA2-R; Short=PLA2R; AltName: Full=180 kDa secretory phospholipase A2 receptor; AltName: Full=M-type receptor; Contains: RecName: Full=Soluble secretory phospholipase A2 receptor; Short=Soluble PLA2-R; Short=Soluble PLA2R; Flags: Precursor	-
ENSOCUG00000007943	7131.55	7044.28	7213.59	5803	5734.97	6217.23	7129.81	5918.4	0.26868	0.000379343	0.0287304	-	GL018806	727614	730825	+	1027	protein_coding	retinoic acid receptor responder 2 [Source:HGNC Symbol;Acc:HGNC:9868] && Q5R551.1 RecName: Full=Retinoic acid receptor responder protein 2; AltName: Full=Chemerin; Flags: Precursor	-
ENSOCUG00000007607	5770.23	5901.17	6152.35	4477.13	4781.65	5223.29	5941.25	4827.36	0.299517	0.000391302	0.0289216	SAMHD1	4	3127587	3171048	+	2560	protein_coding	SAM and HD domain containing deoxynucleoside triphosphate triphosphohydrolase 1 [Source:HGNC Symbol;Acc:HGNC:15925] && Q9Y3Z3.2 RecName: Full=Deoxynucleoside triphosphate triphosphohydrolase SAMHD1; Short=dNTPase; AltName: Full=Dendritic cell-derived IFNG-induced protein; Short=DCIP; AltName: Full=Monocyte protein 5; Short=MOP-5; AltName: Full=SAM domain and HD domain-containing protein 1	-
ENSOCUG00000011350	1323.04	1636.43	1390.46	963.697	1090.8	1225.04	1449.98	1093.18	0.406928	0.000412802	0.0298474	SPON1	1	155696146	156016191	+	4578	protein_coding	spondin 1 [Source:HGNC Symbol;Acc:HGNC:11252] && Q9HCB6.2 RecName: Full=Spondin-1; AltName: Full=F-spondin; AltName: Full=Vascular smooth muscle cell growth-promoting factor; Flags: Precursor	-
ENSOCUG00000024308	515.399	464.125	525.431	316.376	328.143	427.435	501.652	357.318	0.489973	0.000449413	0.0312996	MMP11	GL019236	34393	42550	+	1563	protein_coding	matrix metallopeptidase 11 [Source:HGNC Symbol;Acc:HGNC:7157] && P24347.3 RecName: Full=Stromelysin-3; Short=SL-3; Short=ST3; AltName: Full=Matrix metalloproteinase-11; Short=MMP-11; Flags: Precursor	-
ENSOCUG00000007516	1506.05	1614.53	1574.41	1009.49	1214.23	1360.02	1564.99	1194.58	0.389393	0.000453359	0.0312996	PFKFB3	GL018750	40099	135266	+	4884	protein_coding	6-phosphofructo-2-kinase/fructose-2,6-biphosphatase 3 [Source:HGNC Symbol;Acc:HGNC:8874] && Q5R9C1.2 RecName: Full=6-phosphofructo-2-kinase/fructose-2,6-bisphosphatase 3; Short=6PF-2-K/Fru-2,6-P2ase 3; Short=PFK/FBPase 3; AltName: Full=6PF-2-K/Fru-2,6-P2ase brain/placenta-type isozyme; Includes: RecName: Full=6-phosphofructo-2-kinase; Includes: RecName: Full=Fructose-2,6-bisphosphatase	-
ENSOCUG00000037643	571.421	611.185	627.309	444.383	456.59	475.495	603.305	458.823	0.394737	0.000487453	0.0330871	SPINT2	5	2323183	2347634	+	759	protein_coding	serine peptidase inhibitor, Kunitz type 2 [Source:HGNC Symbol;Acc:HGNC:11247] && O43291.2 RecName: Full=Kunitz-type protease inhibitor 2; AltName: Full=Hepatocyte growth factor activator inhibitor type 2; Short=HAI-2; AltName: Full=Placental bikunin; Flags: Precursor	-
ENSOCUG00000026268	1647.04	1513.36	1508.37	1234.28	1080.76	1333.43	1556.26	1216.16	0.35601	0.000495112	0.0333799	ADIPOQ	14	82543248	82545088	+	1018	protein_coding	adiponectin, C1Q and collagen domain containing [Source:HGNC Symbol;Acc:HGNC:13633] && Q15848.1 RecName: Full=Adiponectin; AltName: Full=30 kDa adipocyte complement-related protein; AltName: Full=Adipocyte complement-related 30 kDa protein; Short=ACRP30; AltName: Full=Adipocyte, C1q and collagen domain-containing protein; AltName: Full=Adipose most abundant gene transcript 1 protein; Short=apM-1;…	-
ENSOCUG00000005374	511.664	482.899	376.386	327.824	323.125	325.178	456.983	325.375	0.489722	0.000501491	0.0334226	CARD6	11	61728378	61861892	+	6438	protein_coding	caspase recruitment domain family member 6 [Source:HGNC Symbol;Acc:HGNC:16394] && P10643.2 RecName: Full=Complement component C7; Flags: Precursor	-
ENSOCUG00000002587	129.783	122.028	151.875	74.9311	86.3005	80.7831	134.562	80.6716	0.738758	0.000502444	0.0334226	TSHZ2	GL018712	3091748	3357301	-	3111	protein_coding	teashirt zinc finger homeobox 2 [Source:HGNC Symbol;Acc:HGNC:13010] && Q9NRE2.3 RecName: Full=Teashirt homolog 2; AltName: Full=Ovarian cancer-related protein 10-2; Short=OVC10-2; AltName: Full=Zinc finger protein 218	zf-C2H2
ENSOCUG00000015858	220.352	260.745	262.244	143.618	169.59	185.085	247.78	166.098	0.576005	0.000587362	0.0370931	SMAP2	13	126103762	126155878	-	1303	protein_coding	small ArfGAP2 [Source:HGNC Symbol;Acc:HGNC:25082] && Q8WU79.1 RecName: Full=Stromal membrane-associated protein 2; AltName: Full=Stromal membrane-associated protein 1-like	-
ENSOCUG00000024108	1401.47	1503.98	1609.31	1002.2	1195.16	1292.53	1504.92	1163.3	0.3713	0.000723829	0.0431235	-	X	44203048	44206036	+	1913	protein_coding	- && Q63959.2 RecName: Full=Potassium voltage-gated channel subfamily C member 3; AltName: Full=KSHIIID; AltName: Full=Voltage-gated potassium channel subunit Kv3.3	-
ENSOCUG00000006501	226.888	208.596	200.928	143.618	152.531	131.912	212.137	142.687	0.57223	0.000726072	0.0431235	PRR16	3	4906102	5091906	+	1102	protein_coding	proline rich 16 [Source:HGNC Symbol;Acc:HGNC:29654] && Q569H4.1 RecName: Full=Protein Largen; AltName: Full=Mesenchymal stem cell protein DSC54; AltName: Full=Proline-rich protein 16	-
ENSOCUG00000001920	283.843	294.12	299.977	163.391	191.667	242.349	292.646	199.136	0.555036	0.000740644	0.0433498	GPRC5B	6	8384720	8405856	+	3160	protein_coding	G protein-coupled receptor class C group 5 member B [Source:HGNC Symbol;Acc:HGNC:13308] && Q923Z0.1 RecName: Full=G-protein coupled receptor family C group 5 member B; AltName: Full=Retinoic acid-induced gene 2 protein; Short=RAIG-2; Flags: Precursor	-
ENSOCUG00000025710	968.24	1074.27	1104.63	694.153	819.855	893.727	1049.05	802.578	0.386032	0.000748492	0.0433498	PLD3	GL018912	139306	146580	-	1833	protein_coding	phospholipase D family member 3 [Source:HGNC Symbol;Acc:HGNC:17158] && Q5R4Y7.1 RecName: Full=Phospholipase D3; Short=PLD 3; AltName: Full=Choline phosphatase 3; AltName: Full=Phosphatidylcholine-hydrolyzing phospholipase D3	-
ENSOCUG00000012233	330.528	380.687	351.859	184.206	259.905	282.23	354.358	242.113	0.548358	0.000751605	0.0433498	GGT5	GL018810	691973	711424	+	2999	protein_coding	gamma-glutamyltransferase 5 [Source:HGNC Symbol;Acc:HGNC:4260] && P36269.2 RecName: Full=Gamma-glutamyltransferase 5; Short=GGT 5; AltName: Full=Gamma-glutamyl transpeptidase-related enzyme; Short=GGT-rel; AltName: Full=Gamma-glutamyltransferase-like activity 1; AltName: Full=Gamma-glutamyltranspeptidase 5; AltName: Full=Glutathione hydrolase 5; AltName: Full=Leukotriene-C4 hydrolase; Contains: R…	-
ENSOCUG00000004282	405.223	544.435	527.317	252.892	291.013	432.547	492.325	325.484	0.596355	0.000779038	0.0443896	-	GL019795	10322	16693	-	5248	protein_coding	- && Q91V98.1 RecName: Full=Endosialin; AltName: Full=Tumor endothelial marker 1; AltName: CD_antigen=CD248; Flags: Precursor	-
ENSOCUG00000004160	1211	1307.9	1359.33	952.249	997.473	1114.6	1292.74	1021.44	0.339687	0.00078298	0.0443896	FAM107A	9	25321769	25374663	-	1235	protein_coding	family with sequence similarity 107 member A [Source:HGNC Symbol;Acc:HGNC:30827] && Q5NVP3.1 RecName: Full=Protein FAM107A	-
ENSOCUG00000002613	506.996	690.452	530.147	309.091	425.481	460.157	575.865	398.243	0.530738	0.000794906	0.0445594	VCAN	11	3706590	3812479	+	11023	protein_coding	versican [Source:HGNC Symbol;Acc:HGNC:2464] && P13611.3 RecName: Full=Versican core protein; AltName: Full=Chondroitin sulfate proteoglycan core protein 2; Short=Chondroitin sulfate proteoglycan 2; AltName: Full=Glial hyaluronate-binding protein; Short=GHAP; AltName: Full=Large fibroblast proteoglycan; AltName: Full=PG-M; Flags: Precursor	-
ENSOCUG00000016125	583.559	594.498	553.73	411.08	369.286	499.015	577.262	426.46	0.436787	0.000811639	0.0452432	PTPRM	9	53442940	54316986	-	4727	protein_coding	protein tyrosine phosphatase receptor type M [Source:HGNC Symbol;Acc:HGNC:9675] && P28827.2 RecName: Full=Receptor-type tyrosine-protein phosphatase mu; Short=Protein-tyrosine phosphatase mu; Short=R-PTP-mu; Flags: Precursor	-
ENSOCUG00000001598	3727.31	4024.85	3901.58	2898.38	3100.8	3465.49	3884.58	3154.89	0.300055	0.000846353	0.0458963	PAM	11	22091742	22432863	+	3857	protein_coding	peptidylglycine alpha-amidating monooxygenase [Source:HGNC Symbol;Acc:HGNC:8596] && P10731.2 RecName: Full=Peptidyl-glycine alpha-amidating monooxygenase; Short=PAM; Includes: RecName: Full=Peptidylglycine alpha-hydroxylating monooxygenase; Short=PHM; Includes: RecName: Full=Peptidyl-alpha-hydroxyglycine alpha-amidating lyase; AltName: Full=Peptidylamidoglycolate lyase; Short=PAL; Flags: Precursor	-
ENSOCUG00000008561	16588.9	16795.1	17290.2	12698.7	13837.2	15193.4	16891.4	13909.8	0.280183	0.000865053	0.0463559	-	7	158055348	158124797	+	3502	protein_coding	- && P47877.2 RecName: Full=Insulin-like growth factor-binding protein 2; Short=IBP-2; Short=IGF-binding protein 2; Short=IGFBP-2; Short=mIGFBP-2; Flags: Precursor	-
ENSOCUG00000017494	255.832	303.507	291.487	150.903	168.587	242.349	283.608	187.28	0.597943	0.000934599	0.0496034	-	19	47634414	47653071	+	3930	protein_coding	- && Q9UBG0.2 RecName: Full=C-type mannose receptor 2; AltName: Full=C-type lectin domain family 13 member E; AltName: Full=Endocytic receptor 180; AltName: Full=Macrophage mannose receptor 2; AltName: Full=Urokinase-type plasminogen activator receptor-associated protein; Short=UPAR-associated protein; Short=Urokinase receptor-associated protein; AltName: CD_antigen=CD280; Flags: Precursor	-
ENSOCUG00000006022	148.457	127.243	140.555	74.9311	93.3249	91.0088	138.752	86.4216	0.683461	0.00100778	0.0532042	MINDY4	10	15081224	15204581	+	3803	protein_coding	MINDY lysine 48 deubiquitinase 4 [Source:HGNC Symbol;Acc:HGNC:21916] && Q4G0A6.2 RecName: Full=Probable ubiquitin carboxyl-terminal hydrolase FAM188B	-
ENSOCUG00000003430	134.452	114.728	124.519	66.6054	80.2795	80.7831	124.566	75.8893	0.715428	0.00101587	0.0533495	HSPBAP1	14	96335084	96393131	+	2547	protein_coding	HSPB1 associated protein 1 [Source:HGNC Symbol;Acc:HGNC:16389] && Q96EW2.1 RecName: Full=HSPB1-associated protein 1; AltName: Full=27 kDa heat shock protein-associated protein 1; AltName: Full=Protein associated with small stress protein 1	-
ENSOCUG00000000581	483.653	540.263	542.41	336.149	411.433	419.254	522.109	388.945	0.424101	0.00103467	0.0535908	NAGLU	19	43293065	43301615	+	2416	protein_coding	N-acetyl-alpha-glucosaminidase [Source:HGNC Symbol;Acc:HGNC:7632] && P54802.2 RecName: Full=Alpha-N-acetylglucosaminidase; AltName: Full=N-acetyl-alpha-glucosaminidase; Short=NAG; Contains: RecName: Full=Alpha-N-acetylglucosaminidase 82 kDa form; Contains: RecName: Full=Alpha-N-acetylglucosaminidase 77 kDa form; Flags: Precursor	-
ENSOCUG00000027545	178.336	191.908	220.737	122.804	138.482	132.934	196.994	131.407	0.583961	0.00103671	0.0535908	FOXO4	X	49568343	49574590	+	2512	protein_coding	forkhead box O4 [Source:HGNC Symbol;Acc:HGNC:7139] && P98177.5 RecName: Full=Forkhead box protein O4; AltName: Full=Fork head domain transcription factor AFX1	Fork_head
ENSOCUG00000017425	273.572	295.163	254.697	171.717	194.678	211.672	274.477	192.689	0.509334	0.00109921	0.0538999	MYO9A	17	386903	666451	+	8062	protein_coding	myosin IXA [Source:HGNC Symbol;Acc:HGNC:7608] && B2RTY4.2 RecName: Full=Unconventional myosin-IXa; AltName: Full=Unconventional myosin-9a	-
ENSOCUG00000023182	653.586	632.045	637.686	448.546	509.775	527.647	641.106	495.322	0.372097	0.00110198	0.0538999	ARHGEF10L	GL018915	213449	329322	+	4559	protein_coding	Rho guanine nucleotide exchange factor 10 like [Source:HGNC Symbol;Acc:HGNC:25540] && Q9HCE6.3 RecName: Full=Rho guanine nucleotide exchange factor 10-like protein; AltName: Full=GrinchGEF	-
ENSOCUG00000013651	465.913	492.286	482.981	315.335	318.108	421.299	480.393	351.581	0.450151	0.00114597	0.055778	ZNF48	GL018752	1794140	1819184	-	3553	protein_coding	zinc finger protein 48 [Source:HGNC Symbol;Acc:HGNC:13114] && Q96MX3.2 RecName: Full=Zinc finger protein 48; AltName: Full=Zinc finger protein 553	zf-C2H2
ENSOCUG00000015784	982.246	1204.64	936.719	681.665	780.718	889.637	1041.2	784.007	0.408533	0.00122493	0.0587611	FYN	12	99426871	99558352	-	2303	protein_coding	FYN proto-oncogene, Src family tyrosine kinase [Source:HGNC Symbol;Acc:HGNC:4037] && P06241.3 RecName: Full=Tyrosine-protein kinase Fyn; AltName: Full=Proto-oncogene Syn; AltName: Full=Proto-oncogene c-Fyn; AltName: Full=Src-like kinase; Short=SLK; AltName: Full=p59-Fyn	-
ENSOCUG00000007642	140.988	150.189	107.539	84.2975	68.2376	88.9637	132.905	80.4996	0.722597	0.00124541	0.0594579	DEPTOR	3	135731547	135895828	+	2874	protein_coding	DEP domain containing MTOR interacting protein [Source:HGNC Symbol;Acc:HGNC:22953] && Q8TB45.2 RecName: Full=DEP domain-containing mTOR-interacting protein; AltName: Full=DEP domain-containing protein 6	-
ENSOCUG00000001035	1301.57	1405.94	1405.55	793.021	1171.08	1126.87	1371.02	1030.32	0.411798	0.00138287	0.0635487	ADAMTS2	GL018730	577904	831907	-	5088	protein_coding	ADAM metallopeptidase with thrombospondin type 1 motif 2 [Source:HGNC Symbol;Acc:HGNC:218] && O95450.2 RecName: Full=A disintegrin and metalloproteinase with thrombospondin motifs 2; Short=ADAM-TS 2; Short=ADAM-TS2; Short=ADAMTS-2; AltName: Full=Procollagen I N-proteinase; Short=PC I-NP; AltName: Full=Procollagen I/II amino propeptide-processing enzyme; AltName: Full=Procollagen N-endopeptidase; …	-
novel.238	804.844	785.363	756.545	634.833	659.296	509.24	782.25	601.123	0.379899	0.0013904	0.0635487	-	15	76286126	76286715	-	498	-	- && - && -	-
ENSOCUG00000008919	1549	1344.4	1448	1184.33	1008.51	1242.42	1447.13	1145.09	0.338208	0.00142634	0.0646496	NT5E	12	72499819	72566121	+	3084	protein_coding	5'-nucleotidase ecto [Source:HGNC Symbol;Acc:HGNC:8021] && P21589.1 RecName: Full=5'-nucleotidase; Short=5'-NT; AltName: Full=Ecto-5'-nucleotidase; AltName: CD_antigen=CD73; Flags: Precursor	-
ENSOCUG00000012143	84.9661	127.243	116.972	59.3205	56.1957	74.6477	109.727	63.3879	0.789872	0.00148507	0.0652796	BCL9	13	43428505	43452699	-	4756	protein_coding	BCL9 transcription coactivator [Source:HGNC Symbol;Acc:HGNC:1008] && O00512.4 RecName: Full=B-cell CLL/lymphoma 9 protein; Short=B-cell lymphoma 9 protein; Short=Bcl-9; AltName: Full=Protein legless homolog	-
ENSOCUG00000005507	156.861	179.392	170.741	96.786	75.2621	140.092	168.998	104.047	0.699693	0.00148726	0.0652796	GNA14	1	63848020	64069778	-	1068	protein_coding	G protein subunit alpha 14 [Source:HGNC Symbol;Acc:HGNC:4382] && P38408.1 RecName: Full=Guanine nucleotide-binding protein subunit alpha-14; Short=G alpha-14; Short=G-protein subunit alpha-14; AltName: Full=G-protein subunit GL1 alpha	-
ENSOCUG00000010550	346.4	313.937	377.329	257.055	255.891	252.575	345.889	255.174	0.439783	0.00162567	0.0687329	B3GALT4	12	23682343	23685225	+	2438	protein_coding	beta-1,3-galactosyltransferase 4 [Source:HGNC Symbol;Acc:HGNC:919] && O96024.1 RecName: Full=Beta-1,3-galactosyltransferase 4; Short=Beta-1,3-GalTase 4; Short=Beta3Gal-T4; Short=Beta3GalT4; Short=GalT4; Short=b3Gal-T4; AltName: Full=Gal-T2; AltName: Full=Ganglioside galactosyltransferase; AltName: Full=UDP-galactose:beta-N-acetyl-galactosamine-beta-1,3-galactosyltransferase	-
ENSOCUG00000008855	1273.56	1248.45	1347.06	842.975	969.375	1176.98	1289.69	996.443	0.372172	0.00165527	0.068818	-	GL018847	226123	247816	-	3543	protein_coding	- && A7MB73.1 RecName: Full=Probable inactive glycosyltransferase 25 family member 3; AltName: Full=Cerebral endothelial cell adhesion molecule; Flags: Precursor	-
ENSOCUG00000008272	228.755	292.034	250.924	176.921	183.639	183.04	257.238	181.2	0.503885	0.00166245	0.0688297	SRPX	X	23785127	23820595	-	1239	protein_coding	sushi repeat containing protein X-linked [Source:HGNC Symbol;Acc:HGNC:11309] && P78539.1 RecName: Full=Sushi repeat-containing protein SRPX; Flags: Precursor	-
ENSOCUG00000013806	345.467	353.57	313.183	236.241	246.86	264.846	337.406	249.316	0.435939	0.00180111	0.0727589	SORT1	13	54825373	54906715	+	2574	protein_coding	sortilin 1 [Source:HGNC Symbol;Acc:HGNC:11186] && Q99523.3 RecName: Full=Sortilin; AltName: Full=100 kDa NT receptor; AltName: Full=Glycoprotein 95; Short=Gp95; AltName: Full=Neurotensin receptor 3; Short=NT3; Short=NTR3; Flags: Precursor	-
ENSOCUG00000008005	130.717	131.415	116.029	70.7683	82.2865	84.8734	126.054	79.3094	0.667541	0.00181411	0.0729888	MYLIP	GL018711	3881565	3900624	-	1885	protein_coding	myosin regulatory light chain interacting protein [Source:HGNC Symbol;Acc:HGNC:21155] && Q8WY64.2 RecName: Full=E3 ubiquitin-protein ligase MYLIP; AltName: Full=Inducible degrader of the LDL-receptor; Short=Idol; AltName: Full=Myosin regulatory light chain interacting protein; Short=MIR	-
ENSOCUG00000038763	11152	11587.5	12475.4	8203.92	9571.33	10676.7	11738.3	9483.97	0.307649	0.00186369	0.0746824	ATOX1	3	33117791	33199104	-	1854	protein_coding	antioxidant 1 copper chaperone [Source:HGNC Symbol;Acc:HGNC:798] && P13213.2 RecName: Full=SPARC; AltName: Full=Basement-membrane protein 40; Short=BM-40; AltName: Full=Osteonectin; Short=ON; AltName: Full=Secreted protein acidic and rich in cysteine; Flags: Precursor	-
ENSOCUG00000010557	118.579	95.954	97.1622	55.1576	62.2166	69.5348	103.898	62.303	0.738541	0.00204326	0.0787169	MANBA	15	46851580	46982288	+	2589	protein_coding	mannosidase beta [Source:HGNC Symbol;Acc:HGNC:6831] && O00462.3 RecName: Full=Beta-mannosidase; AltName: Full=Lysosomal beta A mannosidase; AltName: Full=Mannanase; Short=Mannase; Flags: Precursor	-
ENSOCUG00000015737	533.139	525.661	555.617	355.923	422.471	455.044	538.139	411.146	0.388213	0.00207714	0.0790859	SMPD1	1	147398787	147402968	+	2242	protein_coding	sphingomyelin phosphodiesterase 1 [Source:HGNC Symbol;Acc:HGNC:11120] && P17405.4 RecName: Full=Sphingomyelin phosphodiesterase; AltName: Full=Acid sphingomyelinase; Short=aSMase; Flags: Precursor	-
ENSOCUG00000006872	741.353	941.81	941.436	479.767	665.317	759.77	874.866	634.951	0.461859	0.00209353	0.0790859	EMILIN1	2	158973391	158980409	-	3265	protein_coding	elastin microfibril interfacer 1 [Source:HGNC Symbol;Acc:HGNC:19880] && Q9Y6C2.2 RecName: Full=EMILIN-1; AltName: Full=Elastin microfibril interface-located protein 1; Short=Elastin microfibril interfacer 1; Flags: Precursor	-
ENSOCUG00000025595	241.827	330.624	308.466	191.491	194.678	233.146	293.639	206.438	0.507072	0.0021162	0.0790859	RHBDD3	GL018723	2515007	2520651	-	1621	protein_coding	rhomboid domain containing 3 [Source:HGNC Symbol;Acc:HGNC:1308] && Q9Y3P4.1 RecName: Full=Rhomboid domain-containing protein 3	-
ENSOCUG00000008180	2810.42	3299.98	3095.04	2118.89	2528.8	2717.99	3068.48	2455.23	0.321428	0.00219729	0.0810177	MAP4K4	2	90548917	90731094	-	4418	protein_coding	mitogen-activated protein kinase kinase kinase kinase 4 [Source:HGNC Symbol;Acc:HGNC:6866] && P97820.1 RecName: Full=Mitogen-activated protein kinase kinase kinase kinase 4; AltName: Full=HPK/GCK-like kinase HGK; AltName: Full=MAPK/ERK kinase kinase kinase 4; Short=MEK kinase kinase 4; Short=MEKKK 4; AltName: Full=Nck-interacting kinase	-
ENSOCUG00000001375	4168.01	4570.33	4593.04	2948.33	3661.75	4008.48	4443.79	3539.52	0.328133	0.0022457	0.0820791	-	18	48289141	48299138	+	1397	protein_coding	- && P07308.2 RecName: Full=Acyl-CoA desaturase 1; AltName: Full=Delta(9)-desaturase 1; Short=Delta-9 desaturase 1; AltName: Full=Fatty acid desaturase 1; AltName: Full=Stearoyl-CoA desaturase 1	-
ENSOCUG00000010668	1976.63	2241.36	1980.03	1369.57	1677.84	1841.65	2066.01	1629.69	0.341907	0.00226485	0.082477	FKBP9	10	16787095	16833138	+	3579	protein_coding	FKBP prolyl isomerase 9 [Source:HGNC Symbol;Acc:HGNC:3725] && O95302.2 RecName: Full=Peptidyl-prolyl cis-trans isomerase FKBP9; Short=PPIase FKBP9; AltName: Full=63 kDa FK506-binding protein; Short=63 kDa FKBP; Short=FKBP-63; AltName: Full=FK506-binding protein 9; Short=FKBP-9; AltName: Full=Rotamase; Flags: Precursor	-
ENSOCUG00000008355	390.284	432.836	442.418	264.34	318.108	355.855	421.846	312.768	0.431032	0.00229224	0.0828696	ARSA	GL018905	520811	526982	-	4958	protein_coding	arylsulfatase A [Source:HGNC Symbol;Acc:HGNC:713] && Q08DD1.1 RecName: Full=Arylsulfatase A; Short=ASA; AltName: Full=Cerebroside-sulfatase; Flags: Precursor	-
ENSOCUG00000011610	395.886	457.868	452.795	320.539	290.01	368.126	435.516	326.225	0.416547	0.00235542	0.0836555	VEGFA	12	33200062	33213632	+	4502	protein_coding	vascular endothelial growth factor A [Source:HGNC Symbol;Acc:HGNC:12680] && Q9MYV3.1 RecName: Full=Vascular endothelial growth factor A; Short=VEGF-A; AltName: Full=Vascular permeability factor; Short=VPF; Flags: Precursor	-
ENSOCUG00000006186	817.916	848.985	963.132	529.721	609.121	813.966	876.677	650.936	0.429518	0.00237267	0.0836555	CPXM1	4	9806573	9821092	-	2621	protein_coding	carboxypeptidase X, M14 family member 1 [Source:HGNC Symbol;Acc:HGNC:15771] && Q9Z100.2 RecName: Full=Probable carboxypeptidase X1; AltName: Full=Metallocarboxypeptidase CPX-1; Flags: Precursor	-
ENSOCUG00000005745	4.66847	6.25787	5.65993	0	0	0	5.52876	0	4.87671	0.00247736	1	-	GL018789	884179	896741	+	3376	protein_coding	Cytochrome P450 2G1 [Source:UniProtKB/Swiss-Prot;Acc:P24461] && P24461.1 RecName: Full=Cytochrome P450 2G1; AltName: Full=CYPIIG1; AltName: Full=Cytochrome P450 olfactive; AltName: Full=Cytochrome P450-NMB	-
ENSOCUG00000013960	107.375	139.759	137.725	74.9311	72.2516	94.0765	128.286	80.4197	0.672678	0.00251382	0.086166	DMGDH	GL019088	27460	165957	+	6056	protein_coding	dimethylglycine dehydrogenase [Source:HGNC Symbol;Acc:HGNC:24475] && Q9UI17.2 RecName: Full=Dimethylglycine dehydrogenase, mitochondrial; AltName: Full=ME2GLYDH; Flags: Precursor	-
ENSOCUG00000014689	472.449	513.145	416.005	380.9	362.261	312.907	467.2	352.023	0.407685	0.0025216	0.086166	IGF1	4	81676119	81750443	-	4313	protein_coding	insulin like growth factor 1 [Source:HGNC Symbol;Acc:HGNC:5464] && P05019.1 RecName: Full=Insulin-like growth factor I; Short=IGF-I; AltName: Full=Mechano growth factor; Short=MGF; AltName: Full=Somatomedin-C; Flags: Precursor	-
ENSOCUG00000004579	1338.92	1473.73	1421.59	927.272	1057.68	1310.94	1411.41	1098.63	0.361181	0.00256926	0.0871977	NRP1	GL018724	2539368	2670754	+	3992	protein_coding	neuropilin 1 [Source:HGNC Symbol;Acc:HGNC:8004] && O14786.3 RecName: Full=Neuropilin-1; AltName: Full=Vascular endothelial cell growth factor 165 receptor; AltName: CD_antigen=CD304; Flags: Precursor	-
ENSOCUG00000013676	1980.36	2307.07	2472.45	1676.58	1759.13	1988.9	2253.29	1808.2	0.317357	0.00260034	0.0879533	GSN	GL018699	5859160	5898469	-	2965	protein_coding	gelsolin [Source:HGNC Symbol;Acc:HGNC:4620] && P20305.1 RecName: Full=Gelsolin; AltName: Full=Actin-depolymerizing factor; Short=ADF; AltName: Full=Brevin; Flags: Precursor	-
ENSOCUG00000021712	612.503	737.386	558.447	467.279	469.635	522.534	636.112	486.483	0.385833	0.00263662	0.0885797	NFKB1	15	47003122	47236638	-	2907	protein_coding	nuclear factor kappa B subunit 1 [Source:HGNC Symbol;Acc:HGNC:7794] && P19838.2 RecName: Full=Nuclear factor NF-kappa-B p105 subunit; AltName: Full=DNA-binding factor KBF1; AltName: Full=EBP-1; AltName: Full=Nuclear factor of kappa light polypeptide gene enhancer in B-cells 1; Contains: RecName: Full=Nuclear factor NF-kappa-B p50 subunit	RHD
ENSOCUG00000037156	87.7672	84.4813	65.0892	40.5877	55.1922	34.7674	79.1126	43.5158	0.860645	0.00266708	0.0891151	-	GL019231	82822	84657	+	270	protein_coding	- && Q9Z1K6.1 RecName: Full=E3 ubiquitin-protein ligase ARIH2; Short=ARI-2; Short=Protein ariadne-2 homolog; AltName: Full=RING-type E3 ubiquitin transferase ARIH2; AltName: Full=Triad1 protein; AltName: Full=UbcM4-interacting protein 48	-
ENSOCUG00000005160	1342.65	1204.64	1358.38	1090.66	1007.51	1095.17	1301.89	1064.45	0.291026	0.00271192	0.0901985	FDFT1	2	38158599	38186262	-	2238	protein_coding	farnesyl-diphosphate farnesyltransferase 1 [Source:HGNC Symbol;Acc:HGNC:3629] && P37268.1 RecName: Full=Squalene synthase; Short=SQS; Short=SS; AltName: Full=FPP:FPP farnesyltransferase; AltName: Full=Farnesyl-diphosphate farnesyltransferase >Q5R6U3.1 RecName: Full=Squalene synthase; Short=SQS; Short=SS; AltName: Full=FPP:FPP farnesyltransferase; AltName: Full=Farnesyl-diphosphate farnesyltransfe…	-
ENSOCUG00000021107	14.0054	21.9025	26.413	7.28497	4.01398	6.13543	20.7737	5.81146	1.83942	0.00274398	1	VAMP1	8	32522219	32528707	-	379	protein_coding	vesicle associated membrane protein 1 [Source:HGNC Symbol;Acc:HGNC:12642] && Q63666.2 RecName: Full=Vesicle-associated membrane protein 1; Short=VAMP-1; AltName: Full=Synaptobrevin-1	-
ENSOCUG00000006606	47.6184	56.3208	70.7492	22.8956	31.1083	33.7448	58.2295	29.2496	0.992549	0.00275225	1	DCHS1	1	147625064	147660250	-	10665	protein_coding	dachsous cadherin-related 1 [Source:HGNC Symbol;Acc:HGNC:13681] && E9PVD3.1 RecName: Full=Protocadherin-16; AltName: Full=Protein Dchs1; AltName: Full=Protein dachsous homolog 1; Flags: Precursor	-
ENSOCUG00000035654	68.1596	40.6762	84.899	20.8142	36.1258	36.8126	64.5783	31.2508	1.04918	0.00281061	1	-	7	141293821	141422922	+	4610	protein_coding	Oryctolagus cuniculus aldehyde oxidase 3 (AOX3), mRNA. [Source:RefSeq mRNA;Acc:NM_001308460] && Q5QE80.1 RecName: Full=Aldehyde oxidase 3; AltName: Full=Aldehyde oxidase homolog 1; AltName: Full=Azaheterocycle hydroxylase 3	-
ENSOCUG00000029743	2314.63	2413.45	1908.34	1950.29	1754.11	1566.58	2212.14	1756.99	0.332186	0.00286594	0.0932543	ADD3	18	57606710	57778681	+	4578	protein_coding	adducin 3 [Source:HGNC Symbol;Acc:HGNC:245] && Q9UEY8.1 RecName: Full=Gamma-adducin; AltName: Full=Adducin-like protein 70	-
ENSOCUG00000005314	152.192	193.994	183.948	89.501	116.405	141.115	176.711	115.674	0.60973	0.0028735	0.0932543	ARID1A	13	138582620	138671512	-	6270	protein_coding	AT-rich interaction domain 1A [Source:HGNC Symbol;Acc:HGNC:11110] && O14497.3 RecName: Full=AT-rich interactive domain-containing protein 1A; Short=ARID domain-containing protein 1A; AltName: Full=B120; AltName: Full=BRG1-associated factor 250; Short=BAF250; AltName: Full=BRG1-associated factor 250a; Short=BAF250A; AltName: Full=Osa homolog 1; Short=hOSA1; AltName: Full=SWI-like protein; AltName:…	ARID
ENSOCUG00000014415	632.111	890.704	707.492	388.185	511.782	672.852	743.435	524.273	0.503026	0.0028795	0.0932543	SRRM2	GL018828	128368	219963	+	12202	protein_coding	serine/arginine repetitive matrix 2 [Source:HGNC Symbol;Acc:HGNC:16639] && Q9UQ35.2 RecName: Full=Serine/arginine repetitive matrix protein 2; AltName: Full=300 kDa nuclear matrix antigen; AltName: Full=Serine/arginine-rich splicing factor-related nuclear matrix protein of 300 kDa; Short=SR-related nuclear matrix protein of 300 kDa; Short=Ser/Arg-related nuclear matrix protein of 300 kDa; AltName…	-
ENSOCUG00000007488	196.076	263.874	223.567	106.152	163.57	180.995	227.839	150.239	0.598725	0.00288592	0.0932543	SUSD2	GL018810	723275	729910	-	3508	protein_coding	sushi domain containing 2 [Source:HGNC Symbol;Acc:HGNC:30667] && Q9UGT4.1 RecName: Full=Sushi domain-containing protein 2; Flags: Precursor	-
ENSOCUG00000001938	869.269	920.95	1092.37	577.594	751.617	843.621	960.862	724.277	0.407695	0.00288791	0.0932543	LSS	14	163767705	163796346	+	3565	protein_coding	lanosterol synthase [Source:HGNC Symbol;Acc:HGNC:6708] && P48449.1 RecName: Full=Lanosterol synthase; AltName: Full=2,3-epoxysqualene--lanosterol cyclase; AltName: Full=Oxidosqualene--lanosterol cyclase; Short=OSC; Short=hOSC	-
ENSOCUG00000013423	131.651	159.576	137.725	69.7276	94.3284	109.415	142.984	91.157	0.647422	0.00291713	0.093592	STEAP3	7	63640013	63667505	-	1497	protein_coding	STEAP3 metalloreductase [Source:HGNC Symbol;Acc:HGNC:24592] && Q658P3.2 RecName: Full=Metalloreductase STEAP3; AltName: Full=Dudulin-2; AltName: Full=Six-transmembrane epithelial antigen of prostate 3; AltName: Full=Tumor suppressor-activated pathway protein 6; Short=hTSAP6; AltName: Full=pHyde; Short=hpHyde	-
ENSOCUG00000011161	188.606	224.24	168.855	118.641	150.524	125.776	193.9	131.647	0.556383	0.00295304	0.0936858	LRRC17	7	39352393	39396530	+	2798	protein_coding	leucine rich repeat containing 17 [Source:HGNC Symbol;Acc:HGNC:16895] && Q8N6Y2.1 RecName: Full=Leucine-rich repeat-containing protein 17; AltName: Full=p37NB; Flags: Precursor	-
ENSOCUG00000017012	545.277	553.822	443.362	368.411	395.377	415.164	514.153	392.984	0.387052	0.00295834	0.0936858	ZC3H7A	6	5191415	5220630	-	3667	protein_coding	zinc finger CCCH-type containing 7A [Source:HGNC Symbol;Acc:HGNC:30959] && Q8IWR0.1 RecName: Full=Zinc finger CCCH domain-containing protein 7A	-
novel.54	67.226	76.1374	67.9192	38.5063	30.1048	47.0383	70.4275	38.5498	0.869143	0.00300756	0.0940736	-	10	24948463	24950367	+	1905	-	- && - && -	-
ENSOCUG00000017968	2217.52	2237.19	2424.34	1983.59	1900.62	1895.85	2293.02	1926.69	0.251249	0.00313033	0.0967011	-	GL018755	265663	315601	+	4167	protein_coding	GNAS complex locus [Source:HGNC Symbol;Acc:HGNC:4392] && Q63803.3 RecName: Full=Guanine nucleotide-binding protein G(s) subunit alpha isoforms XLas; AltName: Full=Adenylate cyclase-stimulating G alpha protein; AltName: Full=Extra large alphas protein; Short=XLalphas; AltName: Full=G-alpha-8	-
ENSOCUG00000002720	330.528	312.894	354.689	222.712	243.849	276.094	332.703	247.552	0.426899	0.00317672	0.0975889	ARHGAP21	16	954101	1105970	-	6173	protein_coding	Rho GTPase activating protein 21 [Source:HGNC Symbol;Acc:HGNC:23725] && Q5T5U3.1 RecName: Full=Rho GTPase-activating protein 21; AltName: Full=Rho GTPase-activating protein 10; AltName: Full=Rho-type GTPase-activating protein 21	-
ENSOCUG00000013466	594.763	612.228	543.354	433.976	469.635	476.518	583.448	460.043	0.342277	0.00318841	0.0975889	PKP4	7	97296426	97548209	+	3962	protein_coding	plakophilin 4 [Source:HGNC Symbol;Acc:HGNC:9026] && Q99569.2 RecName: Full=Plakophilin-4; AltName: Full=p0071	-
ENSOCUG00000007098	215.683	220.068	166.968	122.804	131.458	157.476	200.907	137.246	0.548737	0.00321512	0.0978064	TET2	15	44367043	44454347	-	6652	protein_coding	tet methylcytosine dioxygenase 2 [Source:HGNC Symbol;Acc:HGNC:25941] && Q6N021.3 RecName: Full=Methylcytosine dioxygenase TET2	-
ENSOCUG00000000611	2675.03	2873.41	3029.95	2155.31	2428.46	2517.57	2859.46	2367.11	0.272517	0.00329708	0.0988914	FKBP10	19	42713118	42718967	+	1710	protein_coding	FKBP prolyl isomerase 10 [Source:HGNC Symbol;Acc:HGNC:18169] && Q2HJ89.1 RecName: Full=Peptidyl-prolyl cis-trans isomerase FKBP10; Short=PPIase FKBP10; AltName: Full=FK506-binding protein 10; Short=FKBP-10; AltName: Full=Rotamase; Flags: Precursor	-
ENSOCUG00000008914	102.706	94.911	118.859	59.3205	55.1922	78.738	105.492	64.4169	0.712961	0.00330848	0.0988914	AHDC1	13	137885506	137889075	+	3570	protein_coding	AT-hook DNA binding motif containing 1 [Source:HGNC Symbol;Acc:HGNC:25230] && Q5TGY3.1 RecName: Full=AT-hook DNA-binding motif-containing protein 1	-
ENSOCUG00000036922	130.717	130.372	149.988	72.8497	89.311	104.302	137.026	88.821	0.625457	0.00334103	0.0992166	-	GL018945	349702	354929	+	2268	lncRNA	- && -	-
ENSOCUG00000002574	174.601	207.553	221.681	126.967	111.388	168.724	201.278	135.693	0.568722	0.00338503	0.0993247	STEAP4	10	40174751	40187933	+	2223	protein_coding	STEAP4 metalloreductase [Source:HGNC Symbol;Acc:HGNC:21923] && Q687X5.1 RecName: Full=Metalloreductase STEAP4; AltName: Full=Six-transmembrane epithelial antigen of prostate 4; AltName: Full=SixTransMembrane protein of prostate 2; AltName: Full=Tumor necrosis factor, alpha-induced protein 9	-
ENSOCUG00000009655	1094.29	1198.38	1069.73	794.062	896.12	1000.07	1120.8	896.752	0.321265	0.00338955	0.0993247	LAMA4	12	99897365	100054810	-	5707	protein_coding	laminin subunit alpha 4 [Source:HGNC Symbol;Acc:HGNC:6484] && Q16363.4 RecName: Full=Laminin subunit alpha-4; AltName: Full=Laminin-14 subunit alpha; AltName: Full=Laminin-8 subunit alpha; AltName: Full=Laminin-9 subunit alpha; Flags: Precursor	-
ENSOCUG00000006521	173.667	202.338	160.365	114.478	121.423	131.912	178.79	122.604	0.542569	0.00339461	0.0993247	DEPP1	GL018808	660446	661087	-	642	protein_coding	DEPP1 autophagy regulator [Source:HGNC Symbol;Acc:HGNC:23355] && Q5RBE4.1 RecName: Full=Protein DEPP >Q9NTK1.2 RecName: Full=Protein DEPP; AltName: Full=Decidual protein induced by progesterone; AltName: Full=Fasting-induced gene protein; Short=FIG	-
ENSOCUG00000022961	975.71	1301.64	869.743	816.957	761.652	820.102	1049.03	799.57	0.390928	0.00340439	0.0993247	-	8	33878390	33879607	-	894	protein_coding	- && Q4GWZ2.3 RecName: Full=40S ribosomal protein SA; AltName: Full=37 kDa laminin receptor precursor; Short=37LRP; AltName: Full=37/67 kDa laminin receptor; Short=LRP/LR; AltName: Full=67 kDa laminin receptor; Short=67LR; AltName: Full=Laminin receptor 1; Short=LamR; AltName: Full=Laminin-binding protein precursor p40; Short=LBP/p40	-
novel.559	201.678	200.252	221.681	155.066	157.549	127.821	207.87	146.812	0.502038	0.00351042	0.101362	-	9	63474230	63499487	+	2392	-	- && Q92908.2 RecName: Full=Transcription factor GATA-6; AltName: Full=GATA-binding factor 6 && PF00320:GATA zinc finger	GATA
ENSOCUG00000009345	104.574	111.599	136.782	84.2975	59.2061	77.7154	117.651	73.7397	0.675444	0.00375169	0.107262	-	13	1071850	1144381	+	2781	protein_coding	- && Q08DK3.3 RecName: Full=Kelch-like protein 20 >Q9Y2M5.4 RecName: Full=Kelch-like protein 20; AltName: Full=Kelch-like ECT2-interacting protein; AltName: Full=Kelch-like protein X >D3Z8N4.1 RecName: Full=Kelch-like protein 20	-
ENSOCUG00000008496	810.446	831.254	776.354	722.253	558.946	633.994	806.018	638.398	0.336527	0.00379765	0.107767	GHR	11	63242366	63539293	+	5359	protein_coding	growth hormone receptor [Source:HGNC Symbol;Acc:HGNC:4263] && P19941.1 RecName: Full=Growth hormone receptor; Short=GH receptor; AltName: Full=Somatotropin receptor; Contains: RecName: Full=Growth hormone-binding protein; Short=GH-binding protein; Short=GHBP; AltName: Full=Serum-binding protein; Flags: Precursor	-
ENSOCUG00000002320	222.219	316.023	296.203	177.961	173.604	232.124	278.148	194.563	0.51445	0.00381017	0.107767	PIK3IP1	21	3728628	3742016	-	2877	protein_coding	phosphoinositide-3-kinase interacting protein 1 [Source:HGNC Symbol;Acc:HGNC:24942] && Q96FE7.2 RecName: Full=Phosphoinositide-3-kinase-interacting protein 1; AltName: Full=Kringle domain-containing protein HGFL; Flags: Precursor	-
ENSOCUG00000001843	351.069	360.871	333.936	277.87	274.957	242.349	348.625	265.059	0.395024	0.00395623	0.110469	MSL2	14	29952445	29992021	-	3691	protein_coding	MSL complex subunit 2 [Source:HGNC Symbol;Acc:HGNC:25544] && Q9HCI7.2 RecName: Full=E3 ubiquitin-protein ligase MSL2; AltName: Full=Male-specific lethal 2-like 1; Short=MSL2-like 1; AltName: Full=Male-specific lethal-2 homolog; Short=MSL-2; AltName: Full=Male-specific lethal-2 homolog 1; AltName: Full=RING finger protein 184	-
novel.190	16.8065	27.1174	0.943322	0	0	0	14.9558	0	6.31266	0.00398807	1	-	14	32360095	32432063	+	324	-	- && - && -	-
ENSOCUG00000005323	1638.63	1792.88	1629.12	1300.89	1390.84	1497.04	1686.88	1396.26	0.272437	0.00401581	0.110899	THRAP3	GL018704	2063705	2105372	-	3582	protein_coding	thyroid hormone receptor associated protein 3 [Source:HGNC Symbol;Acc:HGNC:22964] && Q9Y2W1.2 RecName: Full=Thyroid hormone receptor-associated protein 3; AltName: Full=Thyroid hormone receptor-associated protein complex 150 kDa component; Short=Trap150	-
novel.1009	188.606	263.874	249.98	135.292	152.531	194.288	234.153	160.704	0.541622	0.00402338	0.110899	-	GL019811	5047	11193	-	643	-	- && Q9NZL6.1 RecName: Full=Ral guanine nucleotide dissociation stimulator-like 1; Short=RalGDS-like 1 && PF00788:Ras association (RalGDS/AF-6) domain	RA
ENSOCUG00000024871	153.126	141.845	161.308	80.1347	112.391	111.46	152.093	101.329	0.585791	0.00406975	0.111868	GDF11	4	39328672	39335123	+	1225	protein_coding	growth differentiation factor 11 [Source:HGNC Symbol;Acc:HGNC:4216] && O95390.1 RecName: Full=Growth/differentiation factor 11; Short=GDF-11; AltName: Full=Bone morphogenetic protein 11; Short=BMP-11; Flags: Precursor	-
ENSOCUG00000001269	2322.1	2367.56	2101.72	1860.79	1854.46	1980.72	2263.79	1898.66	0.253604	0.00413854	0.112213	NNT	11	64365329	64473348	+	4257	protein_coding	nicotinamide nucleotide transhydrogenase [Source:HGNC Symbol;Acc:HGNC:7863] && P11024.3 RecName: Full=NAD(P) transhydrogenase, mitochondrial; AltName: Full=Nicotinamide nucleotide transhydrogenase; AltName: Full=Pyridine nucleotide transhydrogenase; Flags: Precursor	-
ENSOCUG00000003636	352.936	464.125	491.471	283.073	327.139	357.9	436.178	322.704	0.433926	0.00424173	0.113678	TGM2	4	2164557	2233343	+	4125	protein_coding	transglutaminase 2 [Source:HGNC Symbol;Acc:HGNC:11778] && P21980.2 RecName: Full=Protein-glutamine gamma-glutamyltransferase 2; AltName: Full=Tissue transglutaminase; AltName: Full=Transglutaminase C; Short=TG(C); Short=TGC; Short=TGase C; AltName: Full=Transglutaminase H; Short=TGase H; AltName: Full=Transglutaminase-2; Short=TGase-2	-
ENSOCUG00000003388	4792.65	5030.29	4773.21	3683.07	4322.05	4269.23	4865.38	4091.45	0.249816	0.00424271	0.113678	SCARB2	15	74169454	74234703	+	3023	protein_coding	scavenger receptor class B member 2 [Source:HGNC Symbol;Acc:HGNC:1665] && Q14108.2 RecName: Full=Lysosome membrane protein 2; AltName: Full=85 kDa lysosomal membrane sialoglycoprotein; Short=LGP85; AltName: Full=CD36 antigen-like 2; AltName: Full=Lysosome membrane protein II; Short=LIMP II; AltName: Full=Scavenger receptor class B member 2; AltName: CD_antigen=CD36	-
ENSOCUG00000016772	3132.54	3463.73	3441.24	2307.25	2926.19	2939.89	3345.84	2724.44	0.296233	0.00424954	0.113678	DDIT4	18	15150000	15151297	-	1056	protein_coding	DNA damage inducible transcript 4 [Source:HGNC Symbol;Acc:HGNC:24944] && Q9NX09.1 RecName: Full=DNA damage-inducible transcript 4 protein; AltName: Full=HIF-1 responsive protein RTP801; AltName: Full=Protein regulated in development and DNA damage response 1; Short=REDD-1	-
ENSOCUG00000022459	217.551	181.478	196.211	154.025	141.493	124.754	198.413	140.09	0.503447	0.00438632	0.116092	-	13	38473015	38473822	+	720	protein_coding	- && Q5NVP9.1 RecName: Full=Mortality factor 4-like protein 1	-
ENSOCUG00000016382	394.019	408.848	368.839	271.625	302.052	325.178	390.568	299.618	0.381783	0.00443225	0.116187	ZNF106	17	29719749	29777468	+	5905	protein_coding	zinc finger protein 106 [Source:HGNC Symbol;Acc:HGNC:12886] && Q9H2Y7.1 RecName: Full=Zinc finger protein 106; Short=Zfp-106; AltName: Full=Zinc finger protein 474	-
ENSOCUG00000022480	2036.39	2318.54	2223.41	1548.58	1926.71	1888.69	2192.78	1787.99	0.294102	0.00443649	0.116187	LAMP1	GL018956	202672	240184	-	2415	protein_coding	lysosomal associated membrane protein 1 [Source:HGNC Symbol;Acc:HGNC:6499] && P11279.3 RecName: Full=Lysosome-associated membrane glycoprotein 1; Short=LAMP-1; Short=Lysosome-associated membrane protein 1; AltName: Full=CD107 antigen-like family member A; AltName: CD_antigen=CD107a; Flags: Precursor	-
ENSOCUG00000023484	320.257	372.343	358.463	228.956	286.999	274.049	350.354	263.335	0.410775	0.00453927	0.117253	-	GL018761	35306	56304	-	2377	protein_coding	- && Q14DK5.1 RecName: Full=HHIP-like protein 1; Flags: Precursor	-
ENSOCUG00000025513	522.869	722.784	840.5	312.213	292.017	502.082	695.384	368.771	0.915048	0.00456563	0.117253	IGFBP5	7	158092549	158109173	-	1872	protein_coding	insulin like growth factor binding protein 5 [Source:HGNC Symbol;Acc:HGNC:5474] && Q28985.2 RecName: Full=Insulin-like growth factor-binding protein 5; Short=IBP-5; Short=IGF-binding protein 5; Short=IGFBP-5; Flags: Precursor	-
ENSOCUG00000010297	246.495	235.713	206.588	137.374	153.535	195.311	229.599	162.073	0.502065	0.00458295	0.117253	SIPA1L2	16	35439800	35670444	+	6175	protein_coding	signal induced proliferation associated 1 like 2 [Source:HGNC Symbol;Acc:HGNC:23800] && Q9P2F8.2 RecName: Full=Signal-induced proliferation-associated 1-like protein 2; Short=SIPA1-like protein 2	-
ENSOCUG00000024089	179.269	217.983	133.008	129.048	100.349	120.663	176.753	116.687	0.597604	0.00462727	0.118084	-	GL018773	638451	639842	+	1392	protein_coding	- && Q5R4R4.1 RecName: Full=Protein LSM14 homolog A; AltName: Full=Protein FAM61A; AltName: Full=RNA-associated protein 55A	-
novel.658	228.755	270.131	294.317	151.944	184.643	224.966	264.401	187.184	0.497629	0.00469518	0.119207	-	AAGW02083823	29	3665	-	976	-	- && Q9HBR0.2 RecName: Full=Putative sodium-coupled neutral amino acid transporter 10; AltName: Full=Solute carrier family 38 member 10 && -	-
ENSOCUG00000000356	343.599	367.128	343.369	274.747	251.877	282.23	351.366	269.618	0.381763	0.00474779	0.119751	GBA	13	37480064	37486087	+	2611	protein_coding	glucosylceramidase beta [Source:HGNC Symbol;Acc:HGNC:4177] && Q5R8E3.1 RecName: Full=Glucosylceramidase; AltName: Full=Acid beta-glucosidase; AltName: Full=Beta-glucocerebrosidase; AltName: Full=D-glucosyl-N-acylsphingosine glucohydrolase; Flags: Precursor	-
ENSOCUG00000009703	97.1042	98.04	80.1824	35.3841	67.2341	58.2865	91.7755	53.6349	0.772593	0.00475258	0.119751	KREMEN1	GL018723	2359328	2424766	+	1428	protein_coding	kringle containing transmembrane protein 1 [Source:HGNC Symbol;Acc:HGNC:17550] && Q96MU8.3 RecName: Full=Kremen protein 1; AltName: Full=Dickkopf receptor; AltName: Full=Kringle domain-containing transmembrane protein 1; AltName: Full=Kringle-containing protein marking the eye and the nose; Flags: Precursor	-
ENSOCUG00000016259	110.176	76.1374	103.765	54.1169	34.1188	76.6928	96.6929	54.9762	0.81752	0.0048158	0.120196	DDIT4L	15	49644147	49646977	+	792	protein_coding	DNA damage inducible transcript 4 like [Source:HGNC Symbol;Acc:HGNC:30555] && A2VDT9.1 RecName: Full=DNA damage-inducible transcript 4-like protein	-
ENSOCUG00000002673	1872.06	2143.32	1853.63	1228.04	1665.8	1729.17	1956.34	1541	0.343905	0.00481846	0.120196	AKAP12	12	141219737	141330444	+	5796	protein_coding	A-kinase anchoring protein 12 [Source:HGNC Symbol;Acc:HGNC:370] && Q02952.4 RecName: Full=A-kinase anchor protein 12; Short=AKAP-12; AltName: Full=A-kinase anchor protein 250 kDa; Short=AKAP 250; AltName: Full=Gravin; AltName: Full=Myasthenia gravis autoantigen	-
ENSOCUG00000025304	9.33694	14.6017	15.0932	0	3.01048	4.09028	13.0106	2.36692	2.45064	0.00485441	1	KCNC1	GL018733	1754969	1786122	+	1536	protein_coding	potassium voltage-gated channel subfamily C member 1 [Source:HGNC Symbol;Acc:HGNC:6233] && P15388.1 RecName: Full=Potassium voltage-gated channel subfamily C member 1; AltName: Full=NGK2; AltName: Full=Voltage-gated potassium channel subunit Kv3.1; AltName: Full=Voltage-gated potassium channel subunit Kv4	-
ENSOCUG00000007430	519.134	503.759	507.507	426.691	406.415	383.464	510.133	405.523	0.33133	0.00487298	0.121044	AUH	1	76852955	76991329	+	1538	protein_coding	AU RNA binding methylglutaconyl-CoA hydratase [Source:HGNC Symbol;Acc:HGNC:890] && Q13825.1 RecName: Full=Methylglutaconyl-CoA hydratase, mitochondrial; AltName: Full=AU-specific RNA-binding enoyl-CoA hydratase; Short=AU-binding protein/enoyl-CoA hydratase; Flags: Precursor	-
ENSOCUG00000023941	726.414	842.727	842.387	539.088	638.222	716.822	803.842	631.377	0.347903	0.00506184	0.124558	-	4	9109254	9148757	+	3207	protein_coding	- && P78324.2 RecName: Full=Tyrosine-protein phosphatase non-receptor type substrate 1; Short=SHP substrate 1; Short=SHPS-1; AltName: Full=Brain Ig-like molecule with tyrosine-based activation motifs; Short=Bit; AltName: Full=CD172 antigen-like family member A; AltName: Full=Inhibitory receptor SHPS-1; AltName: Full=Macrophage fusion receptor; AltName: Full=MyD-1 antigen; AltName: Full=Signal-reg…	-
ENSOCUG00000013049	726.414	870.887	883.893	481.849	676.355	722.958	827.065	627.054	0.398856	0.00506819	0.124558	PLXND1	9	10970917	11011783	+	5951	protein_coding	plexin D1 [Source:HGNC Symbol;Acc:HGNC:9107] && Q9Y4D7.3 RecName: Full=Plexin-D1; Flags: Precursor	-
ENSOCUG00000001212	492.99	626.83	565.05	385.063	449.565	470.383	561.624	435.004	0.367447	0.00520834	0.127412	JUN	13	107996928	108032966	+	1578	protein_coding	Jun proto-oncogene, AP-1 transcription factor subunit [Source:HGNC Symbol;Acc:HGNC:6204] && P17325.1 RecName: Full=Transcription factor AP-1; AltName: Full=Activator protein 1; Short=AP1; AltName: Full=Proto-oncogene c-Jun; AltName: Full=V-jun avian sarcoma virus 17 oncogene homolog	TF_bZIP
ENSOCUG00000010392	409.892	378.601	460.341	253.933	306.066	370.171	416.278	310.057	0.42537	0.0052266	0.127412	DPEP1	GL018998	249463	257233	+	1799	protein_coding	dipeptidase 1 [Source:HGNC Symbol;Acc:HGNC:3002] && P31429.1 RecName: Full=Dipeptidase 1; AltName: Full=43 kDa renal band 3-related protein; AltName: Full=Microsomal dipeptidase; Flags: Precursor	-
ENSOCUG00000017504	114.844	124.114	111.312	69.7276	73.2551	85.896	116.757	76.2929	0.61294	0.00525615	0.127412	SYT9	1	148774854	149014194	+	2143	protein_coding	synaptotagmin 9 [Source:HGNC Symbol;Acc:HGNC:19265] && Q86SS6.1 RecName: Full=Synaptotagmin-9; AltName: Full=Synaptotagmin IX; Short=SytIX	-
ENSOCUG00000008631	483.653	448.481	543.354	312.213	413.44	400.848	491.829	375.5	0.389515	0.00526097	0.127412	AGFG2	6	27226410	27248928	-	1815	protein_coding	ArfGAP with FG repeats 2 [Source:HGNC Symbol;Acc:HGNC:5177] && O95081.2 RecName: Full=Arf-GAP domain and FG repeat-containing protein 2; AltName: Full=HIV-1 Rev-binding protein-like protein; AltName: Full=Rev/Rex activation domain-binding protein related; Short=RAB-R	-
ENSOCUG00000016083	159.662	210.682	191.494	112.397	104.363	161.566	187.279	126.109	0.569445	0.00529863	0.1278	TGFBR3	13	72582178	72765425	+	2659	protein_coding	transforming growth factor beta receptor 3 [Source:HGNC Symbol;Acc:HGNC:11774] && Q03167.3 RecName: Full=Transforming growth factor beta receptor type 3; Short=TGF-beta receptor type 3; Short=TGFR-3; AltName: Full=Betaglycan; AltName: Full=Transforming growth factor beta receptor III; Short=TGF-beta receptor type III; Flags: Precursor	-
ENSOCUG00000022981	220.352	260.745	316.013	193.572	177.618	203.492	265.703	191.561	0.472215	0.00530257	0.1278	ATP6V1C2	GL018795	448826	492096	+	1941	protein_coding	ATPase H+ transporting V1 subunit C2 [Source:HGNC Symbol;Acc:HGNC:18264] && Q6AYE4.1 RecName: Full=V-type proton ATPase subunit C 2; Short=V-ATPase subunit C 2; AltName: Full=Vacuolar proton pump subunit C 2	-
ENSOCUG00000005824	367.875	423.449	438.645	288.277	283.989	360.968	409.99	311.078	0.397998	0.00531944	0.127897	GLB1	14	19948583	20068669	-	2532	protein_coding	galactosidase beta 1 [Source:HGNC Symbol;Acc:HGNC:4298] && Q60HF6.1 RecName: Full=Beta-galactosidase; AltName: Full=Acid beta-galactosidase; Short=Lactase; Flags: Precursor	-
ENSOCUG00000015875	518.2	601.799	561.277	410.04	478.667	440.728	560.425	443.145	0.337789	0.00539798	0.128577	RFTN1	14	2341676	2648399	-	3116	protein_coding	raftlin, lipid raft linker 1 [Source:HGNC Symbol;Acc:HGNC:30278] && Q14699.4 RecName: Full=Raftlin; AltName: Full=Cell migration-inducing gene 2 protein; AltName: Full=Raft-linking protein	-
ENSOCUG00000015353	168.065	158.533	150.932	94.7046	116.405	118.618	159.176	109.909	0.533863	0.00541212	0.128577	BTRC	18	49387658	49602111	+	3802	protein_coding	beta-transducin repeat containing E3 ubiquitin protein ligase [Source:HGNC Symbol;Acc:HGNC:1144] && Q9Y297.1 RecName: Full=F-box/WD repeat-containing protein 1A; AltName: Full=E3RSIkappaB; AltName: Full=Epididymis tissue protein Li 2a; AltName: Full=F-box and WD repeats protein beta-TrCP; AltName: Full=pIkappaBalpha-E3 receptor subunit	-
ENSOCUG00000015987	1205.4	1228.63	1233.87	841.934	1057.68	1072.68	1222.63	990.765	0.303122	0.00544529	0.128752	FAM234A	GL019319	3794	36514	-	3252	protein_coding	family with sequence similarity 234 member A [Source:HGNC Symbol;Acc:HGNC:14163] && Q9H0X4.1 RecName: Full=Protein FAM234A; AltName: Full=Protein ITFG3	-
ENSOCUG00000012069	678.795	552.779	746.168	426.691	511.782	572.64	659.247	503.704	0.388897	0.00551123	0.128875	KIFC3	5	13813203	13848920	-	3184	protein_coding	kinesin family member C3 [Source:HGNC Symbol;Acc:HGNC:6326] && O35231.4 RecName: Full=Kinesin-like protein KIFC3	-
ENSOCUG00000010127	71.8944	103.255	78.2958	48.9134	47.1642	55.2188	84.4817	50.4321	0.741584	0.00554887	0.129343	-	GL018782	503390	589179	+	11793	pseudogene	- && Q03164.5 RecName: Full=Histone-lysine N-methyltransferase 2A; Short=Lysine N-methyltransferase 2A; AltName: Full=ALL-1; AltName: Full=CXXC-type zinc finger protein 7; AltName: Full=Myeloid/lymphoid or mixed-lineage leukemia; AltName: Full=Myeloid/lymphoid or mixed-lineage leukemia protein 1; AltName: Full=Trithorax-like protein; AltName: Full=Zinc finger protein HRX; Contains: RecName: Full=…	-
ENSOCUG00000006582	1961.69	2152.71	1839.48	1497.58	1837.4	1530.79	1984.63	1621.92	0.290753	0.00556105	0.129343	-	13	132920172	132966605	-	1560	protein_coding	- && P14555.2 RecName: Full=Phospholipase A2, membrane associated; AltName: Full=GIIC sPLA2; AltName: Full=Group IIA phospholipase A2; AltName: Full=Non-pancreatic secretory phospholipase A2; Short=NPS-PLA2; AltName: Full=Phosphatidylcholine 2-acylhydrolase 2A; Flags: Precursor	-
ENSOCUG00000008236	4273.52	4070.75	5140.16	2923.35	3362.71	4294.8	4494.81	3526.95	0.349894	0.00575306	0.131661	LPL	15	4554032	4653868	+	3820	protein_coding	Oryctolagus cuniculus lipoprotein lipase (LPL), mRNA. [Source:RefSeq mRNA;Acc:NM_001177330] && P49060.1 RecName: Full=Lipoprotein lipase; Short=LPL; Flags: Precursor	-
ENSOCUG00000006105	44.8173	41.7191	54.7127	28.0992	17.0594	25.5643	47.083	23.5743	1.001	0.00576628	1	CDHR1	GL018716	3522073	3547059	+	3005	protein_coding	cadherin related family member 1 [Source:HGNC Symbol;Acc:HGNC:14550] && Q96JP9.2 RecName: Full=Cadherin-related family member 1; AltName: Full=Photoreceptor cadherin; Short=prCAD; AltName: Full=Protocadherin-21; Flags: Precursor	-
novel.597	46.6847	39.6332	43.3928	14.5699	11.0384	32.7223	43.2369	19.4435	1.15454	0.00579331	1	-	AAGW02081404	467	1066	+	600	-	- && - && -	-
ENSOCUG00000017305	811.38	738.429	898.043	632.752	644.243	699.438	815.951	658.811	0.309215	0.00582642	0.132404	COQ8A	16	20468455	20497303	-	3115	protein_coding	coenzyme Q8A [Source:HGNC Symbol;Acc:HGNC:16812] && Q8NI60.1 RecName: Full=Atypical kinase COQ8A, mitochondrial; AltName: Full=Chaperone activity of bc1 complex-like; Short=Chaperone-ABC1-like; AltName: Full=Coenzyme Q protein 8A; AltName: Full=aarF domain-containing protein kinase 3; Flags: Precursor	-
ENSOCUG00000007741	1557.4	1621.83	1632.89	1333.15	1391.85	1351.84	1604.04	1358.94	0.239095	0.00583861	0.132404	CRTAP	14	20051106	20090733	+	4089	protein_coding	cartilage associated protein [Source:HGNC Symbol;Acc:HGNC:2379] && O75718.1 RecName: Full=Cartilage-associated protein; Flags: Precursor	-
ENSOCUG00000014676	2102.68	2369.65	2041.35	1689.07	1922.69	1818.13	2171.23	1809.97	0.262128	0.00586208	0.132635	LAMB1	7	44458221	44626635	-	5490	protein_coding	laminin subunit beta 1 [Source:HGNC Symbol;Acc:HGNC:6486] && P02469.3 RecName: Full=Laminin subunit beta-1; AltName: Full=Laminin B1 chain; AltName: Full=Laminin-1 subunit beta; AltName: Full=Laminin-10 subunit beta; AltName: Full=Laminin-12 subunit beta; AltName: Full=Laminin-2 subunit beta; AltName: Full=Laminin-6 subunit beta; AltName: Full=Laminin-8 subunit beta; Flags: Precursor	-
ENSOCUG00000003956	664.79	839.598	782.014	437.098	663.31	625.813	762.134	575.407	0.40461	0.00588926	0.132648	MAP4	9	15749146	15955720	-	8988	protein_coding	microtubule associated protein 4 [Source:HGNC Symbol;Acc:HGNC:6862] && P27816.3 RecName: Full=Microtubule-associated protein 4; Short=MAP-4	-
ENSOCUG00000000543	346.4	376.515	340.539	252.892	262.915	300.636	354.485	272.148	0.380609	0.00604333	0.134267	RNF144B	GL018711	1648541	1802084	-	1542	protein_coding	ring finger protein 144B [Source:HGNC Symbol;Acc:HGNC:21578] && Q7Z419.1 RecName: Full=E3 ubiquitin-protein ligase RNF144B; AltName: Full=IBR domain-containing protein 2; AltName: Full=RING finger protein 144B; AltName: Full=p53-inducible RING finger protein	-
ENSOCUG00000005958	355.737	356.699	376.386	250.811	285.996	302.681	362.941	279.829	0.375057	0.00605532	0.134267	ATRNL1	18	62661091	63476345	+	5152	protein_coding	attractin like 1 [Source:HGNC Symbol;Acc:HGNC:29063] && Q5VV63.2 RecName: Full=Attractin-like protein 1; Flags: Precursor	-
ENSOCUG00000009707	19.6076	19.8166	19.8098	5.20355	7.02446	7.158	19.7446	6.462	1.61009	0.00619854	1	PRELP	16	68343577	68543160	-	1367	protein_coding	proline and arginine rich end leucine rich repeat protein [Source:HGNC Symbol;Acc:HGNC:9357] && Q9JK53.2 RecName: Full=Prolargin; AltName: Full=Proline-arginine-rich end leucine-rich repeat protein; Flags: Precursor	-
ENSOCUG00000012916	450.04	431.793	583.917	342.394	374.303	402.893	488.583	373.197	0.389279	0.00621327	0.13617	P3H3	8	32848402	32862816	+	2256	protein_coding	prolyl 3-hydroxylase 3 [Source:HGNC Symbol;Acc:HGNC:19318] && Q8IVL6.1 RecName: Full=Prolyl 3-hydroxylase 3; AltName: Full=Leprecan-like protein 2; AltName: Full=Protein B; Flags: Precursor	-
ENSOCUG00000010737	709.607	786.406	751.828	525.558	636.215	642.175	749.28	601.316	0.316739	0.00622916	0.13617	RASSF8	8	14100677	14104203	-	1155	protein_coding	Ras association domain family member 8 [Source:HGNC Symbol;Acc:HGNC:13232] && Q8NHQ8.2 RecName: Full=Ras association domain-containing protein 8; AltName: Full=Carcinoma-associated protein HOJ-1	-
novel.538	9.33694	9.38681	10.3765	1.04071	1.00349	2.04514	9.7001	1.36312	2.83168	0.00624418	1	-	8	56281284	56324722	+	295	-	- && - && -	-
ENSOCUG00000013478	6526.52	6319.41	6958.89	5148.39	5434.92	6147.7	6601.61	5577	0.243366	0.00629231	0.137085	HTRA1	18	69314697	69341331	+	1068	protein_coding	HtrA serine peptidase 1 [Source:HGNC Symbol;Acc:HGNC:9476] && F1N152.1 RecName: Full=Serine protease HTRA1; AltName: Full=High-temperature requirement A serine peptidase 1; AltName: Full=Serine protease 11; Flags: Precursor	-
ENSOCUG00000016439	408.958	365.042	399.969	287.236	310.08	319.042	391.323	305.453	0.35797	0.00632499	0.137197	PBX2	12	20970482	20975557	-	3273	protein_coding	PBX homeobox 2 [Source:HGNC Symbol;Acc:HGNC:8633] && P40425.2 RecName: Full=Pre-B-cell leukemia transcription factor 2; AltName: Full=Homeobox protein PBX2; AltName: Full=Protein G17	Homeobox
ENSOCUG00000016261	2665.7	2972.49	3113.91	1938.84	2257.86	2789.57	2917.36	2328.76	0.325011	0.00635663	0.137497	PSAP	18	15448010	15520053	+	2036	protein_coding	prosaposin [Source:HGNC Symbol;Acc:HGNC:9498] && P07602.2 RecName: Full=Prosaposin; AltName: Full=Proactivator polypeptide; Contains: RecName: Full=Saposin-A; AltName: Full=Protein A; Contains: RecName: Full=Saposin-B-Val; Contains: RecName: Full=Saposin-B; AltName: Full=Cerebroside sulfate activator; Short=CSAct; AltName: Full=Dispersin; AltName: Full=Sphingolipid activator protein 1; Short=SAP-…	-
ENSOCUG00000024399	212.882	239.885	233.001	160.269	166.58	178.95	228.589	168.6	0.438399	0.00636706	0.137497	NAB2	GL018714	250909	256179	+	2171	protein_coding	NGFI-A binding protein 2 [Source:HGNC Symbol;Acc:HGNC:7627] && Q15742.1 RecName: Full=NGFI-A-binding protein 2; AltName: Full=EGR-1-binding protein 2; AltName: Full=Melanoma-associated delayed early response protein; Short=Protein MADER	-
ENSOCUG00000026291	624.641	631.002	782.958	456.872	459.6	635.017	679.534	517.163	0.394229	0.00638013	0.137497	ARRB1	1	141355416	141425007	+	3612	protein_coding	arrestin beta 1 [Source:HGNC Symbol;Acc:HGNC:711] && P49407.2 RecName: Full=Beta-arrestin-1; AltName: Full=Arrestin beta-1	-
ENSOCUG00000021605	395.886	444.309	465.058	305.969	363.265	346.652	435.084	338.628	0.360982	0.00640871	0.137815	-	1	143726245	143739126	+	2260	protein_coding	- && Q96P48.3 RecName: Full=Arf-GAP with Rho-GAP domain, ANK repeat and PH domain-containing protein 1; AltName: Full=Centaurin-delta-2; Short=Cnt-d2	-
ENSOCUG00000013700	1264.22	1312.07	1562.14	1058.4	1009.51	1259.81	1379.48	1109.24	0.314736	0.00645659	0.138335	CTSF	1	194180781	194185579	-	1930	protein_coding	cathepsin F [Source:HGNC Symbol;Acc:HGNC:2531] && Q9UBX1.1 RecName: Full=Cathepsin F; Short=CATSF; Flags: Precursor	-
ENSOCUG00000027757	958.904	1158.75	1150.85	776.37	895.117	958.149	1089.5	876.545	0.313279	0.00654912	0.139036	CMTM3	5	22041880	22048898	+	1344	protein_coding	CKLF like MARVEL transmembrane domain containing 3 [Source:HGNC Symbol;Acc:HGNC:19174] && Q96MX0.1 RecName: Full=CKLF-like MARVEL transmembrane domain-containing protein 3; AltName: Full=Chemokine-like factor superfamily member 3	-
ENSOCUG00000002991	971.042	960.583	961.246	782.614	819.855	811.921	964.29	804.797	0.260802	0.00657106	0.139206	CLCC1	13	55266851	55282897	+	1638	protein_coding	chloride channel CLIC like 1 [Source:HGNC Symbol;Acc:HGNC:29675] && Q96S66.1 RecName: Full=Chloride channel CLIC-like protein 1; AltName: Full=Mid-1-related chloride channel protein 1; Flags: Precursor	-
ENSOCUG00000025188	156.861	176.263	151.875	89.501	118.412	125.776	161.666	111.23	0.537758	0.0066197	0.139644	HDAC10	GL018905	183715	188646	-	3061	protein_coding	histone deacetylase 10 [Source:HGNC Symbol;Acc:HGNC:18128] && Q969S8.1 RecName: Full=Histone deacetylase 10; Short=HD10	-
ENSOCUG00000000895	400.555	440.137	415.062	287.236	360.254	328.245	418.584	325.245	0.363021	0.00666775	0.140175	PTGER4	11	61556448	61569098	+	3339	protein_coding	Oryctolagus cuniculus prostaglandin E receptor 4 (PTGER4), mRNA. [Source:RefSeq mRNA;Acc:NM_001082259] && Q28691.1 RecName: Full=Prostaglandin E2 receptor EP4 subtype; Short=PGE receptor EP4 subtype; Short=PGE2 receptor EP4 subtype; AltName: Full=Prostanoid EP4 receptor	-
ENSOCUG00000000608	2745.06	3012.12	3291.25	1943.01	2394.34	2851.95	3016.14	2396.43	0.331744	0.00669518	0.140346	PTGFRN	13	47306742	47384750	-	4084	protein_coding	prostaglandin F2 receptor inhibitor [Source:HGNC Symbol;Acc:HGNC:9601] && Q9P2B2.2 RecName: Full=Prostaglandin F2 receptor negative regulator; AltName: Full=CD9 partner 1; Short=CD9P-1; AltName: Full=Glu-Trp-Ile EWI motif-containing protein F; Short=EWI-F; AltName: Full=Prostaglandin F2-alpha receptor regulatory protein; AltName: Full=Prostaglandin F2-alpha receptor-associated protein; AltName: C…	-
novel.490	43.8836	26.0745	28.2997	18.7328	8.02795	14.316	32.7526	13.6922	1.26367	0.00673713	1	-	6	26895510	26897327	+	500	-	- && Q05B45.1 RecName: Full=Transmembrane protein 120A && PF07851:TMPIT-like protein	-
ENSOCUG00000013403	245.561	270.131	268.847	203.979	211.737	167.702	261.513	194.473	0.426796	0.00683713	0.141175	L3HYPDH	GL018857	199560	210672	-	1873	protein_coding	trans-L-3-hydroxyproline dehydratase [Source:HGNC Symbol;Acc:HGNC:20488] && Q96EM0.2 RecName: Full=Trans-3-hydroxy-L-proline dehydratase; AltName: Full=Trans-L-3-hydroxyproline dehydratase	-
ENSOCUG00000005736	2084	2227.8	2252.65	1601.65	1906.64	1956.18	2188.15	1821.49	0.264406	0.00696047	0.142319	-	12	107888651	108313681	-	6311	protein_coding	- && P33908.3 RecName: Full=Mannosyl-oligosaccharide 1,2-alpha-mannosidase IA; AltName: Full=Man(9)-alpha-mannosidase; Short=Man9-mannosidase; AltName: Full=Mannosidase alpha class 1A member 1; AltName: Full=Processing alpha-1,2-mannosidase IA; Short=Alpha-1,2-mannosidase IA	-
ENSOCUG00000010285	159.662	206.51	156.592	99.9081	120.419	139.07	174.254	119.799	0.538225	0.00698261	0.14248	TCF20	GL018734	227231	410391	+	7062	protein_coding	transcription factor 20 [Source:HGNC Symbol;Acc:HGNC:11631] && Q9UGU0.3 RecName: Full=Transcription factor 20; Short=TCF-20; AltName: Full=Nuclear factor SPBP; AltName: Full=Protein AR1; AltName: Full=Stromelysin-1 PDGF-responsive element-binding protein; Short=SPRE-binding protein	-
ENSOCUG00000003273	218.484	233.627	223.567	142.577	187.653	163.611	225.226	164.614	0.451143	0.00704272	0.143121	ITGA2B	19	44648352	44660521	-	3217	protein_coding	integrin subunit alpha 2b [Source:HGNC Symbol;Acc:HGNC:6138] && P08514.3 RecName: Full=Integrin alpha-IIb; AltName: Full=GPalpha IIb; Short=GPIIb; AltName: Full=Platelet membrane glycoprotein IIb; AltName: CD_antigen=CD41; Contains: RecName: Full=Integrin alpha-IIb heavy chain; Contains: RecName: Full=Integrin alpha-IIb light chain, form 1; Contains: RecName: Full=Integrin alpha-IIb light chain, …	-
ENSOCUG00000026700	38.2814	5.21489	16.0365	4.16284	4.01398	7.158	19.8443	5.1116	1.96342	0.00721051	1	-	15	80358153	80359100	-	948	protein_coding	- && Q2NL37.1 RecName: Full=BRCA2 and CDKN1A-interacting protein	-
ENSOCUG00000025697	207.28	243.014	281.11	140.496	195.681	187.13	243.801	174.436	0.482246	0.00738097	0.14759	PHF13	13	143044246	143048175	-	2708	protein_coding	PHD finger protein 13 [Source:HGNC Symbol;Acc:HGNC:22983] && Q86YI8.2 RecName: Full=PHD finger protein 13; AltName: Full=Survival time-associated PHD finger protein in ovarian cancer 1; Short=SPOC1	-
ENSOCUG00000005137	143.789	130.372	157.535	72.8497	103.36	113.505	143.899	96.5716	0.575551	0.00745289	0.148272	ABCA3	GL018968	36833	69565	-	5830	protein_coding	ATP binding cassette subfamily A member 3 [Source:HGNC Symbol;Acc:HGNC:33] && Q99758.2 RecName: Full=ATP-binding cassette sub-family A member 3; AltName: Full=ABC-C transporter; AltName: Full=ATP-binding cassette transporter 3; Short=ATP-binding cassette 3	-
ENSOCUG00000008613	211.015	259.702	255.64	141.537	171.597	208.604	242.119	173.913	0.476225	0.00745966	0.148272	ATXN7L3	19	44511513	44516065	-	1588	protein_coding	ataxin 7 like 3 [Source:HGNC Symbol;Acc:HGNC:25416] && Q14CW9.1 RecName: Full=Ataxin-7-like protein 3; AltName: Full=SAGA-associated factor 11 homolog	-
ENSOCUG00000015231	1782.42	1926.38	2069.65	1437.22	1606.59	1746.55	1926.15	1596.79	0.270444	0.00749562	0.148539	DCTN1	2	112125342	112156306	+	5109	protein_coding	dynactin subunit 1 [Source:HGNC Symbol;Acc:HGNC:2711] && Q14203.3 RecName: Full=Dynactin subunit 1; AltName: Full=150 kDa dynein-associated polypeptide; AltName: Full=DAP-150; Short=DP-150; AltName: Full=p135; AltName: Full=p150-glued	-
ENSOCUG00000012915	854.33	1018.99	921.626	723.293	737.568	821.124	931.649	760.662	0.291891	0.0075299	0.148756	SIK2	1	104646449	104793737	-	3739	protein_coding	salt inducible kinase 2 [Source:HGNC Symbol;Acc:HGNC:21680] && Q9H0K1.1 RecName: Full=Serine/threonine-protein kinase SIK2; AltName: Full=Qin-induced kinase; AltName: Full=Salt-inducible kinase 2; Short=SIK-2; AltName: Full=Serine/threonine-protein kinase SNF1-like kinase 2	-
ENSOCUG00000023319	370.676	389.031	420.722	217.508	307.069	349.719	393.476	291.432	0.432677	0.00754367	0.148756	VASN	GL018787	610119	612182	+	2064	protein_coding	vasorin [Source:HGNC Symbol;Acc:HGNC:18517] && Q6EMK4.1 RecName: Full=Vasorin; AltName: Full=Protein slit-like 2; Flags: Precursor	-
ENSOCUG00000002260	593.829	615.357	583.917	483.93	507.768	467.315	597.701	486.338	0.297089	0.00765502	0.150287	ACSS2	4	4833237	4880382	-	2457	protein_coding	acyl-CoA synthetase short chain family member 2 [Source:HGNC Symbol;Acc:HGNC:15814] && Q9NR19.1 RecName: Full=Acetyl-coenzyme A synthetase, cytoplasmic; AltName: Full=Acetate--CoA ligase; AltName: Full=Acetyl-CoA synthetase; Short=ACS; Short=AceCS; AltName: Full=Acyl-CoA synthetase short-chain family member 2; AltName: Full=Acyl-activating enzyme	-
ENSOCUG00000002065	298.782	351.484	289.6	213.346	229.8	265.868	313.289	236.338	0.405298	0.00768152	0.150287	TCAF1	7	8265208	8294266	+	3245	protein_coding	TRPM8 channel associated factor 1 [Source:HGNC Symbol;Acc:HGNC:22201] && Q5R8R3.2 RecName: Full=TRPM8 channel-associated factor 1; AltName: Full=TRP channel-associated factor 1	-
ENSOCUG00000025358	5699.27	5134.58	5219.4	4899.66	4117.34	4586.23	5351.08	4534.41	0.239047	0.00781778	0.15059	PROS1	14	126708354	126792632	+	3154	protein_coding	protein S [Source:HGNC Symbol;Acc:HGNC:9456] && P98118.1 RecName: Full=Vitamin K-dependent protein S; Flags: Precursor	-
ENSOCUG00000015574	206.346	254.487	206.588	139.455	185.646	156.453	222.474	160.518	0.468704	0.00791116	0.151272	S1PR1	13	62900510	62901828	-	1241	protein_coding	sphingosine-1-phosphate receptor 1 [Source:NCBI gene;Acc:100008820] && P21453.2 RecName: Full=Sphingosine 1-phosphate receptor 1; Short=S1P receptor 1; Short=S1P1; AltName: Full=Endothelial differentiation G-protein coupled receptor 1; AltName: Full=Sphingosine 1-phosphate receptor Edg-1; Short=S1P receptor Edg-1; AltName: CD_antigen=CD363	-
ENSOCUG00000004831	613.437	674.807	611.273	414.202	513.789	567.527	633.172	498.506	0.344266	0.00793128	0.151272	DIP2A	14	163396883	163507528	-	4686	protein_coding	disco interacting protein 2 homolog A [Source:HGNC Symbol;Acc:HGNC:17217] && Q14689.2 RecName: Full=Disco-interacting protein 2 homolog A; Short=DIP2 homolog A	-
ENSOCUG00000034125	145.656	162.705	124.519	92.6232	92.3215	111.46	144.293	98.8016	0.544955	0.00793688	0.151272	-	12	33213645	33227117	-	495	lncRNA	- && -	-
ENSOCUG00000005057	465.913	491.243	462.228	372.574	359.251	402.893	473.128	378.239	0.322624	0.00794413	0.151272	IGF2BP2	14	79807310	79978990	+	4793	protein_coding	insulin like growth factor 2 mRNA binding protein 2 [Source:HGNC Symbol;Acc:HGNC:28867] && Q9Y6M1.2 RecName: Full=Insulin-like growth factor 2 mRNA-binding protein 2; Short=IGF2 mRNA-binding protein 2; Short=IMP-2; AltName: Full=Hepatocellular carcinoma autoantigen p62; AltName: Full=IGF-II mRNA-binding protein 2; AltName: Full=VICKZ family member 2	-
ENSOCUG00000002897	291.312	243.014	304.693	194.613	200.699	233.146	279.673	209.486	0.418163	0.00798869	0.151542	CUL9	12	32644737	32709817	+	9801	protein_coding	cullin 9 [Source:HGNC Symbol;Acc:HGNC:15982] && Q8IWT3.2 RecName: Full=Cullin-9; Short=CUL-9; AltName: Full=UbcH7-associated protein 1; AltName: Full=p53-associated parkin-like cytoplasmic protein	-
ENSOCUG00000000512	343.599	384.859	399.969	241.445	303.055	319.042	376.142	287.847	0.385289	0.00817622	0.15328	USP22	GL019019	183070	220960	+	1707	protein_coding	ubiquitin specific peptidase 22 [Source:HGNC Symbol;Acc:HGNC:12621] && Q9UPT9.2 RecName: Full=Ubiquitin carboxyl-terminal hydrolase 22; AltName: Full=Deubiquitinating enzyme 22; AltName: Full=Ubiquitin thioesterase 22; AltName: Full=Ubiquitin-specific-processing protease 22	-
ENSOCUG00000009286	172.733	184.607	196.211	106.152	116.405	163.611	184.517	128.723	0.519248	0.00817914	0.15328	ZCCHC14	GL018982	203054	248286	-	3477	protein_coding	zinc finger CCHC-type containing 14 [Source:HGNC Symbol;Acc:HGNC:24134] && Q8WYQ9.1 RecName: Full=Zinc finger CCHC domain-containing protein 14; AltName: Full=BDG-29	-
ENSOCUG00000008325	1207.27	1404.89	1331.03	901.255	1116.89	1178	1314.4	1065.38	0.302555	0.00824094	0.153721	ALDH2	21	7745957	7774303	+	2102	protein_coding	aldehyde dehydrogenase 2 family member [Source:HGNC Symbol;Acc:HGNC:404] && P05091.2 RecName: Full=Aldehyde dehydrogenase, mitochondrial; AltName: Full=ALDH class 2; AltName: Full=ALDH-E2; AltName: Full=ALDHI; Flags: Precursor	-
ENSOCUG00000016362	535.94	476.641	468.831	381.94	387.349	415.164	493.804	394.818	0.323124	0.00832209	0.154061	ADAMTS1	14	156049436	156058247	-	4440	protein_coding	ADAM metallopeptidase with thrombospondin type 1 motif 1 [Source:HGNC Symbol;Acc:HGNC:217] && Q9UHI8.4 RecName: Full=A disintegrin and metalloproteinase with thrombospondin motifs 1; Short=ADAM-TS 1; Short=ADAM-TS1; Short=ADAMTS-1; AltName: Full=METH-1; Flags: Precursor	-
ENSOCUG00000010866	612.503	730.085	706.548	537.006	564.967	561.391	683.046	554.455	0.300223	0.00833765	0.154061	HSD17B4	3	3923038	4013015	+	3426	protein_coding	hydroxysteroid 17-beta dehydrogenase 4 [Source:HGNC Symbol;Acc:HGNC:5213] && P51659.3 RecName: Full=Peroxisomal multifunctional enzyme type 2; Short=MFE-2; AltName: Full=17-beta-hydroxysteroid dehydrogenase 4; Short=17-beta-HSD 4; AltName: Full=D-bifunctional protein; Short=DBP; AltName: Full=Multifunctional protein 2; Short=MPF-2; AltName: Full=Short chain dehydrogenase/reductase family 8C membe…	-
ENSOCUG00000013433	309.053	343.14	381.102	240.404	260.908	290.41	344.432	263.908	0.383965	0.00838753	0.154411	SSH1	GL018777	165284	207379	+	7854	protein_coding	slingshot protein phosphatase 1 [Source:HGNC Symbol;Acc:HGNC:30579] && Q8WYL5.2 RecName: Full=Protein phosphatase Slingshot homolog 1; AltName: Full=SSH-like protein 1; Short=SSH-1L; Short=hSSH-1L	-
ENSOCUG00000009918	3180.16	3645.21	3870.45	2601.77	3050.62	3203.71	3565.27	2952.04	0.272186	0.0084225	0.154633	SCARA3	2	41996388	42038874	-	3415	protein_coding	scavenger receptor class A member 3 [Source:HGNC Symbol;Acc:HGNC:19000] && Q6AZY7.1 RecName: Full=Scavenger receptor class A member 3; AltName: Full=Cellular stress response gene protein	-
ENSOCUG00000010763	197.009	214.854	194.324	136.333	143.5	163.611	202.062	147.815	0.450115	0.00843336	0.154633	INO80	17	30986476	31106260	+	4680	protein_coding	INO80 complex ATPase subunit [Source:HGNC Symbol;Acc:HGNC:26956] && Q6ZPV2.2 RecName: Full=DNA helicase INO80; AltName: Full=INO80 complex subunit A; AltName: Full=Putative DNA helicase INO80 complex homolog 1	-
ENSOCUG00000013795	270.771	265.96	277.337	188.368	170.594	244.394	271.356	201.119	0.432529	0.00852962	0.154743	INSIG1	13	11974160	11983684	-	2346	protein_coding	insulin induced gene 1 [Source:HGNC Symbol;Acc:HGNC:6083] && O15503.3 RecName: Full=Insulin-induced gene 1 protein; Short=INSIG-1	-
ENSOCUG00000014857	112.977	147.06	113.199	68.6868	83.29	95.0991	124.412	82.3586	0.592519	0.00854881	0.154809	COL5A3	GL018833	270747	310069	+	7001	protein_coding	collagen type V alpha 3 chain [Source:HGNC Symbol;Acc:HGNC:14864] && P25940.3 RecName: Full=Collagen alpha-3(V) chain; Flags: Precursor	-
ENSOCUG00000014117	198.877	208.596	186.778	130.089	161.563	141.115	198.083	144.255	0.456277	0.00860962	0.155628	HSPA12A	18	64228882	64372632	-	3996	protein_coding	heat shock protein family A (Hsp70) member 12A [Source:HGNC Symbol;Acc:HGNC:19022] && O43301.2 RecName: Full=Heat shock 70 kDa protein 12A	-
ENSOCUG00000017463	295.047	245.1	314.126	185.246	205.716	244.394	284.758	211.786	0.428225	0.00865912	0.156027	GAB2	1	138344462	138525545	+	2240	protein_coding	GRB2 associated binding protein 2 [Source:HGNC Symbol;Acc:HGNC:14458] && Q9UQC2.1 RecName: Full=GRB2-associated-binding protein 2; AltName: Full=GRB2-associated binder 2; AltName: Full=Growth factor receptor bound protein 2-associated protein 2; AltName: Full=pp100	-
ENSOCUG00000014453	182.07	211.725	266.96	124.885	158.552	180.995	220.252	154.811	0.508391	0.00868962	0.156225	ACACA	19	25527496	25843562	+	7208	protein_coding	acetyl-CoA carboxylase alpha [Source:HGNC Symbol;Acc:HGNC:84] && Q5SWU9.1 RecName: Full=Acetyl-CoA carboxylase 1; Short=ACC1; AltName: Full=ACC-alpha; AltName: Full=Acetyl-CoA carboxylase 265; Includes: RecName: Full=Biotin carboxylase	-
ENSOCUG00000009017	57.889	67.7936	47.1661	30.1806	40.1398	24.5417	57.6162	31.6207	0.862479	0.00878098	1	OGN	1	70251553	70270135	-	2484	protein_coding	Oryctolagus cuniculus osteoglycin (OGN), mRNA. [Source:RefSeq mRNA;Acc:NM_001082116] && Q8MJF1.1 RecName: Full=Mimecan; AltName: Full=Osteoglycin; Flags: Precursor	-
ENSOCUG00000015902	69.0933	71.9655	78.2958	42.6691	34.1188	54.1963	73.1182	43.6614	0.744658	0.00879918	0.156783	TSHZ3	GL018722	2062603	2065836	-	3234	protein_coding	teashirt zinc finger homeobox 3 [Source:HGNC Symbol;Acc:HGNC:30700] && Q63HK5.2 RecName: Full=Teashirt homolog 3; AltName: Full=Zinc finger protein 537	zf-C2H2
ENSOCUG00000012332	1668.51	2137.06	2076.25	1245.73	1614.62	1788.48	1960.61	1549.61	0.339073	0.00881839	0.156845	SPTAN1	GL018847	879	118726	-	8763	protein_coding	spectrin alpha, non-erythrocytic 1 [Source:HGNC Symbol;Acc:HGNC:11273] && Q13813.3 RecName: Full=Spectrin alpha chain, non-erythrocytic 1; AltName: Full=Alpha-II spectrin; AltName: Full=Fodrin alpha chain; AltName: Full=Spectrin, non-erythroid alpha subunit	-
ENSOCUG00000017663	734.817	798.922	927.286	535.966	619.156	766.928	820.342	640.683	0.356556	0.00914472	0.161212	CLIP2	GL018765	457008	511535	-	3258	protein_coding	CAP-Gly domain containing linker protein 2 [Source:HGNC Symbol;Acc:HGNC:2586] && O55156.1 RecName: Full=CAP-Gly domain-containing linker protein 2; AltName: Full=Cytoplasmic linker protein 115; Short=CLIP-115; AltName: Full=Cytoplasmic linker protein 2	-
ENSOCUG00000036677	42.9499	40.6762	69.8059	22.8956	30.1048	27.6094	51.144	26.8699	0.929816	0.00919835	1	-	GL018843	710558	711763	-	1206	lncRNA	- && Q8TES7.2 RecName: Full=Fas-binding factor 1; Short=FBF-1; AltName: Full=Protein albatross	-
ENSOCUG00000031409	1095.22	1187.95	1282.92	728.497	929.235	1133.01	1188.7	930.247	0.353524	0.00919895	0.161313	PCOLCE	6	27188476	27193370	-	1382	protein_coding	procollagen C-endopeptidase enhancer [Source:HGNC Symbol;Acc:HGNC:8738] && O08628.1 RecName: Full=Procollagen C-endopeptidase enhancer 1; AltName: Full=Procollagen COOH-terminal proteinase enhancer 1; Short=PCPE-1; Short=Procollagen C-proteinase enhancer 1; AltName: Full=Type 1 procollagen C-proteinase enhancer protein; AltName: Full=Type I procollagen COOH-terminal proteinase enhancer; Flags: Pr…	-
ENSOCUG00000003801	458.444	545.478	444.305	318.457	422.471	382.442	482.742	374.457	0.365037	0.00931867	0.16284	C1QTNF1	GL019553	43487	44035	-	549	protein_coding	C1q and TNF related 1 [Source:HGNC Symbol;Acc:HGNC:14324] && Q9BXJ1.1 RecName: Full=Complement C1q tumor necrosis factor-related protein 1; AltName: Full=G protein-coupled receptor-interacting protein; Short=GIP; Flags: Precursor	-
novel.389	6.53586	1.04298	5.65993	0	0	0	4.41292	0	4.55933	0.00943187	1	-	20	11694303	11695572	+	211	-	- && Q8WXH0.3 RecName: Full=Nesprin-2; AltName: Full=Nuclear envelope spectrin repeat protein 2; AltName: Full=Nucleus and actin connecting element protein; Short=Protein NUANCE; AltName: Full=Synaptic nuclear envelope protein 2; Short=Syne-2 && -	-
ENSOCUG00000009526	140.054	193.994	154.705	92.6232	123.43	121.686	162.918	112.58	0.530431	0.00956711	0.166019	VASH1	20	28492391	28507149	-	1924	protein_coding	vasohibin 1 [Source:HGNC Symbol;Acc:HGNC:19964] && Q8C1W1.4 RecName: Full=Vasohibin-1	-
ENSOCUG00000009840	115.778	115.771	117.915	56.1983	85.297	88.9637	116.488	76.8197	0.599639	0.00964901	0.16628	SLC46A2	1	456516	465848	+	1428	protein_coding	solute carrier family 46 member 2 [Source:HGNC Symbol;Acc:HGNC:16055] && Q9BY10.1 RecName: Full=Thymic stromal cotransporter homolog; AltName: Full=Solute carrier family 46 member 2	-
ENSOCUG00000012840	243.694	276.389	260.357	185.246	184.643	219.853	260.147	196.581	0.403474	0.00966127	0.16628	NOD2	GL018732	109847	149382	-	3101	protein_coding	nucleotide binding oligomerization domain containing 2 [Source:HGNC Symbol;Acc:HGNC:5331] && Q53B88.1 RecName: Full=Nucleotide-binding oligomerization domain-containing protein 2; AltName: Full=Caspase recruitment domain-containing protein 15	-
ENSOCUG00000013064	450.974	503.759	453.738	289.317	372.296	423.344	469.49	361.653	0.375606	0.00966551	0.16628	TLN2	17	9436496	9826281	-	8372	protein_coding	talin 2 [Source:HGNC Symbol;Acc:HGNC:15447] && Q9Y4G6.4 RecName: Full=Talin-2	-
ENSOCUG00000005434	552.747	603.885	624.479	480.808	487.698	485.721	593.704	484.742	0.292283	0.00978387	0.167943	MARCHF8	18	6647096	6710766	+	3165	protein_coding	membrane associated ring-CH-type finger 8 [Source:HGNC Symbol;Acc:HGNC:23356] && Q5T0T0.1 RecName: Full=E3 ubiquitin-protein ligase MARCH8; AltName: Full=Cellular modulator of immune recognition; Short=c-MIR; AltName: Full=Membrane-associated RING finger protein 8; AltName: Full=Membrane-associated RING-CH protein VIII; Short=MARCH-VIII; AltName: Full=RING finger protein 178	-
ENSOCUG00000006714	4168.01	4574.5	4728.88	2908.78	3678.81	4300.93	4490.46	3629.51	0.307013	0.00986275	0.168111	MMP2	5	11717140	11743377	+	3875	protein_coding	matrix metallopeptidase 2 [Source:HGNC Symbol;Acc:HGNC:7166] && P50757.1 RecName: Full=72 kDa type IV collagenase; AltName: Full=72 kDa gelatinase; AltName: Full=Gelatinase A; AltName: Full=Matrix metalloproteinase-2; Short=MMP-2; Contains: RecName: Full=PEX; Flags: Precursor	-
ENSOCUG00000004055	102.706	119.943	98.1055	60.3612	71.2481	79.7605	106.918	70.4566	0.599702	0.00992025	0.168111	WDR86	13	12780409	12799902	-	2146	protein_coding	WD repeat domain 86 [Source:HGNC Symbol;Acc:HGNC:28020] && Q86TI4.3 RecName: Full=WD repeat-containing protein 86	-
ENSOCUG00000011824	136.319	156.447	128.292	86.3789	97.3389	108.393	140.353	97.3701	0.525782	0.0100111	0.168111	RIOK1	12	1145497	1172987	+	3814	protein_coding	RIO kinase 1 [Source:HGNC Symbol;Acc:HGNC:18656] && Q9BRS2.2 RecName: Full=Serine/threonine-protein kinase RIO1; AltName: Full=RIO kinase 1	-
ENSOCUG00000009637	115.778	151.232	143.385	79.0939	89.311	110.438	136.798	92.9475	0.555954	0.0100164	0.168111	NCOA6	4	4941001	5018908	+	7174	protein_coding	nuclear receptor coactivator 6 [Source:HGNC Symbol;Acc:HGNC:15936] && Q14686.3 RecName: Full=Nuclear receptor coactivator 6; AltName: Full=Activating signal cointegrator 2; Short=ASC-2; AltName: Full=Amplified in breast cancer protein 3; AltName: Full=Cancer-amplified transcriptional coactivator ASC-2; AltName: Full=Nuclear receptor coactivator RAP250; Short=NRC RAP250; AltName: Full=Nuclear rece…	-
ENSOCUG00000005139	194.208	222.154	157.535	111.356	129.451	161.566	191.299	134.124	0.5105	0.0100222	0.168111	HIVEP2	12	133345899	133369519	-	7777	protein_coding	HIVEP zinc finger 2 [Source:HGNC Symbol;Acc:HGNC:4921] && P31629.2 RecName: Full=Transcription factor HIVEP2; AltName: Full=Human immunodeficiency virus type I enhancer-binding protein 2; Short=HIV-EP2; AltName: Full=MHC-binding protein 2; Short=MBP-2	zf-C2H2
ENSOCUG00000008645	6541.46	6427.88	7265.47	5685.4	5389.77	6226.43	6744.93	5767.2	0.226005	0.010029	0.168111	S100A4	13	38911738	38913874	+	697	protein_coding	S100 calcium binding protein A4 [Source:HGNC Symbol;Acc:HGNC:10494] && P26447.1 RecName: Full=Protein S100-A4; AltName: Full=Calvasculin; AltName: Full=Metastasin; AltName: Full=Placental calcium-binding protein; AltName: Full=Protein Mts1; AltName: Full=S100 calcium-binding protein A4	-
ENSOCUG00000005985	1460.3	1482.07	1558.37	1189.53	1190.14	1396.83	1500.25	1258.84	0.253156	0.0100473	0.168111	CLU	2	42058802	42075842	+	1841	protein_coding	clusterin [Source:HGNC Symbol;Acc:HGNC:2095] && Q9XSC5.1 RecName: Full=Clusterin; AltName: Full=Apolipoprotein J; Short=Apo-J; Contains: RecName: Full=Clusterin beta chain; Contains: RecName: Full=Clusterin alpha chain; Flags: Precursor	-
ENSOCUG00000001675	102.706	92.8251	116.029	58.2797	79.276	66.4671	103.853	68.0076	0.611111	0.0100538	0.168111	PHF21A	1	185270778	185446373	-	2072	protein_coding	PHD finger protein 21A [Source:HGNC Symbol;Acc:HGNC:24156] && Q96BD5.1 RecName: Full=PHD finger protein 21A; AltName: Full=BHC80a; AltName: Full=BRAF35-HDAC complex protein BHC80	-
ENSOCUG00000005341	2342.64	2091.17	2235.67	2065.81	1746.08	1815.06	2223.16	1875.65	0.245557	0.0100689	0.168111	HEXB	GL018720	3338653	3361943	+	1736	protein_coding	hexosaminidase subunit beta [Source:HGNC Symbol;Acc:HGNC:4879] && P07686.3 RecName: Full=Beta-hexosaminidase subunit beta; AltName: Full=Beta-N-acetylhexosaminidase subunit beta; Short=Hexosaminidase subunit B; AltName: Full=Cervical cancer proto-oncogene 7 protein; Short=HCC-7; AltName: Full=N-acetyl-beta-glucosaminidase subunit beta; Contains: RecName: Full=Beta-hexosaminidase subunit beta chai…	-
ENSOCUG00000000255	522.869	512.102	430.155	343.434	396.38	416.186	488.375	385.334	0.341313	0.0100757	0.168111	ARHGEF6	X	111212369	111369675	-	3697	protein_coding	Rac/Cdc42 guanine nucleotide exchange factor 6 [Source:HGNC Symbol;Acc:HGNC:685] && Q15052.2 RecName: Full=Rho guanine nucleotide exchange factor 6; AltName: Full=Alpha-Pix; AltName: Full=COOL-2; AltName: Full=PAK-interacting exchange factor alpha; AltName: Full=Rac/Cdc42 guanine nucleotide exchange factor 6	-
ENSOCUG00000029113	12045.6	11088.9	11527.4	10278	10227.6	9848.38	11554	10118	0.19151	0.010105	0.168111	ND6	MT	13579	14103	-	525	protein_coding	NADH dehydrogenase subunit 6 [Source:NCBI gene;Acc:808223] && O79438.1 RecName: Full=NADH-ubiquinone oxidoreductase chain 6; AltName: Full=NADH dehydrogenase subunit 6	-
ENSOCUG00000003246	967.307	1020.03	938.606	740.985	830.893	861.005	975.315	810.961	0.265781	0.0101119	0.168111	SULF1	3	85464890	85615817	+	4378	protein_coding	sulfatase 1 [Source:HGNC Symbol;Acc:HGNC:20391] && Q8IWU6.1 RecName: Full=Extracellular sulfatase Sulf-1; Short=hSulf-1; Flags: Precursor	-
novel.729	560.216	648.733	688.625	362.167	499.74	582.865	632.525	481.591	0.392844	0.0102918	0.170246	-	GL018751	1419196	1462344	-	8767	-	- && Q14204.5 RecName: Full=Cytoplasmic dynein 1 heavy chain 1; AltName: Full=Cytoplasmic dynein heavy chain 1; AltName: Full=Dynein heavy chain, cytosolic && PF12774:Hydrolytic ATP binding site of dynein motor region	-
ENSOCUG00000014216	261.434	232.584	253.754	172.758	176.615	213.717	249.257	187.697	0.409965	0.0104047	0.170886	CARMIL1	12	11395572	11585209	-	5147	protein_coding	capping protein regulator and myosin 1 linker 1 [Source:HGNC Symbol;Acc:HGNC:21581] && Q5VZK9.1 RecName: Full=F-actin-uncapping protein LRRC16A; AltName: Full=CARMIL homolog; AltName: Full=Capping protein, Arp2/3 and myosin-I linker homolog 1; AltName: Full=Capping protein, Arp2/3 and myosin-I linker protein 1; AltName: Full=Leucine-rich repeat-containing protein 16A	-
novel.514	72.8281	81.3523	81.1257	57.239	41.1433	48.0608	78.4354	48.8144	0.684713	0.0105934	0.172432	-	7	128049766	128051323	+	543	-	- && - && -	-
ENSOCUG00000002336	522.869	411.977	511.281	427.732	329.146	370.171	482.042	375.683	0.361145	0.0106607	0.172963	BST1	2	6225614	6298254	+	1795	protein_coding	bone marrow stromal cell antigen 1 [Source:HGNC Symbol;Acc:HGNC:1118] && Q63072.1 RecName: Full=ADP-ribosyl cyclase/cyclic ADP-ribose hydrolase 2; AltName: Full=ADP-ribosyl cyclase 2; AltName: Full=Bone marrow stromal antigen 1; Short=BST-1; AltName: Full=Cyclic ADP-ribose hydrolase 2; Short=cADPr hydrolase 2; AltName: CD_antigen=CD157; Flags: Precursor	-
ENSOCUG00000006010	787.104	912.606	848.047	619.222	744.593	721.935	849.252	695.25	0.287907	0.0108271	0.173965	ARHGDIB	8	24633584	24644955	+	1122	protein_coding	Rho GDP dissociation inhibitor beta [Source:HGNC Symbol;Acc:HGNC:679] && Q9TU03.3 RecName: Full=Rho GDP-dissociation inhibitor 2; Short=Rho GDI 2; AltName: Full=D4-GDP-dissociation inhibitor; Short=D4-GDI; AltName: Full=Ly-GDI; AltName: Full=Rho-GDI beta	-
ENSOCUG00000021932	37.3478	36.5042	48.1094	13.5292	25.0874	22.4966	40.6538	20.371	0.995996	0.0110539	1	FSHB	1	169431050	169434819	+	1621	protein_coding	Oryctolagus cuniculus follicle stimulating hormone subunit beta (FSHB), mRNA. [Source:RefSeq mRNA;Acc:NM_001082171] && Q6IY73.1 RecName: Full=Follitropin subunit beta; AltName: Full=Follicle-stimulating hormone beta subunit; Short=FSH-B; Short=FSH-beta; AltName: Full=Follitropin beta chain; Flags: Precursor	-
ENSOCUG00000024188	658.254	924.079	865.97	464.157	639.226	746.477	816.101	616.62	0.403655	0.0110731	0.176298	TNKS1BP1	1	190394489	190416466	-	5022	protein_coding	tankyrase 1 binding protein 1 [Source:HGNC Symbol;Acc:HGNC:19081] && P58871.2 RecName: Full=182 kDa tankyrase-1-binding protein	-
ENSOCUG00000007361	943.964	1005.43	1035.77	603.612	813.834	934.63	995.055	784.025	0.343595	0.0111505	0.176603	EXT2	1	183733238	183935714	+	4337	protein_coding	exostosin glycosyltransferase 2 [Source:HGNC Symbol;Acc:HGNC:3513] && Q93063.1 RecName: Full=Exostosin-2; AltName: Full=Glucuronosyl-N-acetylglucosaminyl-proteoglycan/N-acetylglucosaminyl-proteoglycan 4-alpha-N-acetylglucosaminyltransferase; AltName: Full=Multiple exostoses protein 2; AltName: Full=Putative tumor suppressor protein EXT2	-
ENSOCUG00000005190	522.869	500.63	632.969	362.167	453.579	480.608	552.156	432.118	0.353902	0.0112729	0.177233	DHCR24	13	112060346	112092315	+	2551	protein_coding	24-dehydrocholesterol reductase [Source:HGNC Symbol;Acc:HGNC:2859] && Q8VCH6.1 RecName: Full=Delta(24)-sterol reductase; AltName: Full=24-dehydrocholesterol reductase; AltName: Full=3-beta-hydroxysterol delta-24-reductase; Flags: Precursor	-
novel.917	418.295	454.739	469.775	313.254	378.317	375.284	447.603	355.618	0.331331	0.0112796	0.177233	-	GL019177	89668	128786	-	2197	-	- && P15848.1 RecName: Full=Arylsulfatase B; Short=ASB; AltName: Full=N-acetylgalactosamine-4-sulfatase; Short=G4S; Flags: Precursor && -	-
ENSOCUG00000008757	1409.88	1661.46	1462.15	921.028	1243.33	1420.35	1511.16	1194.9	0.338351	0.0112969	0.177233	MYOF	18	41024983	41185012	-	6471	protein_coding	myoferlin [Source:HGNC Symbol;Acc:HGNC:3656] && Q9NZM1.1 RecName: Full=Myoferlin; AltName: Full=Fer-1-like protein 3	-
ENSOCUG00000024881	72.8281	80.3093	83.9557	36.4248	45.1572	63.3994	79.0311	48.3272	0.70879	0.011357	0.177836	-	13	98215836	98217839	+	1535	protein_coding	- && O95661.1 RecName: Full=GTP-binding protein Di-Ras3; AltName: Full=Distinct subgroup of the Ras family member 3; AltName: Full=Rho-related GTP-binding protein RhoI; Flags: Precursor	-
ENSOCUG00000008221	817.916	857.328	793.334	615.059	751.617	665.694	822.859	677.457	0.279936	0.0114321	0.177893	TOP1	GL018718	433805	530670	+	2793	protein_coding	DNA topoisomerase I [Source:HGNC Symbol;Acc:HGNC:11986] && Q7YR26.1 RecName: Full=DNA topoisomerase 1; AltName: Full=DNA topoisomerase I	-
ENSOCUG00000017525	387.483	561.122	476.378	269.544	341.188	440.728	474.994	350.487	0.437373	0.0114459	0.177893	MED13L	21	11106927	11446530	-	7847	protein_coding	mediator complex subunit 13L [Source:HGNC Symbol;Acc:HGNC:22962] && Q71F56.1 RecName: Full=Mediator of RNA polymerase II transcription subunit 13-like; AltName: Full=Mediator complex subunit 13-like; AltName: Full=Thyroid hormone receptor-associated protein 2; AltName: Full=Thyroid hormone receptor-associated protein complex 240 kDa component-like	-
ENSOCUG00000026751	425.764	446.395	446.191	338.231	333.16	385.509	439.45	352.3	0.318749	0.0115499	0.17923	PLBD1	8	24989921	25069772	+	1742	protein_coding	phospholipase B domain containing 1 [Source:HGNC Symbol;Acc:HGNC:26215] && Q6P4A8.2 RecName: Full=Phospholipase B-like 1; AltName: Full=LAMA-like protein 1; AltName: Full=Lamina ancestor homolog 1; AltName: Full=Phospholipase B domain-containing protein 1; Contains: RecName: Full=Phospholipase B-like 1 chain A; Contains: RecName: Full=Phospholipase B-like 1 chain B; Contains: RecName: Full=Phosph…	-
ENSOCUG00000015195	381.881	420.32	453.738	303.887	323.125	365.058	418.646	330.69	0.340028	0.0116145	0.179887	COASY	19	43310478	43314308	+	2119	protein_coding	Coenzyme A synthase [Source:HGNC Symbol;Acc:HGNC:29932] && Q13057.4 RecName: Full=Bifunctional coenzyme A synthase; Short=CoA synthase; AltName: Full=NBP; AltName: Full=POV-2; Includes: RecName: Full=Phosphopantetheine adenylyltransferase; AltName: Full=Dephospho-CoA pyrophosphorylase; AltName: Full=Pantetheine-phosphate adenylyltransferase; Short=PPAT; Includes: RecName: Full=Dephospho-CoA kinas…	-
ENSOCUG00000004042	759.093	869.844	908.419	543.251	604.103	829.305	845.786	658.886	0.360035	0.011733	0.180945	PTPRF	13	123062712	123132160	-	5871	protein_coding	protein tyrosine phosphatase receptor type F [Source:HGNC Symbol;Acc:HGNC:9670] && A7MBJ4.1 RecName: Full=Receptor-type tyrosine-protein phosphatase F; Flags: Precursor	-
ENSOCUG00000004078	145.656	155.404	177.345	115.519	114.398	114.528	159.468	114.815	0.474193	0.0117833	0.18141	OSBPL6	7	117953741	118069100	+	3636	protein_coding	oxysterol binding protein like 6 [Source:HGNC Symbol;Acc:HGNC:16388] && Q8BXR9.1 RecName: Full=Oxysterol-binding protein-related protein 6; Short=ORP-6; Short=OSBP-related protein 6	-
ENSOCUG00000008083	95.2368	117.857	92.4456	49.9541	76.2655	71.58	101.846	65.9332	0.624334	0.0118422	0.181507	YLPM1	20	30280086	30362743	-	5706	protein_coding	YLP motif containing 1 [Source:HGNC Symbol;Acc:HGNC:17798] && P49750.3 RecName: Full=YLP motif-containing protein 1; AltName: Full=Nuclear protein ZAP3; AltName: Full=ZAP113	-
ENSOCUG00000004119	559.283	659.162	611.273	444.383	493.719	539.917	609.906	492.673	0.307133	0.0118748	0.181507	GUSB	GL018788	574834	596280	+	2287	protein_coding	glucuronidase beta [Source:HGNC Symbol;Acc:HGNC:4696] && O97524.1 RecName: Full=Beta-glucuronidase; Flags: Precursor	-
ENSOCUG00000011079	987.848	985.615	1090.48	765.962	821.862	944.855	1021.31	844.227	0.274824	0.0118786	0.181507	XPC	9	9577407	9794230	-	3930	protein_coding	XPC complex subunit, DNA damage recognition and repair factor [Source:HGNC Symbol;Acc:HGNC:12816] && Q01831.4 RecName: Full=DNA repair protein complementing XP-C cells; AltName: Full=Xeroderma pigmentosum group C-complementing protein; AltName: Full=p125	-
ENSOCUG00000010133	3604.06	3385.51	3395.02	2971.23	3210.18	2721.06	3461.53	2967.49	0.222187	0.0119495	0.181761	VEPH1	14	51600968	51918476	-	5361	protein_coding	ventricular zone expressed PH domain containing 1 [Source:HGNC Symbol;Acc:HGNC:25735] && Q14D04.1 RecName: Full=Ventricular zone-expressed PH domain-containing protein homolog 1; AltName: Full=Protein melted	-
ENSOCUG00000014888	543.41	592.412	467.888	329.905	455.586	457.089	534.57	414.193	0.367028	0.0119932	0.181894	IFNAR1	GL018729	116812	193307	+	1935	protein_coding	interferon alpha and beta receptor subunit 1 [Source:HGNC Symbol;Acc:HGNC:5432] && P17181.3 RecName: Full=Interferon alpha/beta receptor 1; Short=IFN-R-1; Short=IFN-alpha/beta receptor 1; AltName: Full=Cytokine receptor class-II member 1; AltName: Full=Cytokine receptor family 2 member 1; Short=CRF2-1; AltName: Full=Type I interferon receptor 1; Flags: Precursor	-
ENSOCUG00000004325	263.302	249.272	230.171	182.124	165.577	212.695	247.581	186.798	0.40664	0.0120244	0.181894	TNRC6A	6	15384602	15430211	+	6903	protein_coding	trinucleotide repeat containing adaptor 6A [Source:HGNC Symbol;Acc:HGNC:11969] && Q8NDV7.2 RecName: Full=Trinucleotide repeat-containing gene 6A protein; AltName: Full=CAG repeat protein 26; AltName: Full=EMSY interactor protein; AltName: Full=GW182 autoantigen; Short=Protein GW1; AltName: Full=Glycine-tryptophan protein of 182 kDa	-
ENSOCUG00000009420	542.476	577.81	515.054	437.098	471.642	423.344	545.113	444.028	0.295208	0.0121971	0.183563	NLN	11	81871429	81966942	+	3580	protein_coding	Neurolysin, mitochondrial [Source:UniProtKB/Swiss-Prot;Acc:P42675] && P42675.1 RecName: Full=Neurolysin, mitochondrial; AltName: Full=Microsomal endopeptidase; Short=MEP; AltName: Full=Mitochondrial oligopeptidase M; AltName: Full=Neurotensin endopeptidase; Flags: Precursor	-
ENSOCUG00000037529	489.256	524.618	485.811	381.94	436.52	396.757	499.895	405.073	0.302688	0.0122501	0.184084	-	GL018778	1079017	1080836	-	1667	lncRNA	- && P21741.1 RecName: Full=Midkine; Short=MK; AltName: Full=Amphiregulin-associated protein; Short=ARAP; AltName: Full=Midgestation and kidney protein; AltName: Full=Neurite outgrowth-promoting factor 2; AltName: Full=Neurite outgrowth-promoting protein; Flags: Precursor	-
ENSOCUG00000004359	2735.72	2709.66	2564.89	2177.16	2389.32	2354.98	2670.09	2307.15	0.210662	0.01234	0.184664	SERPINE2	7	165488712	165552713	-	2500	protein_coding	serpin family E member 2 [Source:HGNC Symbol;Acc:HGNC:8951] && P07093.1 RecName: Full=Glia-derived nexin; Short=GDN; AltName: Full=Peptidase inhibitor 7; Short=PI-7; AltName: Full=Protease nexin 1; Short=PN-1; AltName: Full=Protease nexin I; AltName: Full=Serpin E2; Flags: Precursor	-
ENSOCUG00000016164	1233.41	1426.79	1181.04	875.237	1137.96	1111.53	1280.41	1041.58	0.297194	0.0123627	0.184664	CYP1B1	2	148208670	148214581	+	3291	protein_coding	cytochrome P450 family 1 subfamily B member 1 [Source:HGNC Symbol;Acc:HGNC:2597] && Q16678.2 RecName: Full=Cytochrome P450 1B1; AltName: Full=CYPIB1	-
ENSOCUG00000003648	1285.7	1428.88	1241.41	1044.87	1152.01	1137.1	1318.66	1111.33	0.246232	0.0124149	0.184664	XPNPEP1	18	57454153	57517019	-	6378	protein_coding	X-prolyl aminopeptidase 1 [Source:HGNC Symbol;Acc:HGNC:12822] && Q9NQW7.3 RecName: Full=Xaa-Pro aminopeptidase 1; AltName: Full=Aminoacylproline aminopeptidase; AltName: Full=Cytosolic aminopeptidase P; AltName: Full=Soluble aminopeptidase P; Short=sAmp; AltName: Full=X-Pro aminopeptidase 1; AltName: Full=X-prolyl aminopeptidase 1, soluble	-
ENSOCUG00000006903	68.1596	82.3953	68.8625	49.9541	46.1607	39.8803	73.1392	45.3317	0.688662	0.0124639	0.184664	SETD6	5	14388374	14391858	+	1981	protein_coding	SET domain containing 6, protein lysine methyltransferase [Source:HGNC Symbol;Acc:HGNC:26116] && E1BI64.1 RecName: Full=N-lysine methyltransferase SETD6; AltName: Full=SET domain-containing protein 6	-
novel.285	17.7402	7.30085	2.82997	1.04071	2.00699	1.02257	9.29033	1.35676	2.7744	0.0125396	1	-	17	32179121	32180258	-	764	-	- && - && -	-
ENSOCUG00000012643	728.281	766.589	761.261	566.146	636.215	665.694	752.044	622.685	0.271963	0.0125987	0.184664	OSMR	11	59890186	59951335	+	3267	protein_coding	oncostatin M receptor [Source:HGNC Symbol;Acc:HGNC:8507] && Q99650.1 RecName: Full=Oncostatin-M-specific receptor subunit beta; AltName: Full=Interleukin-31 receptor subunit beta; Short=IL-31 receptor subunit beta; Short=IL-31R subunit beta; Short=IL-31R-beta; Short=IL-31RB; Flags: Precursor	-
ENSOCUG00000004265	748.822	789.535	847.104	619.222	688.397	673.874	795.154	660.498	0.267523	0.0126126	0.184664	SERINC3	GL018718	3708649	3728057	-	1927	protein_coding	serine incorporator 3 [Source:HGNC Symbol;Acc:HGNC:11699] && Q5R533.1 RecName: Full=Serine incorporator 3	-
ENSOCUG00000006503	1252.08	1363.17	1501.77	892.929	1092.81	1311.96	1372.34	1099.23	0.32002	0.0126191	0.184664	TBC1D2B	GL018746	475627	518730	-	4554	protein_coding	TBC1 domain family member 2B [Source:HGNC Symbol;Acc:HGNC:29183] && Q9UPU7.2 RecName: Full=TBC1 domain family member 2B	-
ENSOCUG00000023683	436.969	492.286	470.718	322.62	385.342	406.983	466.657	371.648	0.327598	0.0126764	0.18519	RHBDF1	GL019146	47925	66092	-	4096	protein_coding	rhomboid 5 homolog 1 [Source:HGNC Symbol;Acc:HGNC:20561] && Q6PIX5.2 RecName: Full=Inactive rhomboid protein 1; Short=iRhom1; AltName: Full=Epidermal growth factor receptor-related protein; AltName: Full=Rhomboid family member 1	-
ENSOCUG00000033665	616.238	627.873	811.257	490.174	465.621	643.197	685.123	532.998	0.362632	0.0127069	0.185365	-	GL019385	4390	9975	-	873	lncRNA	- && -	-
ENSOCUG00000034716	298.782	318.108	355.633	222.712	202.706	304.726	324.174	243.381	0.413796	0.0127481	0.185384	-	GL019385	2584	3568	-	697	lncRNA	- && -	-
ENSOCUG00000015914	166.197	215.897	193.381	120.722	144.503	153.386	191.825	139.537	0.457239	0.0128352	0.186148	PRRC2C	13	21196887	21270164	-	8404	protein_coding	proline rich coiled-coil 2C [Source:HGNC Symbol;Acc:HGNC:24903] && Q9Y520.4 RecName: Full=Protein PRRC2C; AltName: Full=BAT2 domain-containing protein 1; AltName: Full=HBV X-transactivated gene 2 protein; AltName: Full=HBV XAg-transactivated protein 2; AltName: Full=HLA-B-associated transcript 2-like 2; AltName: Full=Proline-rich and coiled-coil-containing protein 2C	-
ENSOCUG00000010718	12526.4	13251	13939.5	10539.3	11689.7	12142	13239	11457	0.208545	0.0130104	0.187619	TIMP1	X	32653959	32658564	+	893	protein_coding	TIMP metallopeptidase inhibitor 1 [Source:HGNC Symbol;Acc:HGNC:11820] && P20614.2 RecName: Full=Metalloproteinase inhibitor 1; AltName: Full=Tissue inhibitor of metalloproteinases 1; Short=TIMP-1; Flags: Precursor	-
ENSOCUG00000023222	1202.6	1194.21	1389.51	880.44	1046.64	1169.82	1262.11	1032.3	0.290024	0.0130785	0.187874	EGLN2	GL018789	1007414	1015358	-	2569	protein_coding	egl-9 family hypoxia inducible factor 2 [Source:HGNC Symbol;Acc:HGNC:14660] && Q96KS0.1 RecName: Full=Egl nine homolog 2; AltName: Full=Estrogen-induced tag 6; AltName: Full=HPH-3; AltName: Full=Hypoxia-inducible factor prolyl hydroxylase 1; Short=HIF-PH1; Short=HIF-prolyl hydroxylase 1; Short=HPH-1; AltName: Full=Prolyl hydroxylase domain-containing protein 1; Short=PHD1	-
ENSOCUG00000003168	568.62	737.386	620.706	433.976	520.813	570.595	642.237	508.461	0.335836	0.0131357	0.187874	-	20	3454937	3458965	+	1848	protein_coding	- && P23950.1 RecName: Full=mRNA decay activator protein ZFP36L1; AltName: Full=Butyrate response factor 1; AltName: Full=TPA-induced sequence 11b; AltName: Full=Zinc finger protein 36, C3H1 type-like 1; Short=ZFP36-like 1	zf-CCCH
ENSOCUG00000038679	89.6346	89.6962	113.199	46.8319	66.2306	75.6702	97.5098	62.9109	0.63218	0.0131802	0.187874	-	AAGW02083472	122	3965	-	2596	protein_coding	- && Q9NS15.4 RecName: Full=Latent-transforming growth factor beta-binding protein 3; Short=LTBP-3; Flags: Precursor	-
ENSOCUG00000011034	1303.44	1329.8	1373.48	878.359	1043.63	1307.87	1335.57	1076.62	0.310846	0.0132798	0.188055	STAT3	19	43123318	43146827	-	3335	protein_coding	signal transducer and activator of transcription 3 [Source:HGNC Symbol;Acc:HGNC:11364] && P40763.2 RecName: Full=Signal transducer and activator of transcription 3; AltName: Full=Acute-phase response factor	STAT
ENSOCUG00000017820	524.736	642.475	545.24	407.958	480.674	485.721	570.817	458.118	0.316086	0.0133625	0.188222	PARP1	16	48368857	48413315	-	3340	protein_coding	poly(ADP-ribose) polymerase 1 [Source:HGNC Symbol;Acc:HGNC:270] && P09874.4 RecName: Full=Poly [ADP-ribose] polymerase 1; Short=PARP-1; AltName: Full=ADP-ribosyltransferase diphtheria toxin-like 1; Short=ARTD1; AltName: Full=NAD(+) ADP-ribosyltransferase 1; Short=ADPRT 1; AltName: Full=Poly[ADP-ribose] synthase 1	-
ENSOCUG00000012588	125.115	161.662	151.875	98.8674	78.2725	124.754	146.217	100.631	0.538356	0.0133917	0.188222	RHOU	GL018850	161795	172821	+	1115	protein_coding	ras homolog family member U [Source:HGNC Symbol;Acc:HGNC:17794] && Q7L0Q8.1 RecName: Full=Rho-related GTP-binding protein RhoU; AltName: Full=CDC42-like GTPase 1; AltName: Full=GTP-binding protein-like 1; AltName: Full=Rho GTPase-like protein ARHU; AltName: Full=Ryu GTPase; AltName: Full=Wnt-1 responsive Cdc42 homolog 1; Short=WRCH-1	-
ENSOCUG00000007851	985.047	1085.74	998.978	740.985	833.904	955.081	1023.26	843.323	0.278551	0.0133932	0.188222	PLBD2	21	9010988	9023907	+	2444	protein_coding	phospholipase B domain containing 2 [Source:HGNC Symbol;Acc:HGNC:27283] && Q8NHP8.2 RecName: Full=Putative phospholipase B-like 2; AltName: Full=76 kDa protein; Short=p76; AltName: Full=LAMA-like protein 2; AltName: Full=Lamina ancestor homolog 2; AltName: Full=Phospholipase B domain-containing protein 2; Contains: RecName: Full=Putative phospholipase B-like 2 32 kDa form; Contains: RecName: Full…	-
ENSOCUG00000013639	549.012	526.704	515.054	373.615	378.317	507.195	530.257	419.709	0.337363	0.0135097	0.189325	ADGRL2	13	83203109	83394044	-	5226	protein_coding	adhesion G protein-coupled receptor L2 [Source:HGNC Symbol;Acc:HGNC:18582] && O97817.1 RecName: Full=Adhesion G protein-coupled receptor L2; AltName: Full=Calcium-independent alpha-latrotoxin receptor 2; Short=CIRL-2; AltName: Full=Latrophilin-2; Flags: Precursor	-
ENSOCUG00000001894	168.065	185.65	192.438	120.722	152.531	126.799	182.051	133.351	0.448153	0.0135458	0.189565	LFNG	GL019252	18729	25232	+	2465	protein_coding	LFNG O-fucosylpeptide 3-beta-N-acetylglucosaminyltransferase [Source:HGNC Symbol;Acc:HGNC:6560] && Q924T4.1 RecName: Full=Beta-1,3-N-acetylglucosaminyltransferase lunatic fringe; AltName: Full=O-fucosylpeptide 3-beta-N-acetylglucosaminyltransferase	-
ENSOCUG00000001131	581.691	698.796	695.229	442.302	559.95	576.73	658.572	526.327	0.322648	0.013645	0.190153	CEMIP2	1	58141810	58209097	-	4243	protein_coding	cell migration inducing hyaluronidase 2 [Source:HGNC Symbol;Acc:HGNC:11869] && Q9UHN6.1 RecName: Full=Transmembrane protein 2	-
ENSOCUG00000000158	2288.48	2233.02	2467.73	1834.77	2062.18	2088.09	2329.74	1995.01	0.223827	0.0138697	0.19221	GPAA1	GL019758	6658	10913	-	3143	protein_coding	glycosylphosphatidylinositol anchor attachment 1 [Source:HGNC Symbol;Acc:HGNC:4446] && O43292.3 RecName: Full=Glycosylphosphatidylinositol anchor attachment 1 protein; Short=GPI anchor attachment protein 1; AltName: Full=GAA1 protein homolog; Short=hGAA1	-
ENSOCUG00000004334	48.5521	61.5357	68.8625	44.7505	28.0978	30.6771	59.6501	34.5085	0.790519	0.0139187	1	TMEM255A	X	94668985	94736760	-	3416	protein_coding	transmembrane protein 255A [Source:HGNC Symbol;Acc:HGNC:26086] && Q5JRV8.1 RecName: Full=Transmembrane protein 255A; AltName: Full=Protein FAM70A	-
ENSOCUG00000000251	660.122	644.561	559.39	408.999	490.709	577.753	621.357	492.487	0.334941	0.013926	0.192525	-	16	68058198	68094446	-	3368	protein_coding	- && O75152.3 RecName: Full=Zinc finger CCCH domain-containing protein 11A	-
ENSOCUG00000010584	312.787	292.034	340.539	272.666	222.776	241.327	315.12	245.589	0.360843	0.0139608	0.192671	PTCD1	GL018760	838558	856449	+	2989	protein_coding	pentatricopeptide repeat domain 1 [Source:HGNC Symbol;Acc:HGNC:22198] && Q8C2E4.2 RecName: Full=Pentatricopeptide repeat-containing protein 1, mitochondrial	-
ENSOCUG00000017377	582.625	797.879	699.002	439.18	535.866	642.175	693.168	539.073	0.361803	0.0143997	0.196079	MATN2	3	113695817	113843751	+	4167	protein_coding	matrilin 2 [Source:HGNC Symbol;Acc:HGNC:6908] && O00339.4 RecName: Full=Matrilin-2; Flags: Precursor	-
ENSOCUG00000008570	691.867	654.991	758.431	594.245	582.027	572.64	701.763	582.971	0.268119	0.014424	0.196079	G6PC3	19	44415599	44438698	+	6258	protein_coding	glucose-6-phosphatase catalytic subunit 3 [Source:HGNC Symbol;Acc:HGNC:24861] && Q148G2.1 RecName: Full=Glucose-6-phosphatase 3; Short=G-6-Pase 3; Short=G6Pase 3	-
ENSOCUG00000010861	207.28	253.444	215.078	149.862	180.629	176.905	225.267	169.132	0.411603	0.0144762	0.196141	PEX11G	GL018767	937831	959801	+	2036	protein_coding	peroxisomal biogenesis factor 11 gamma [Source:HGNC Symbol;Acc:HGNC:20208] && Q96HA9.1 RecName: Full=Peroxisomal membrane protein 11C; AltName: Full=Peroxin-11C; AltName: Full=Peroxisomal biogenesis factor 11C; AltName: Full=Protein PEX11 homolog gamma; Short=PEX11-gamma	-
ENSOCUG00000009274	1399.61	1465.38	1379.14	1234.28	1235.3	1176.98	1414.71	1215.52	0.218711	0.014515	0.196248	SRSF5	GL018749	1552840	1558128	-	2334	protein_coding	serine and arginine rich splicing factor 5 [Source:HGNC Symbol;Acc:HGNC:10787] && Q13243.1 RecName: Full=Serine/arginine-rich splicing factor 5; AltName: Full=Delayed-early protein HRS; AltName: Full=Pre-mRNA-splicing factor SRP40; AltName: Full=Splicing factor, arginine/serine-rich 5	-
ENSOCUG00000007788	293.18	389.031	369.782	246.648	292.017	276.094	350.664	271.586	0.367275	0.0146393	0.197126	TTC7A	2	139239026	139346111	-	5073	protein_coding	tetratricopeptide repeat domain 7A [Source:HGNC Symbol;Acc:HGNC:19750] && Q9ULT0.3 RecName: Full=Tetratricopeptide repeat protein 7A; Short=TPR repeat protein 7A	-
ENSOCUG00000003608	62.5575	77.1804	76.4091	45.7912	50.1747	38.8577	72.049	44.9412	0.679521	0.0146913	0.19738	DAAM1	2	82604944	82793668	+	3543	protein_coding	dishevelled associated activator of morphogenesis 1 [Source:HGNC Symbol;Acc:HGNC:18142] && Q9Y4D1.2 RecName: Full=Disheveled-associated activator of morphogenesis 1	-
ENSOCUG00000018814	4.66847	9.38681	19.8098	3.12213	3.01048	1.02257	11.2883	2.38506	2.24392	0.0147493	1	ocu-mir-24-1	1	74102787	74102846	+	60	miRNA	ocu-mir-24-1 [Source:miRBase;Acc:MI0039236] && -	-
ENSOCUG00000039485	29.8782	11.4728	19.8098	8.32568	7.02446	7.158	20.3869	7.50271	1.44818	0.01476	1	-	GL018720	817283	818212	+	201	protein_coding	- && -	-
ENSOCUG00000035849	336.13	421.363	393.365	262.259	304.059	333.358	383.62	299.892	0.354044	0.0147727	0.197991	ASXL1	4	6920291	6987587	-	5569	protein_coding	ASXL transcriptional regulator 1 [Source:HGNC Symbol;Acc:HGNC:18318] && Q8IXJ9.3 RecName: Full=Putative Polycomb group protein ASXL1; AltName: Full=Additional sex combs-like protein 1	-
ENSOCUG00000014905	106.441	138.716	142.442	78.0532	94.3284	96.1217	129.2	89.5011	0.528075	0.014894	0.19868	SLC10A6	15	66580947	66604926	-	1194	protein_coding	solute carrier family 10 member 6 [Source:HGNC Symbol;Acc:HGNC:30603] && Q3KNW5.2 RecName: Full=Solute carrier family 10 member 6; AltName: Full=Sodium-dependent organic anion transporter	-
ENSOCUG00000014089	128.85	147.06	119.802	99.9081	87.304	92.0314	131.904	93.0812	0.501862	0.0149192	0.19875	PLD1	14	66504213	66684034	-	3973	protein_coding	phospholipase D1 [Source:HGNC Symbol;Acc:HGNC:9067] && Q13393.1 RecName: Full=Phospholipase D1; Short=PLD 1; Short=hPLD1; AltName: Full=Choline phosphatase 1; AltName: Full=Phosphatidylcholine-hydrolyzing phospholipase D1	-
ENSOCUG00000014344	84.9661	86.5672	70.7492	56.1983	39.1363	58.2865	80.7608	51.207	0.657551	0.0149536	0.198942	MPP7	16	7133115	7408795	-	4234	protein_coding	membrane palmitoylated protein 7 [Source:HGNC Symbol;Acc:HGNC:26542] && Q5T2T1.1 RecName: Full=MAGUK p55 subfamily member 7	-
ENSOCUG00000015323	870.203	837.512	924.456	700.398	720.509	788.402	877.39	736.436	0.252935	0.0151426	0.200654	WBP1	2	112067821	112072440	-	2379	protein_coding	WW domain binding protein 1 [Source:HGNC Symbol;Acc:HGNC:12737] && P97764.2 RecName: Full=WW domain-binding protein 1; Short=WBP-1	-
ENSOCUG00000024010	2005.57	1922.21	1897.02	1690.11	1708.95	1660.66	1941.6	1686.57	0.203206	0.0152237	0.200813	GPCPD1	4	12025970	12079464	-	2319	protein_coding	glycerophosphocholine phosphodiesterase 1 [Source:HGNC Symbol;Acc:HGNC:26957] && Q9NPB8.2 RecName: Full=Glycerophosphocholine phosphodiesterase GPCPD1; AltName: Full=Glycerophosphodiester phosphodiesterase 5	-
ENSOCUG00000012348	669.458	684.194	718.812	488.093	509.775	668.761	690.821	555.543	0.314408	0.015231	0.200813	SUMF1	GL018703	3709105	3801611	+	3906	protein_coding	sulfatase modifying factor 1 [Source:HGNC Symbol;Acc:HGNC:20376] && Q8NBK3.3 RecName: Full=Sulfatase-modifying factor 1; AltName: Full=C-alpha-formylglycine-generating enzyme 1; Flags: Precursor	-
ENSOCUG00000016191	373.478	445.352	457.511	279.951	325.132	389.599	425.447	331.561	0.35906	0.015353	0.201007	PPFIBP1	8	12587108	12700526	-	3731	protein_coding	PPFIA binding protein 1 [Source:HGNC Symbol;Acc:HGNC:9249] && Q86W92.2 RecName: Full=Liprin-beta-1; AltName: Full=Protein tyrosine phosphatase receptor type f polypeptide-interacting protein-binding protein 1; Short=PTPRF-interacting protein-binding protein 1; AltName: Full=hSGT2	-
ENSOCUG00000010120	290.379	273.26	280.167	169.636	237.828	235.191	281.269	214.218	0.392486	0.0153553	0.201007	ZNF281	16	70948498	70950219	+	1722	protein_coding	zinc finger protein 281 [Source:HGNC Symbol;Acc:HGNC:13075] && Q99LI5.1 RecName: Full=Zinc finger protein 281	zf-C2H2
novel.1001	233.423	253.444	313.183	187.328	209.73	211.672	266.683	202.91	0.394406	0.0154218	0.201007	-	GL019745	88	1557	+	1218	-	- && Q9HAU8.2 RecName: Full=Arginyl aminopeptidase-like 1; Short=RNPEP-like 1 && PF09127:Leukotriene A4 hydrolase, C-terminal	-
ENSOCUG00000023479	415.494	470.383	461.285	318.457	357.244	401.87	449.054	359.19	0.321469	0.0154352	0.201007	TAF6	GL018760	86091	93039	+	2466	protein_coding	TATA-box binding protein associated factor 6 [Source:HGNC Symbol;Acc:HGNC:11540] && P49848.1 RecName: Full=Transcription initiation factor TFIID subunit 6; AltName: Full=RNA polymerase II TBP-associated factor subunit E; AltName: Full=Transcription initiation factor TFIID 70 kDa subunit; Short=TAF(II)70; Short=TAFII-70; Short=TAFII70; AltName: Full=Transcription initiation factor TFIID 80 kDa sub…	-
ENSOCUG00000014741	261.434	227.369	199.984	189.409	135.472	184.063	229.596	169.648	0.43746	0.015496	0.201007	KDM6A	X	30196994	30394107	+	4236	protein_coding	lysine demethylase 6A [Source:HGNC Symbol;Acc:HGNC:12637] && O15550.2 RecName: Full=Lysine-specific demethylase 6A; AltName: Full=Histone demethylase UTX; AltName: Full=Ubiquitously-transcribed TPR protein on the X chromosome; AltName: Full=Ubiquitously-transcribed X chromosome tetratricopeptide repeat protein	-
ENSOCUG00000002095	823.518	731.128	768.808	573.431	598.082	730.116	774.485	633.876	0.289366	0.0155001	0.201007	NR1H3	1	186608829	186615938	+	1344	protein_coding	Oryctolagus cuniculus nuclear receptor subfamily 1 group H member 3 (NR1H3), mRNA. [Source:RefSeq mRNA;Acc:NM_001184956] && Q13133.2 RecName: Full=Oxysterols receptor LXR-alpha; AltName: Full=Liver X receptor alpha; AltName: Full=Nuclear receptor subfamily 1 group H member 3	THR-like
ENSOCUG00000012811	420.162	543.392	515.997	367.371	403.405	412.096	493.184	394.29	0.321806	0.0155386	0.201007	SMOC1	GL018749	1283840	1458187	-	1682	protein_coding	SPARC related modular calcium binding 1 [Source:HGNC Symbol;Acc:HGNC:20318] && Q8BLY1.2 RecName: Full=SPARC-related modular calcium-binding protein 1; AltName: Full=SPARC-related gene protein; AltName: Full=Secreted modular calcium-binding protein 1; Short=SMOC-1; Flags: Precursor	-
ENSOCUG00000017299	68.1596	74.0515	39.6195	43.7098	25.0874	33.7448	60.6102	34.1807	0.825815	0.0155864	1	CD207	2	115327696	115351825	+	2336	protein_coding	CD207 molecule [Source:HGNC Symbol;Acc:HGNC:17935] && Q8VBX4.1 RecName: Full=C-type lectin domain family 4 member K; AltName: Full=Langerin; AltName: CD_antigen=CD207	-
ENSOCUG00000002292	1084.02	1079.48	1218.77	790.939	976.4	1023.59	1127.42	930.311	0.277224	0.0155918	0.201007	TBCD	GL018866	288333	476887	+	4076	protein_coding	tubulin folding cofactor D [Source:HGNC Symbol;Acc:HGNC:11581] && Q9BTW9.2 RecName: Full=Tubulin-specific chaperone D; AltName: Full=Beta-tubulin cofactor D; Short=tfcD; AltName: Full=SSD-1; AltName: Full=Tubulin-folding cofactor D	-
ENSOCUG00000001164	970.108	964.755	911.249	683.746	842.935	838.508	948.704	788.396	0.266697	0.0157405	0.202022	KDM1A	13	130126460	130191500	-	2854	protein_coding	lysine demethylase 1A [Source:HGNC Symbol;Acc:HGNC:29079] && O60341.2 RecName: Full=Lysine-specific histone demethylase 1A; AltName: Full=BRAF35-HDAC complex protein BHC110; AltName: Full=Flavin-containing amine oxidase domain-containing protein 2	-
ENSOCUG00000003028	218.484	252.401	205.644	173.799	174.608	165.656	225.51	171.354	0.394795	0.0157674	0.202022	STN1	18	51755138	51803539	-	2171	protein_coding	STN1 subunit of CST complex [Source:HGNC Symbol;Acc:HGNC:26200] && Q4R804.1 RecName: Full=CST complex subunit STN1; AltName: Full=Oligonucleotide/oligosaccharide-binding fold-containing protein 1; AltName: Full=Suppressor of cdc thirteen homolog	-
ENSOCUG00000000641	113.911	64.6647	114.142	57.239	52.1817	75.6702	97.5724	61.697	0.664842	0.0157727	0.202022	TGIF2	4	3407565	3419655	-	714	protein_coding	TGFB induced factor homeobox 2 [Source:HGNC Symbol;Acc:HGNC:15764] && Q9GZN2.1 RecName: Full=Homeobox protein TGIF2; AltName: Full=5'-TG-3'-interacting factor 2; AltName: Full=TGF-beta-induced transcription factor 2; Short=TGFB-induced factor 2	Homeobox
ENSOCUG00000015786	876.738	909.477	907.476	788.858	776.704	710.687	897.897	758.75	0.242836	0.0157986	0.202022	ITFG1	GL018743	543751	784999	+	1833	protein_coding	integrin alpha FG-GAP repeat containing 1 [Source:HGNC Symbol;Acc:HGNC:30697] && Q8TB96.1 RecName: Full=T-cell immunomodulatory protein; Short=Protein TIP; AltName: Full=Integrin-alpha FG-GAP repeat-containing protein 1; AltName: Full=Linkin; Flags: Precursor	-
novel.48	44.8173	69.8796	65.0892	41.6284	31.1083	32.7223	59.9287	35.153	0.768277	0.0158523	1	-	1	194155383	194157114	-	920	-	- && - && -	-
ENSOCUG00000013259	3068.12	3405.33	3929.88	2605.94	2855.94	3220.08	3467.77	2893.99	0.260933	0.0158734	0.202022	-	GL018934	45371	57718	+	2430	protein_coding	- && Q95114.2 RecName: Full=Lactadherin; AltName: Full=BP47; AltName: Full=Components 15/16; AltName: Full=MFGM; AltName: Full=MGP57/53; AltName: Full=Milk fat globule-EGF factor 8; Short=MFG-E8; AltName: Full=PAS-6/PAS-7 glycoprotein; AltName: Full=SED1; AltName: Full=Sperm surface protein SP47; Flags: Precursor	-
ENSOCUG00000001661	7810.35	8611.87	8612.53	6998.77	7461.98	7466.81	8344.92	7309.19	0.191121	0.01604	0.203809	PDIA4	7	3003210	3023212	+	2941	protein_coding	protein disulfide isomerase family A member 4 [Source:HGNC Symbol;Acc:HGNC:30167] && P13667.2 RecName: Full=Protein disulfide-isomerase A4; AltName: Full=Endoplasmic reticulum resident protein 70; Short=ER protein 70; Short=ERp70; AltName: Full=Endoplasmic reticulum resident protein 72; Short=ER protein 72; Short=ERp-72; Short=ERp72; Flags: Precursor	-
ENSOCUG00000007354	377.212	524.618	457.511	308.05	372.296	381.419	453.114	353.922	0.354962	0.0160751	0.203809	HUWE1	X	35020918	35157539	-	13406	protein_coding	HECT, UBA and WWE domain containing E3 ubiquitin protein ligase 1 [Source:HGNC Symbol;Acc:HGNC:30892] && Q7TMY8.5 RecName: Full=E3 ubiquitin-protein ligase HUWE1; AltName: Full=E3Histone; AltName: Full=HECT, UBA and WWE domain-containing protein 1; AltName: Full=HECT-type E3 ubiquitin transferase HUWE1; AltName: Full=Upstream regulatory element-binding protein 1; Short=URE-B1; Short=URE-binding p…	-
ENSOCUG00000002407	26.1434	26.0745	44.3362	12.4885	16.0559	17.3837	32.1847	15.3094	1.07315	0.0161184	1	MFAP5	8	33976092	33991847	-	568	protein_coding	microfibril associated protein 5 [Source:HGNC Symbol;Acc:HGNC:29673] && Q13361.1 RecName: Full=Microfibrillar-associated protein 5; Short=MFAP-5; AltName: Full=MP25; AltName: Full=Microfibril-associated glycoprotein 2; Short=MAGP-2; Flags: Precursor	-
ENSOCUG00000003347	145.656	154.361	165.081	82.2161	103.36	140.092	155.033	108.556	0.513672	0.0161466	0.203938	SEMA4C	2	94614726	94623671	+	2577	protein_coding	semaphorin 4C [Source:HGNC Symbol;Acc:HGNC:10731] && Q9C0C4.2 RecName: Full=Semaphorin-4C; Flags: Precursor	-
ENSOCUG00000029829	7.46955	8.34383	0.943322	0	0	1.02257	5.58557	0.340857	3.92709	0.0162221	1	-	GL019146	142442	143488	-	1047	lncRNA	- && -	-
ENSOCUG00000015855	166.197	225.283	183.948	88.4603	111.388	188.153	191.81	129.334	0.567097	0.0162619	0.204241	MRTFB	6	7205263	7383366	+	4090	protein_coding	myocardin related transcription factor B [Source:HGNC Symbol;Acc:HGNC:29819] && Q9ULH7.3 RecName: Full=MKL/myocardin-like protein 2; AltName: Full=Megakaryoblastic leukemia 2; AltName: Full=Myocardin-related transcription factor B; Short=MRTF-B	-
ENSOCUG00000013438	57.889	84.4813	73.5791	31.2213	43.1502	56.2414	71.9831	43.5376	0.722503	0.016325	0.20438	BICRAL	12	32305689	32398884	+	4165	protein_coding	BRD4 interacting chromatin remodeling complex associated protein like [Source:HGNC Symbol;Acc:HGNC:21111] && Q6AI39.2 RecName: Full=GLTSCR1-like protein; AltName: Full=Glioma tumor suppressor candidate region gene 1 protein-like	-
ENSOCUG00000005948	529.404	544.435	413.175	371.533	418.457	395.735	495.671	395.242	0.325771	0.0163708	0.204692	DMXL2	17	20907044	21082852	+	10169	protein_coding	Dmx like 2 [Source:HGNC Symbol;Acc:HGNC:2938] && Q8TDJ6.2 RecName: Full=DmX-like protein 2; AltName: Full=Rabconnectin-3	-
ENSOCUG00000003612	733.883	712.354	778.241	616.1	601.093	649.332	741.493	622.175	0.253468	0.0164525	0.204692	DGCR8	GL018826	625464	647044	-	3167	protein_coding	DGCR8 microprocessor complex subunit [Source:HGNC Symbol;Acc:HGNC:2847] && Q9EQM6.2 RecName: Full=Microprocessor complex subunit DGCR8; AltName: Full=DiGeorge syndrome critical region 8 homolog; AltName: Full=Gy1	-
ENSOCUG00000013388	1582.61	1445.57	1534.79	1262.38	1269.42	1383.54	1520.99	1305.11	0.221107	0.0164734	0.204697	ULK2	19	3113083	3200768	-	4689	protein_coding	unc-51 like autophagy activating kinase 2 [Source:HGNC Symbol;Acc:HGNC:13480] && Q8IYT8.3 RecName: Full=Serine/threonine-protein kinase ULK2; AltName: Full=Unc-51-like kinase 2	-
ENSOCUG00000014567	88.7009	103.255	88.6723	53.0762	70.2446	63.3994	93.5427	62.2401	0.585541	0.0165687	0.204944	AOAH	10	19936545	20175622	-	2926	protein_coding	Acyloxyacyl hydrolase Acyloxyacyl hydrolase small subunit Acyloxyacyl hydrolase large subunit [Source:UniProtKB/Swiss-Prot;Acc:O18823] && O18823.1 RecName: Full=Acyloxyacyl hydrolase; Contains: RecName: Full=Acyloxyacyl hydrolase small subunit; Contains: RecName: Full=Acyloxyacyl hydrolase large subunit; Flags: Precursor	-
ENSOCUG00000023350	280.108	313.937	273.563	194.613	210.734	261.778	289.203	222.375	0.378101	0.0166492	0.205094	-	GL019617	21	7701	-	735	protein_coding	- && Q3ZCD0.1 RecName: Full=CD81 antigen; AltName: CD_antigen=CD81	-
ENSOCUG00000013047	1407.08	1709.44	1701.75	970.982	1265.41	1573.74	1606.09	1270.04	0.338409	0.0166807	0.205208	LAMC1	GL019701	229	20291	+	3795	protein_coding	laminin subunit gamma 1 [Source:HGNC Symbol;Acc:HGNC:6492] && P02468.2 RecName: Full=Laminin subunit gamma-1; AltName: Full=Laminin B2 chain; AltName: Full=Laminin-1 subunit gamma; AltName: Full=Laminin-10 subunit gamma; AltName: Full=Laminin-11 subunit gamma; AltName: Full=Laminin-2 subunit gamma; AltName: Full=Laminin-3 subunit gamma; AltName: Full=Laminin-4 subunit gamma; AltName: Full=Laminin…	-
ENSOCUG00000014185	172.733	191.908	164.138	129.048	132.461	131.912	176.26	131.14	0.42539	0.0167408	0.205208	STIM2	2	17212939	17388719	+	3522	protein_coding	stromal interaction molecule 2 [Source:HGNC Symbol;Acc:HGNC:19205] && P83093.2 RecName: Full=Stromal interaction molecule 2; Flags: Precursor	-
ENSOCUG00000011771	51.3532	71.9655	53.7694	24.977	34.1188	43.9705	59.0294	34.3555	0.777406	0.0169581	1	DENND4B	13	38578373	38592065	+	4888	protein_coding	DENN domain containing 4B [Source:HGNC Symbol;Acc:HGNC:29044] && O75064.4 RecName: Full=DENN domain-containing protein 4B	-
ENSOCUG00000010587	3972.87	4666.29	4161	3035.75	3765.11	3935.88	4266.72	3578.91	0.253404	0.0169583	0.207365	APP	14	155067483	155337537	-	3283	protein_coding	Oryctolagus cuniculus amyloid beta precursor protein (APP), mRNA. [Source:RefSeq mRNA;Acc:NM_001195669] && P79307.2 RecName: Full=Amyloid beta A4 protein; AltName: Full=ABPP; Short=APP; AltName: Full=Alzheimer disease amyloid A4 protein homolog; AltName: Full=Amyloid precursor protein; AltName: Full=Beta-amyloid precursor protein; Contains: RecName: Full=N-APP; Contains: RecName: Full=Soluble APP…	-
ENSOCUG00000011862	28.9445	47.977	45.2795	22.8956	19.0664	22.4966	40.7337	21.4862	0.920914	0.0169985	1	-	GL018845	247034	254535	+	1812	protein_coding	- && Q8WXE0.2 RecName: Full=Caskin-2; AltName: Full=CASK-interacting protein 2	-
ENSOCUG00000003097	983.18	1029.42	1067.84	849.219	902.141	874.298	1026.81	875.219	0.23032	0.0172177	0.20951	BRD2	12	23496847	23504126	+	3057	protein_coding	bromodomain containing 2 [Source:HGNC Symbol;Acc:HGNC:1103] && Q32S26.1 RecName: Full=Bromodomain-containing protein 2	-
ENSOCUG00000003303	10.2706	7.30085	2.82997	1.04071	1.00349	0	6.80048	0.681401	3.31893	0.0173311	1	CD83	12	7726245	7820986	+	2081	protein_coding	CD83 molecule [Source:HGNC Symbol;Acc:HGNC:1703] && Q01151.1 RecName: Full=CD83 antigen; Short=hCD83; AltName: Full=B-cell activation protein; AltName: Full=Cell surface protein HB15; AltName: CD_antigen=CD83; Flags: Precursor	-
ENSOCUG00000035700	19.6076	15.6447	13.2065	6.24426	3.01048	7.158	16.1529	5.47091	1.56519	0.0174332	1	-	GL018751	125996	143605	+	4574	lncRNA	- && -	-
ENSOCUG00000016385	632.111	654.991	758.431	464.157	543.894	637.062	681.844	548.371	0.314293	0.01744	0.211468	CADM3	13	34014966	34057190	-	2862	protein_coding	cell adhesion molecule 3 [Source:HGNC Symbol;Acc:HGNC:17601] && Q99N28.1 RecName: Full=Cell adhesion molecule 3; AltName: Full=Immunoglobulin superfamily member 4B; Short=IgSF4B; AltName: Full=Nectin-like protein 1; Short=NECL-1; AltName: Full=Synaptic cell adhesion molecule 3; AltName: Full=TSLC1-like protein 1; Flags: Precursor	-
ENSOCUG00000002884	155.927	148.103	179.231	109.275	126.44	118.618	161.087	118.111	0.448225	0.0174422	0.211468	JAG1	4	25560297	25595296	+	5196	protein_coding	jagged canonical Notch ligand 1 [Source:HGNC Symbol;Acc:HGNC:6188] && P78504.3 RecName: Full=Protein jagged-1; Short=Jagged1; Short=hJ1; AltName: CD_antigen=CD339; Flags: Precursor	-
ENSOCUG00000014730	229.689	260.745	248.094	181.084	216.755	166.679	246.176	188.172	0.386476	0.0174951	0.211584	-	19	44785350	44824532	+	2007	protein_coding	frizzled class receptor 2 [Source:HGNC Symbol;Acc:HGNC:4040] && Q9JIP6.1 RecName: Full=Frizzled-2; Short=Fz-2; Short=mFz2; AltName: Full=Frizzled-10; Short=Fz-10; Short=mFz10; Flags: Precursor	-
ENSOCUG00000021327	192.341	208.596	200.928	147.781	156.545	153.386	200.621	152.57	0.39429	0.0174972	0.211584	STARD10	1	143639889	143684794	+	2970	protein_coding	StAR related lipid transfer domain containing 10 [Source:HGNC Symbol;Acc:HGNC:10666] && Q9Y365.2 RecName: Full=PCTP-like protein; Short=PCTP-L; AltName: Full=Antigen NY-CO-28; AltName: Full=START domain-containing protein 10; Short=StARD10; AltName: Full=Serologically defined colon cancer antigen 28; AltName: Full=StAR-related lipid transfer protein 10	-
ENSOCUG00000002537	127.916	136.63	135.838	66.6054	98.3424	112.483	133.462	92.4769	0.528099	0.01757	0.211584	ROBO1	14	137897186	138959083	+	5761	protein_coding	roundabout guidance receptor 1 [Source:HGNC Symbol;Acc:HGNC:10249] && Q9Y6N7.1 RecName: Full=Roundabout homolog 1; AltName: Full=Deleted in U twenty twenty; AltName: Full=H-Robo-1; Flags: Precursor	-
ENSOCUG00000008651	1829.11	1861.72	1863.06	1800.43	1474.13	1412.17	1851.29	1562.24	0.245044	0.017797	0.212924	ITM2A	X	70894886	70901604	-	1321	protein_coding	integral membrane protein 2A [Source:HGNC Symbol;Acc:HGNC:6173] && O43736.2 RecName: Full=Integral membrane protein 2A; AltName: Full=Protein E25	-
ENSOCUG00000003271	194.208	208.596	186.778	125.926	159.556	156.453	196.527	147.312	0.414547	0.0179361	0.213819	GAB1	15	20961381	21092482	-	2729	protein_coding	GRB2 associated binding protein 1 [Source:HGNC Symbol;Acc:HGNC:4066] && Q13480.2 RecName: Full=GRB2-associated-binding protein 1; AltName: Full=GRB2-associated binder 1; AltName: Full=Growth factor receptor bound protein 2-associated protein 1	-
ENSOCUG00000027206	843.125	767.632	862.197	717.049	663.31	704.551	824.318	694.97	0.246904	0.0183558	0.217264	-	1	18126131	18128020	+	492	protein_coding	- && Q8SQ21.1 RecName: Full=Histidine triad nucleotide-binding protein 2, mitochondrial; Short=HINT-2; AltName: Full=HINT-3; Flags: Precursor	-
ENSOCUG00000010142	11042.8	11424.8	10488.8	9011.51	10016.9	9904.62	10985.5	9644.33	0.187783	0.0185168	0.218135	PTX3	14	51841973	51934601	+	1857	protein_coding	pentraxin 3 [Source:HGNC Symbol;Acc:HGNC:9692] && P26022.3 RecName: Full=Pentraxin-related protein PTX3; AltName: Full=Pentaxin-related protein PTX3; AltName: Full=Tumor necrosis factor alpha-induced protein 5; Short=TNF alpha-induced protein 5; AltName: Full=Tumor necrosis factor-inducible gene 14 protein; Short=TSG-14; Flags: Precursor	-
ENSOCUG00000039366	2.80108	4.17191	3.77329	0	0	0	3.5821	0	4.25022	0.0185812	1	-	14	10881283	11097520	+	4586	lncRNA	- && -	-
ENSOCUG00000008439	355.737	421.363	326.39	190.45	330.15	300.636	367.83	273.745	0.424675	0.0186674	0.21965	EGR1	3	20738524	20741362	+	2190	protein_coding	early growth response 1 [Source:HGNC Symbol;Acc:HGNC:3238] && P18146.1 RecName: Full=Early growth response protein 1; Short=EGR-1; AltName: Full=AT225; AltName: Full=Nerve growth factor-induced protein A; Short=NGFI-A; AltName: Full=Transcription factor ETR103; AltName: Full=Transcription factor Zif268; AltName: Full=Zinc finger protein 225; AltName: Full=Zinc finger protein Krox-24	zf-C2H2
ENSOCUG00000015979	710.541	672.721	713.152	611.937	598.082	549.121	698.805	586.38	0.253415	0.0187491	0.219869	DPY19L1	10	18684689	18776077	-	3132	protein_coding	dpy-19 like C-mannosyltransferase 1 [Source:HGNC Symbol;Acc:HGNC:22205] && Q2PZI1.1 RecName: Full=Probable C-mannosyltransferase DPY19L1; AltName: Full=Dpy-19-like protein 1; AltName: Full=Protein dpy-19 homolog 1	-
ENSOCUG00000007401	422.03	438.051	509.394	334.068	384.338	386.532	456.492	368.313	0.309683	0.0187782	0.219869	CACNB3	4	33134514	33146488	+	2798	protein_coding	calcium voltage-gated channel auxiliary subunit beta 3 [Source:HGNC Symbol;Acc:HGNC:1403] && P54286.1 RecName: Full=Voltage-dependent L-type calcium channel subunit beta-3; Short=CAB3; AltName: Full=Calcium channel voltage-dependent subunit beta 3	-
ENSOCUG00000012533	774.032	835.426	819.747	554.698	707.463	733.183	809.735	665.115	0.283354	0.0187965	0.219869	-	GL018714	917325	935088	-	816	protein_coding	CTD small phosphatase 2 [Source:HGNC Symbol;Acc:HGNC:17077] && O14595.2 RecName: Full=Carboxy-terminal domain RNA polymerase II polypeptide A small phosphatase 2; AltName: Full=Nuclear LIM interactor-interacting factor 2; Short=NLI-interacting factor 2; AltName: Full=Protein OS-4; AltName: Full=Small C-terminal domain phosphatase 2; AltName: Full=Small CTD phosphatase 2; Short=SCP2	-
ENSOCUG00000014245	715.209	687.323	783.901	524.518	569.985	692.28	728.811	595.594	0.29145	0.0188544	0.219869	METRNL	GL018866	599319	610838	+	1143	protein_coding	meteorin like, glial cell differentiation regulator [Source:HGNC Symbol;Acc:HGNC:27584] && Q641Q3.1 RecName: Full=Meteorin-like protein; AltName: Full=Subfatin; Flags: Precursor	-
ENSOCUG00000002553	464.98	489.157	510.337	311.172	400.394	450.954	488.158	387.507	0.332728	0.0188593	0.219869	EMILIN2	9	59137437	59201529	-	4155	protein_coding	elastin microfibril interfacer 2 [Source:HGNC Symbol;Acc:HGNC:19881] && Q9BXX0.3 RecName: Full=EMILIN-2; AltName: Full=Elastin microfibril interface-located protein 2; Short=Elastin microfibril interfacer 2; AltName: Full=Protein FOAP-10; Flags: Precursor	-
ENSOCUG00000014334	127.916	111.599	114.142	71.809	70.2446	102.257	117.886	81.4369	0.534415	0.0188843	0.219869	ITGA8	16	45640460	45827947	+	4900	protein_coding	integrin subunit alpha 8 [Source:HGNC Symbol;Acc:HGNC:6144] && P53708.3 RecName: Full=Integrin alpha-8; Contains: RecName: Full=Integrin alpha-8 heavy chain; Contains: RecName: Full=Integrin alpha-8 light chain; Flags: Precursor	-
ENSOCUG00000016361	409.892	358.785	380.159	311.172	266.929	338.471	382.945	305.524	0.326793	0.0189209	0.220038	CD302	7	98655888	98687595	-	1272	protein_coding	CD302 molecule [Source:HGNC Symbol;Acc:HGNC:30843] && Q8IX05.1 RecName: Full=CD302 antigen; AltName: Full=C-type lectin BIMLEC; AltName: Full=C-type lectin domain family 13 member A; AltName: Full=DEC205-associated C-type lectin 1; AltName: Full=Type I transmembrane C-type lectin receptor DCL-1; AltName: CD_antigen=CD302; Flags: Precursor	-
ENSOCUG00000013660	253.965	260.745	266.017	158.188	212.741	225.988	260.242	198.972	0.38665	0.0193104	0.222438	LYPLA2	13	129444580	129493522	-	1377	protein_coding	lysophospholipase 2 [Source:HGNC Symbol;Acc:HGNC:6738] && O95372.1 RecName: Full=Acyl-protein thioesterase 2; Short=APT-2; AltName: Full=Lysophospholipase II; Short=LPL-II; Short=LysoPLA II	-
ENSOCUG00000014013	573.288	612.228	530.147	441.261	475.656	499.015	571.888	471.977	0.276288	0.0193405	0.222438	SMARCC1	9	15493240	15680235	-	5494	protein_coding	SWI/SNF related, matrix associated, actin dependent regulator of chromatin subfamily c member 1 [Source:HGNC Symbol;Acc:HGNC:11104] && P97496.2 RecName: Full=SWI/SNF complex subunit SMARCC1; AltName: Full=BRG1-associated factor 155; AltName: Full=SWI/SNF complex 155 kDa subunit; AltName: Full=SWI/SNF-related matrix-associated actin-dependent regulator of chromatin subfamily C member 1; AltName: F…	-
ENSOCUG00000014939	327.727	357.742	339.596	251.852	265.926	300.636	341.688	272.805	0.324173	0.0194991	0.223067	PCED1A	4	9843907	9850762	-	2106	protein_coding	PC-esterase domain containing 1A [Source:HGNC Symbol;Acc:HGNC:16212] && Q9H1Q7.1 RecName: Full=PC-esterase domain-containing protein 1A; AltName: Full=Protein FAM113A; AltName: Full=Sarcoma antigen NY-SAR-23	-
ENSOCUG00000031505	8.40324	20.8596	16.9798	4.16284	2.00699	8.18057	15.4142	4.78346	1.686	0.0195072	1	-	21	9993008	9995420	-	1476	lncRNA	- && -	-
ENSOCUG00000005173	390.284	351.484	400.912	298.684	318.108	307.794	380.893	308.195	0.306226	0.0195167	0.223067	PHAF1	5	22732278	22765139	+	3388	protein_coding	chromosome 16 open reading frame 70 [Source:HGNC Symbol;Acc:HGNC:29564] && Q9BSU1.1 RecName: Full=UPF0183 protein C16orf70	-
ENSOCUG00000032453	84.0324	84.4813	69.8059	45.7912	43.1502	64.422	79.4399	51.1211	0.635429	0.0195331	0.223067	-	GL018767	948627	963847	-	3405	pseudogene	- && Q6ZSZ5.3 RecName: Full=Rho guanine nucleotide exchange factor 18; AltName: Full=114 kDa Rho-specific guanine nucleotide exchange factor; Short=p114-Rho-GEF; Short=p114RhoGEF; AltName: Full=Septin-associated RhoGEF; Short=SA-RhoGEF	-
ENSOCUG00000015020	2920.59	3693.19	3368.6	2210.47	2795.73	3170.99	3327.46	2725.73	0.287555	0.019539	0.223067	COL5A2	7	129359674	129503927	-	4567	protein_coding	collagen type V alpha 2 chain [Source:HGNC Symbol;Acc:HGNC:2210] && P05997.3 RecName: Full=Collagen alpha-2(V) chain; Flags: Precursor	-
ENSOCUG00000005456	79.364	65.7076	103.765	43.7098	37.1293	72.6025	82.9457	51.1472	0.699789	0.0196327	0.223622	KCNE4	7	164484091	164484675	+	585	protein_coding	potassium voltage-gated channel subfamily E regulatory subunit 4 [Source:HGNC Symbol;Acc:HGNC:6244] && Q9WTW3.1 RecName: Full=Potassium voltage-gated channel subfamily E member 4; AltName: Full=MinK-related peptide 3; AltName: Full=Minimum potassium ion channel-related peptide 3; AltName: Full=Potassium channel subunit beta MiRP3	-
ENSOCUG00000008344	328.66	369.214	373.556	271.625	305.062	283.252	357.143	286.647	0.316534	0.0198134	0.224885	TM7SF3	8	13154733	13189891	+	2402	protein_coding	transmembrane 7 superfamily member 3 [Source:HGNC Symbol;Acc:HGNC:23049] && Q9NS93.1 RecName: Full=Transmembrane 7 superfamily member 3; AltName: Full=Seven span transmembrane protein; Flags: Precursor	-
ENSOCUG00000010185	1657.31	1775.15	1714.96	1400.8	1443.02	1594.19	1715.81	1479.34	0.213734	0.0198513	0.224885	ALDH7A1	3	10372886	10414476	-	2592	protein_coding	aldehyde dehydrogenase 7 family member A1 [Source:HGNC Symbol;Acc:HGNC:877] && P49419.5 RecName: Full=Alpha-aminoadipic semialdehyde dehydrogenase; Short=Alpha-AASA dehydrogenase; AltName: Full=Aldehyde dehydrogenase family 7 member A1; AltName: Full=Antiquitin-1; AltName: Full=Betaine aldehyde dehydrogenase; AltName: Full=Delta1-piperideine-6-carboxylate dehydrogenase; Short=P6c dehydrogenase; F…	-
ENSOCUG00000027186	209.147	185.65	254.697	141.537	158.552	185.085	216.498	161.725	0.421929	0.0199089	0.224885	STYXL1	6	26847287	26894306	+	3168	protein_coding	serine/threonine/tyrosine interacting like 1 [Source:HGNC Symbol;Acc:HGNC:18165] && Q9Y6J8.1 RecName: Full=Serine/threonine/tyrosine-interacting-like protein 1; AltName: Full=Dual specificity phosphatase inhibitor MK-STYX; AltName: Full=Dual specificity protein phosphatase 24; AltName: Full=Map kinase phosphatase-like protein MK-STYX	-
ENSOCUG00000012874	100.839	103.255	83.9557	44.7505	59.2061	83.8508	96.0165	62.6025	0.615738	0.019958	0.225018	CRYBG3	14	122637852	122742610	-	9676	protein_coding	crystallin beta-gamma domain containing 3 [Source:HGNC Symbol;Acc:HGNC:34427] && Q68DQ2.3 RecName: Full=Very large A-kinase anchor protein; Short=vlAKAP; AltName: Full=Beta/gamma crystallin domain-containing protein 3	-
ENSOCUG00000004970	188.606	186.693	185.835	115.519	146.51	157.476	187.045	139.835	0.41912	0.0201885	0.226593	ITPKB	16	46817263	46915303	-	5752	protein_coding	inositol-trisphosphate 3-kinase B [Source:HGNC Symbol;Acc:HGNC:6179] && P27987.5 RecName: Full=Inositol-trisphosphate 3-kinase B; AltName: Full=Inositol 1,4,5-trisphosphate 3-kinase B; Short=IP3 3-kinase B; Short=IP3K B; Short=InsP 3-kinase B	-
ENSOCUG00000005324	139.12	264.917	238.661	124.885	143.5	179.972	214.232	149.452	0.51756	0.0203519	0.227294	MAP1A	17	28725282	28734139	-	8382	protein_coding	Oryctolagus cuniculus microtubule associated protein 1A (MAP1A), mRNA. [Source:RefSeq mRNA;Acc:NM_001171311] && P78559.6 RecName: Full=Microtubule-associated protein 1A; Short=MAP-1A; AltName: Full=Proliferation-related protein p80; Contains: RecName: Full=MAP1A heavy chain; Contains: RecName: Full=MAP1 light chain LC2	-
ENSOCUG00000008220	30.8119	36.5042	35.8463	12.4885	21.0734	19.4288	34.3875	17.6636	0.958419	0.0204263	1	KIF26B	16	21884165	22394690	-	7732	protein_coding	kinesin family member 26B [Source:HGNC Symbol;Acc:HGNC:25484] && Q2KJY2.1 RecName: Full=Kinesin-like protein KIF26B	-
ENSOCUG00000017025	231.556	288.905	253.754	198.776	162.566	228.033	258.072	196.458	0.392753	0.0204439	0.227921	TENT4A	GL018756	449209	490247	+	3753	protein_coding	terminal nucleotidyltransferase 4A [Source:HGNC Symbol;Acc:HGNC:16705] && Q5XG87.3 RecName: Full=Non-canonical poly(A) RNA polymerase PAPD7; AltName: Full=DNA polymerase sigma; AltName: Full=LAK-1; AltName: Full=PAP-associated domain-containing protein 7; AltName: Full=TRAMP-like complex polyadenylate polymerase; AltName: Full=Terminal uridylyltransferase 5; Short=TUTase 5; AltName: Full=Topoisom…	-
ENSOCUG00000006838	283.843	294.12	347.143	154.025	259.905	269.959	308.369	227.963	0.435406	0.0204762	0.228026	SDC3	13	135271560	135304463	+	2356	protein_coding	syndecan 3 [Source:HGNC Symbol;Acc:HGNC:10660] && O75056.2 RecName: Full=Syndecan-3; Short=SYND3	-
ENSOCUG00000005277	1337.98	1426.79	1452.72	1115.64	1227.27	1275.15	1405.83	1206.02	0.220965	0.0205569	0.228669	NOD1	10	14822786	14870328	-	4473	protein_coding	nucleotide binding oligomerization domain containing 1 [Source:HGNC Symbol;Acc:HGNC:16390] && Q9Y239.1 RecName: Full=Nucleotide-binding oligomerization domain-containing protein 1; AltName: Full=Caspase recruitment domain-containing protein 4	-
ENSOCUG00000011355	3041.04	3274.95	3162.02	2586.16	2744.56	2934.78	3159.34	2755.17	0.197331	0.0206292	0.228963	SCPEP1	19	31071903	31099890	-	1380	protein_coding	serine carboxypeptidase 1 [Source:HGNC Symbol;Acc:HGNC:29507] && Q9HB40.1 RecName: Full=Retinoid-inducible serine carboxypeptidase; AltName: Full=Serine carboxypeptidase 1; Flags: Precursor	-
ENSOCUG00000016209	1059.74	1211.94	1181.04	910.621	1045.64	973.487	1150.91	976.583	0.236453	0.0207815	0.229808	CALCOCO2	19	38558795	38584586	-	1485	protein_coding	calcium binding and coiled-coil domain 2 [Source:HGNC Symbol;Acc:HGNC:29912] && Q4R914.1 RecName: Full=Calcium-binding and coiled-coil domain-containing protein 2; AltName: Full=Antigen nuclear dot 52 kDa protein; AltName: Full=Nuclear domain 10 protein NDP52; Short=Nuclear domain 10 protein 52; AltName: Full=Nuclear dot protein 52	-
ENSOCUG00000003594	660.122	902.176	890.496	566.146	612.131	772.041	817.598	650.106	0.330164	0.0208237	0.229808	OLFML2B	13	31039119	31072446	+	2405	protein_coding	olfactomedin like 2B [Source:HGNC Symbol;Acc:HGNC:24558] && Q68BL8.2 RecName: Full=Olfactomedin-like protein 2B; AltName: Full=Photomedin-2; Flags: Precursor	-
ENSOCUG00000015705	127.916	140.802	114.142	77.0125	92.3215	102.257	127.62	90.5304	0.493677	0.0208625	0.229808	MAST4	11	82852680	83304806	+	8361	protein_coding	microtubule associated serine/threonine kinase family member 4 [Source:HGNC Symbol;Acc:HGNC:19037] && O15021.3 RecName: Full=Microtubule-associated serine/threonine-protein kinase 4	-
ENSOCUG00000016007	346.4	434.922	376.386	213.346	315.097	351.764	385.903	293.402	0.394044	0.0208635	0.229808	NID1	16	32162125	32236193	+	4178	protein_coding	nidogen 1 [Source:HGNC Symbol;Acc:HGNC:7821] && P14543.3 RecName: Full=Nidogen-1; Short=NID-1; AltName: Full=Entactin; Flags: Precursor	-
ENSOCUG00000004917	337.997	376.515	333.936	266.422	250.874	315.974	349.483	277.757	0.330762	0.0208961	0.229808	AMMECR1L	7	59581180	59602379	-	3779	protein_coding	AMMECR1 like [Source:HGNC Symbol;Acc:HGNC:28658] && Q6DCA0.1 RecName: Full=AMMECR1-like protein >Q5RDQ3.1 RecName: Full=AMMECR1-like protein	-
ENSOCUG00000012639	525.67	537.134	487.698	422.528	431.502	432.547	516.834	428.859	0.268789	0.0209008	0.229808	LMO4	13	77457781	77474768	-	749	protein_coding	LIM domain only 4 [Source:HGNC Symbol;Acc:HGNC:6644] && P61968.1 RecName: Full=LIM domain transcription factor LMO4; AltName: Full=Breast tumor autoantigen; AltName: Full=LIM domain only protein 4; Short=LMO-4 >P61969.1 RecName: Full=LIM domain transcription factor LMO4; AltName: Full=Breast tumor autoantigen; AltName: Full=LIM domain only protein 4; Short=LMO-4 >Q3SWZ8.1 RecName: Full=LIM domain…	-
ENSOCUG00000006439	259.567	329.581	340.539	229.997	201.702	281.207	309.896	237.635	0.382628	0.020977	0.229808	ZHX3	GL018718	584651	647961	-	3444	protein_coding	zinc fingers and homeoboxes 3 [Source:HGNC Symbol;Acc:HGNC:15935] && Q9H4I2.3 RecName: Full=Zinc fingers and homeoboxes protein 3; AltName: Full=Triple homeobox protein 1; AltName: Full=Zinc finger and homeodomain protein 3	Homeobox
ENSOCUG00000003623	9298.66	9571.41	9445.49	7545.15	8295.89	8936.25	9438.52	8259.09	0.192542	0.0209969	0.229808	ITGB1	GL018724	2862294	2890546	+	3395	protein_coding	integrin subunit beta 1 [Source:HGNC Symbol;Acc:HGNC:6153] && P53712.3 RecName: Full=Integrin beta-1; AltName: Full=Fibronectin receptor subunit beta; AltName: Full=VLA-4 subunit beta; AltName: CD_antigen=CD29; Flags: Precursor	-
ENSOCUG00000007056	5.60216	5.21489	3.77329	0	0	1.02257	4.86345	0.340857	3.7307	0.021017	1	-	12	20838693	20886914	-	7152	protein_coding	- && P22105.4 RecName: Full=Tenascin-X; Short=TN-X; AltName: Full=Hexabrachion-like protein; Flags: Precursor	-
ENSOCUG00000001144	52.2869	26.0745	49.9961	22.8956	18.0629	27.6094	42.7858	22.856	0.909765	0.0210568	1	SLC6A6	9	9924334	9995717	+	3242	protein_coding	solute carrier family 6 member 6 [Source:HGNC Symbol;Acc:HGNC:11052] && P31641.2 RecName: Full=Sodium- and chloride-dependent taurine transporter; AltName: Full=Solute carrier family 6 member 6	-
ENSOCUG00000009279	118.579	147.06	119.802	93.6639	88.3075	94.0765	128.48	92.016	0.479858	0.0212866	0.231036	ABCA1	1	8153228	8440613	+	10470	protein_coding	ATP binding cassette subfamily A member 1 [Source:HGNC Symbol;Acc:HGNC:29] && O95477.3 RecName: Full=ATP-binding cassette sub-family A member 1; AltName: Full=ATP-binding cassette transporter 1; Short=ABC-1; Short=ATP-binding cassette 1; AltName: Full=Cholesterol efflux regulatory protein	-
ENSOCUG00000010505	825.385	908.434	884.836	688.95	707.463	808.854	872.885	735.089	0.247535	0.0214172	0.231036	CPD	19	17798259	17874582	-	4337	protein_coding	carboxypeptidase D [Source:HGNC Symbol;Acc:HGNC:2301] && O75976.2 RecName: Full=Carboxypeptidase D; AltName: Full=Metallocarboxypeptidase D; AltName: Full=gp180; Flags: Precursor	-
ENSOCUG00000001412	380.947	354.613	379.216	312.213	279.975	311.884	371.592	301.357	0.303	0.0214425	0.231036	IGFBP6	4	36972410	36975798	+	726	protein_coding	insulin like growth factor binding protein 6 [Source:HGNC Symbol;Acc:HGNC:5475] && Q05718.2 RecName: Full=Insulin-like growth factor-binding protein 6; Short=IBP-6; Short=IGF-binding protein 6; Short=IGFBP-6; Flags: Precursor	-
ENSOCUG00000014596	2477.09	2912	3273.33	1762.96	2313.05	2842.75	2887.47	2306.25	0.324166	0.0214456	0.231036	LOXL2	GL018937	158194	353404	-	4969	protein_coding	lysyl oxidase like 2 [Source:HGNC Symbol;Acc:HGNC:6666] && Q5RFQ6.1 RecName: Full=Lysyl oxidase homolog 2; AltName: Full=Lysyl oxidase-like protein 2; Flags: Precursor	-
ENSOCUG00000005097	93.3694	108.47	90.5589	59.3205	68.2376	72.6025	97.466	66.7202	0.544859	0.0214476	0.231036	BRD3	GL018740	55909	58590	+	2040	protein_coding	bromodomain containing 3 [Source:HGNC Symbol;Acc:HGNC:1104] && Q8K2F0.2 RecName: Full=Bromodomain-containing protein 3; AltName: Full=Bromodomain-containing FSH-like protein FSRG2	-
ENSOCUG00000011284	1521.92	1561.34	1328.2	1103.15	1236.3	1373.31	1470.49	1237.59	0.248443	0.0214504	0.231036	SLC7A2	2	68113918	68143513	-	3428	protein_coding	solute carrier family 7 member 2 [Source:HGNC Symbol;Acc:HGNC:11060] && B5D5N9.1 RecName: Full=Cationic amino acid transporter 2; Short=CAT-2; Short=CAT2; AltName: Full=Low affinity cationic amino acid transporter 2; AltName: Full=Solute carrier family 7 member 2	-
ENSOCUG00000011896	211.015	166.877	181.118	134.252	153.535	131.912	186.336	139.899	0.414493	0.0214643	0.231036	FBXL3	8	78717267	78737815	-	1382	protein_coding	F-box and leucine rich repeat protein 3 [Source:HGNC Symbol;Acc:HGNC:13599] && Q9UKT7.1 RecName: Full=F-box/LRR-repeat protein 3; AltName: Full=F-box and leucine-rich repeat protein 3A; AltName: Full=F-box/LRR-repeat protein 3A	-
ENSOCUG00000016500	1145.64	1202.55	1198.02	922.069	1055.68	1054.27	1182.07	1010.67	0.225719	0.0215909	0.232084	-	4	81177459	81217804	+	2078	protein_coding	- && Q9DC58.2 RecName: Full=DNA damage-regulated autophagy modulator protein 1; AltName: Full=Damage-regulated autophagy modulator	-
ENSOCUG00000001197	1053.21	1102.43	1192.36	794.062	919.201	1066.54	1116	926.601	0.268216	0.0216301	0.232084	SLC16A2	GL018757	1262616	1371602	-	2620	protein_coding	solute carrier family 16 member 2 [Source:HGNC Symbol;Acc:HGNC:10923] && P36021.2 RecName: Full=Monocarboxylate transporter 8; Short=MCT 8; AltName: Full=Monocarboxylate transporter 7; Short=MCT 7; AltName: Full=Solute carrier family 16 member 2; AltName: Full=X-linked PEST-containing transporter	-
ENSOCUG00000017836	239.959	236.756	277.337	182.124	206.72	199.401	251.351	196.082	0.358532	0.0217685	0.232804	NECTIN2	GL019011	76620	93505	+	3746	protein_coding	nectin cell adhesion molecule 2 [Source:HGNC Symbol;Acc:HGNC:9707] && Q92692.1 RecName: Full=Nectin-2; AltName: Full=Herpes virus entry mediator B; Short=Herpesvirus entry mediator B; Short=HveB; AltName: Full=Nectin cell adhesion molecule 2; AltName: Full=Poliovirus receptor-related protein 2; AltName: CD_antigen=CD112; Flags: Precursor	-
ENSOCUG00000016559	136.319	118.9	115.085	98.8674	78.2725	86.9185	123.435	88.0195	0.489123	0.0218722	0.233151	GNAQ	1	64143220	64341060	-	1363	protein_coding	G protein subunit alpha q [Source:HGNC Symbol;Acc:HGNC:4390] && Q28294.2 RecName: Full=Guanine nucleotide-binding protein G(q) subunit alpha; AltName: Full=Guanine nucleotide-binding protein alpha-q >Q2PKF4.3 RecName: Full=Guanine nucleotide-binding protein G(q) subunit alpha; AltName: Full=Guanine nucleotide-binding protein alpha-q >P50148.4 RecName: Full=Guanine nucleotide-binding protein G(q) …	-
ENSOCUG00000000476	163.396	161.662	149.988	109.275	127.444	116.573	158.349	117.764	0.426537	0.0218857	0.233151	FGF2	15	98654462	98739070	+	665	protein_coding	fibroblast growth factor 2 [Source:HGNC Symbol;Acc:HGNC:3676] && P09038.3 RecName: Full=Fibroblast growth factor 2; Short=FGF-2; AltName: Full=Basic fibroblast growth factor; Short=bFGF; AltName: Full=Heparin-binding growth factor 2; Short=HBGF-2; Flags: Precursor	-
ENSOCUG00000010201	503.261	593.455	555.617	380.9	496.73	463.225	550.778	446.951	0.30033	0.0219714	0.233151	NEK9	20	30002102	30041852	+	2937	protein_coding	NIMA related kinase 9 [Source:HGNC Symbol;Acc:HGNC:18591] && Q8TD19.2 RecName: Full=Serine/threonine-protein kinase Nek9; AltName: Full=Nercc1 kinase; AltName: Full=Never in mitosis A-related kinase 9; Short=NimA-related protein kinase 9; AltName: Full=NimA-related kinase 8; Short=Nek8	-
ENSOCUG00000001459	255.832	263.874	260.357	181.084	208.727	221.898	260.021	203.903	0.350229	0.0220719	0.233151	ISG20L2	13	36225056	36231166	+	3683	protein_coding	interferon stimulated exonuclease gene 20 like 2 [Source:HGNC Symbol;Acc:HGNC:25745] && Q2YDK1.1 RecName: Full=Interferon-stimulated 20 kDa exonuclease-like 2	-
ENSOCUG00000001536	137.253	153.318	110.369	81.1754	73.2551	121.686	133.647	92.0388	0.536968	0.0220767	0.233151	-	6	18528009	18531200	+	1187	protein_coding	Oryctolagus cuniculus cytosolic phenol sulfotransferase SULT1A1 (LOC100009483), mRNA. [Source:RefSeq mRNA;Acc:NM_001082725] && P50225.3 RecName: Full=Sulfotransferase 1A1; Short=ST1A1; AltName: Full=Aryl sulfotransferase 1; AltName: Full=HAST1/HAST2; AltName: Full=Phenol sulfotransferase 1; AltName: Full=Phenol-sulfating phenol sulfotransferase 1; Short=P-PST 1; AltName: Full=ST1A3; AltName: Full…	-
ENSOCUG00000004066	84.9661	103.255	117.915	56.1983	69.2411	81.8057	102.045	69.0817	0.561998	0.0221133	0.233151	LZTS3	4	10113979	10119495	-	3247	protein_coding	leucine zipper tumor suppressor family member 3 [Source:HGNC Symbol;Acc:HGNC:30139] && O60299.1 RecName: Full=Leucine zipper putative tumor suppressor 3; AltName: Full=ProSAP-interacting protein 1; Short=ProSAPiP1	-
ENSOCUG00000025012	89.6346	75.0945	65.0892	32.262	64.2236	47.0383	76.6061	47.8413	0.67774	0.0221746	0.233151	ANGPT4	4	8378129	8406036	-	1993	protein_coding	angiopoietin 4 [Source:HGNC Symbol;Acc:HGNC:487] && Q24K15.1 RecName: Full=Angiopoietin-4; Short=ANG-4; Flags: Precursor	-
ENSOCUG00000037050	730.149	895.919	843.33	537.006	729.54	733.183	823.132	666.577	0.303596	0.0222708	0.233914	-	GL018714	377839	383476	+	2740	protein_coding	- && Q07954.2 RecName: Full=Prolow-density lipoprotein receptor-related protein 1; Short=LRP-1; AltName: Full=Alpha-2-macroglobulin receptor; Short=A2MR; AltName: Full=Apolipoprotein E receptor; Short=APOER; AltName: CD_antigen=CD91; Contains: RecName: Full=Low-density lipoprotein receptor-related protein 1 85 kDa subunit; Short=LRP-85; Contains: RecName: Full=Low-density lipoprotein receptor-rel…	-
ENSOCUG00000010535	1055.07	1008.56	1131.04	823.201	892.106	988.826	1064.89	901.378	0.240708	0.022478	0.235244	SPG7	GL018998	163532	202388	+	3664	protein_coding	SPG7 matrix AAA peptidase subunit, paraplegin [Source:HGNC Symbol;Acc:HGNC:11237] && Q9UQ90.2 RecName: Full=Paraplegin; AltName: Full=Spastic paraplegia 7 protein	-
ENSOCUG00000030944	19.6076	8.34383	11.3199	4.16284	1.00349	6.13543	13.0904	3.76725	1.80488	0.0224893	1	-	12	87752607	87788155	+	2221	lncRNA	- && -	-
ENSOCUG00000008176	405.223	455.782	449.021	324.701	356.24	386.532	436.675	355.825	0.294748	0.0226316	0.235973	NCAPD2	8	32552667	32578018	+	4449	protein_coding	non-SMC condensin I complex subunit D2 [Source:HGNC Symbol;Acc:HGNC:24305] && Q15021.3 RecName: Full=Condensin complex subunit 1; AltName: Full=Chromosome condensation-related SMC-associated protein 1; AltName: Full=Chromosome-associated protein D2; Short=hCAP-D2; AltName: Full=Non-SMC condensin I complex subunit D2; AltName: Full=XCAP-D2 homolog	-
ENSOCUG00000008198	105.507	86.5672	121.689	61.4019	68.2376	84.8734	104.588	71.5043	0.550344	0.0226549	0.235973	-	8	32586022	32595529	-	717	protein_coding	- && Q0D2I5.2 RecName: Full=Intermediate filament family orphan 1; AltName: Full=Tumor antigen HOM-TES-103	-
ENSOCUG00000002727	991.583	1102.43	1074.44	770.125	948.302	943.833	1056.15	887.42	0.25064	0.0228023	0.236755	-	6	18908069	19046093	+	4030	protein_coding	exportin 6 [Source:HGNC Symbol;Acc:HGNC:19733] && Q96QU8.1 RecName: Full=Exportin-6; Short=Exp6; AltName: Full=Ran-binding protein 20	-
ENSOCUG00000002304	528.471	548.607	525.431	399.633	471.642	456.067	534.169	442.447	0.27123	0.0228754	0.23702	CLIP1	GL018824	308357	441351	+	6371	protein_coding	CAP-Gly domain containing linker protein 1 [Source:HGNC Symbol;Acc:HGNC:10461] && P30622.2 RecName: Full=CAP-Gly domain-containing linker protein 1; AltName: Full=Cytoplasmic linker protein 1; AltName: Full=Cytoplasmic linker protein 170 alpha-2; Short=CLIP-170; AltName: Full=Reed-Sternberg intermediate filament-associated protein; AltName: Full=Restin	-
ENSOCUG00000015101	130.717	204.424	190.551	92.6232	147.514	130.889	175.231	123.675	0.50026	0.0229356	0.237398	MAML1	AAGW02082062	5428	16355	+	4361	protein_coding	mastermind like transcriptional coactivator 1 [Source:HGNC Symbol;Acc:HGNC:13632] && Q92585.3 RecName: Full=Mastermind-like protein 1; Short=Mam-1	-
ENSOCUG00000015224	165.264	200.252	191.494	114.478	156.545	144.182	185.67	138.402	0.422162	0.0230626	0.238218	PHF12	19	19226915	19279756	+	4015	protein_coding	PHD finger protein 12 [Source:HGNC Symbol;Acc:HGNC:20816] && Q96QT6.2 RecName: Full=PHD finger protein 12; AltName: Full=PHD factor 1; Short=Pf1	-
ENSOCUG00000022267	209.147	233.627	224.511	154.025	165.577	194.288	222.428	171.297	0.376051	0.0233134	0.239815	DDAH2	12	20542283	20545333	-	1283	protein_coding	dimethylarginine dimethylaminohydrolase 2 [Source:HGNC Symbol;Acc:HGNC:2716] && O95865.1 RecName: Full=N(G),N(G)-dimethylarginine dimethylaminohydrolase 2; Short=DDAH-2; Short=Dimethylarginine dimethylaminohydrolase 2; AltName: Full=DDAHII; AltName: Full=Dimethylargininase-2; AltName: Full=Protein G6a; AltName: Full=S-phase protein	-
ENSOCUG00000009109	1672.25	1765.76	1614.97	1327.95	1450.05	1568.62	1684.33	1448.87	0.216951	0.0234031	0.24049	-	GL018725	558375	584873	+	2397	protein_coding	- && Q969N2.1 RecName: Full=GPI transamidase component PIG-T; AltName: Full=Phosphatidylinositol-glycan biosynthesis class T protein; Flags: Precursor	-
ENSOCUG00000007928	42.0162	29.2034	29.243	22.8956	18.0629	9.20314	33.4875	16.7205	1.00466	0.0234374	1	APOM	12	20467684	20469540	+	564	protein_coding	apolipoprotein M [Source:HGNC Symbol;Acc:HGNC:13916] && Q5R894.1 RecName: Full=Apolipoprotein M; Short=Apo-M; Short=ApoM	-
ENSOCUG00000013725	7.46955	7.30085	5.65993	1.04071	1.00349	1.02257	6.81011	1.02226	2.73543	0.0234421	1	FAM20A	19	52443755	52497803	-	2173	protein_coding	FAM20A golgi associated secretory pathway pseudokinase [Source:HGNC Symbol;Acc:HGNC:23015] && Q96MK3.4 RecName: Full=Pseudokinase FAM20A; Flags: Precursor	-
ENSOCUG00000008440	132.585	116.814	106.595	78.0532	72.2516	100.212	118.665	83.5056	0.507476	0.0234462	0.240685	FBXW7	15	11848657	12059925	+	3330	protein_coding	F-box and WD repeat domain containing 7 [Source:HGNC Symbol;Acc:HGNC:16712] && Q969H0.1 RecName: Full=F-box/WD repeat-containing protein 7; AltName: Full=Archipelago homolog; Short=hAgo; AltName: Full=F-box and WD-40 domain-containing protein 7; AltName: Full=F-box protein FBX30; AltName: Full=SEL-10; AltName: Full=hCdc4	-
ENSOCUG00000010843	271.705	226.326	278.28	182.124	215.751	207.582	258.77	201.819	0.359583	0.0235628	0.241634	-	9	20147244	20169950	+	3219	protein_coding	protein kinase C delta [Source:HGNC Symbol;Acc:HGNC:9399] && Q05655.2 RecName: Full=Protein kinase C delta type; AltName: Full=Tyrosine-protein kinase PRKCD; AltName: Full=nPKC-delta; Contains: RecName: Full=Protein kinase C delta type regulatory subunit; Contains: RecName: Full=Protein kinase C delta type catalytic subunit; AltName: Full=Sphingosine-dependent protein kinase-1; Short=SDK1	-
novel.1042	20.5413	12.5157	13.2065	4.16284	7.02446	5.11285	15.4212	5.43338	1.50536	0.0236177	1	-	X	33756691	33760400	-	426	-	- && O43900.2 RecName: Full=Prickle-like protein 3; AltName: Full=LIM domain only protein 6; Short=LMO-6; AltName: Full=Triple LIM domain protein 6 && PF06297:PET Domain	-
ENSOCUG00000036161	206.346	265.96	284.883	194.613	173.604	211.672	252.396	193.296	0.384444	0.0237914	0.242319	-	GL018847	638359	639609	-	1251	lncRNA	- && -	-
ENSOCUG00000014454	486.454	560.079	546.184	468.319	433.509	416.186	530.906	439.338	0.272718	0.023792	0.242319	PARP8	11	66782065	66971152	+	3019	protein_coding	poly(ADP-ribose) polymerase family member 8 [Source:HGNC Symbol;Acc:HGNC:26124] && Q8N3A8.1 RecName: Full=Poly [ADP-ribose] polymerase 8; Short=PARP-8; AltName: Full=ADP-ribosyltransferase diphtheria toxin-like 16; Short=ARTD16	-
ENSOCUG00000025868	124.181	115.771	107.539	87.4196	67.2341	91.0088	115.83	81.8875	0.501119	0.0238823	0.242319	-	AAGW02082845	21	8069	+	5742	protein_coding	- && P18506.2 RecName: Full=Gamma-aminobutyric acid receptor subunit delta; AltName: Full=GABA(A) receptor subunit delta; Flags: Precursor	-
ENSOCUG00000002624	9.33694	15.6447	22.6397	7.28497	3.01048	6.13543	15.8738	5.47696	1.53814	0.0239427	1	NRK	X	54493223	54631509	+	4581	protein_coding	Nik related kinase [Source:HGNC Symbol;Acc:HGNC:25391] && Q7Z2Y5.2 RecName: Full=Nik-related protein kinase	-
ENSOCUG00000009233	525.67	547.564	498.074	417.325	441.537	449.931	523.769	436.264	0.263189	0.0240169	0.242797	ADNP2	GL019205	30836	61173	+	4305	protein_coding	ADNP homeobox 2 [Source:HGNC Symbol;Acc:HGNC:23803] && Q6IQ32.1 RecName: Full=ADNP homeobox protein 2; AltName: Full=Zinc finger protein 508	Homeobox
ENSOCUG00000032350	772.165	761.374	820.69	640.037	693.414	668.761	784.743	667.404	0.233749	0.0240456	0.242841	-	GL019206	70959	76968	-	2476	lncRNA	- && -	-
ENSOCUG00000020087	5.60216	2.08596	6.60326	0	1.00349	0	4.76379	0.334498	3.70688	0.0241207	1	SNORA50C	19	49024764	49024895	+	132	snoRNA	small nucleolar RNA, H/ACA box 50C [Source:HGNC Symbol;Acc:HGNC:32662] && -	-
ENSOCUG00000014799	731.082	762.417	795.221	593.205	627.184	705.574	762.907	641.987	0.248859	0.0241683	0.243833	MAPK13	12	26016947	26148492	+	2805	protein_coding	mitogen-activated protein kinase 13 [Source:HGNC Symbol;Acc:HGNC:6875] && Q16539.3 RecName: Full=Mitogen-activated protein kinase 14; Short=MAP kinase 14; Short=MAPK 14; AltName: Full=Cytokine suppressive anti-inflammatory drug-binding protein; Short=CSAID-binding protein; Short=CSBP; AltName: Full=MAP kinase MXI2; AltName: Full=MAX-interacting protein 2; AltName: Full=Mitogen-activated protein k…	-
ENSOCUG00000004337	627.442	763.46	764.091	518.273	658.292	593.091	718.331	589.886	0.28346	0.0243564	0.244299	SMARCD2	19	48683464	48691120	-	1599	protein_coding	SWI/SNF related, matrix associated, actin dependent regulator of chromatin, subfamily d, member 2 [Source:HGNC Symbol;Acc:HGNC:11107] && E1BJD1.1 RecName: Full=SWI/SNF-related matrix-associated actin-dependent regulator of chromatin subfamily D member 2; AltName: Full=60 kDa BRG-1/Brm-associated factor subunit B; AltName: Full=BRG1-associated factor 60B; Short=BAF60B	-
ENSOCUG00000017016	161.529	166.877	183.005	123.844	125.437	137.024	170.47	128.769	0.404907	0.0243638	0.244299	SFI1	21	3928897	4005845	+	5929	protein_coding	SFI1 centrin binding protein [Source:HGNC Symbol;Acc:HGNC:29064] && A8K8P3.2 RecName: Full=Protein SFI1 homolog; Short=hSFI1	-
ENSOCUG00000014610	223.153	248.229	284.883	195.653	187.653	206.559	252.088	196.622	0.358648	0.0244188	0.244299	ABCC4	8	96945233	97213036	-	3978	protein_coding	ATP binding cassette subfamily C member 4 [Source:HGNC Symbol;Acc:HGNC:55] && O15439.3 RecName: Full=Multidrug resistance-associated protein 4; AltName: Full=ATP-binding cassette sub-family C member 4; AltName: Full=MRP/cMOAT-related ABC transporter; AltName: Full=Multi-specific organic anion transporter B; Short=MOAT-B	-
ENSOCUG00000015945	690.933	688.366	756.545	514.111	602.096	657.513	711.948	591.24	0.268017	0.0244472	0.244299	MCC	GL018744	578776	1023745	+	5468	protein_coding	MCC regulator of WNT signaling pathway [Source:HGNC Symbol;Acc:HGNC:6935] && P23508.2 RecName: Full=Colorectal mutant cancer protein; Short=Protein MCC	-
ENSOCUG00000003561	97.1042	101.169	62.2593	56.1983	58.2027	57.264	86.8441	57.2217	0.600019	0.0245623	0.244349	ZNF2	2	95430375	95436143	-	1254	protein_coding	zinc finger protein 2 [Source:HGNC Symbol;Acc:HGNC:12991] && Q5RBY9.1 RecName: Full=Zinc finger protein 2	zf-C2H2
ENSOCUG00000005893	60.6901	73.0085	45.2795	31.2213	37.1293	40.9028	59.6594	36.4178	0.708922	0.0247753	1	NFIA	13	105105397	105715445	-	1823	protein_coding	nuclear factor I A [Source:HGNC Symbol;Acc:HGNC:7784] && Q02780.1 RecName: Full=Nuclear factor 1 A-type; Short=NF1-A; Short=Nuclear factor 1/A; AltName: Full=CCAAT-box-binding transcription factor; Short=CTF; AltName: Full=Nuclear factor I/A; Short=NF-I/A; Short=NFI-A; AltName: Full=TGGCA-binding protein	CTF/NFI
ENSOCUG00000004288	320.257	408.848	367.896	278.91	307.069	294.5	365.667	293.493	0.315779	0.0248645	0.245732	LIMD2	19	48558866	48559588	-	387	protein_coding	LIM domain containing 2 [Source:HGNC Symbol;Acc:HGNC:28142] && Q4KM31.1 RecName: Full=LIM domain-containing protein 2	-
ENSOCUG00000022385	275.44	345.226	347.143	245.608	231.807	285.297	322.603	254.237	0.342937	0.0248783	0.245732	-	AAGW02081593	1222	21300	-	2745	protein_coding	- && P14543.3 RecName: Full=Nidogen-1; Short=NID-1; AltName: Full=Entactin; Flags: Precursor	-
ENSOCUG00000026152	374.411	387.988	435.815	275.788	313.09	370.171	399.405	319.683	0.321188	0.0250683	0.246724	DBN1	3	57967267	57977467	-	1904	protein_coding	drebrin 1 [Source:HGNC Symbol;Acc:HGNC:2695] && Q07266.3 RecName: Full=Drebrin; AltName: Full=Developmentally-regulated brain protein	-
ENSOCUG00000022117	191.407	190.865	202.814	141.537	109.381	182.018	195.029	144.312	0.435188	0.0250729	0.246724	RREB1	12	945690	1021061	+	5924	protein_coding	ras responsive element binding protein 1 [Source:HGNC Symbol;Acc:HGNC:10449] && Q92766.3 RecName: Full=Ras-responsive element-binding protein 1; Short=RREB-1; AltName: Full=Finger protein in nuclear bodies; AltName: Full=Raf-responsive zinc finger protein LZ321; AltName: Full=Zinc finger motif enhancer-binding protein 1; Short=Zep-1	zf-C2H2
ENSOCUG00000002451	493.924	564.251	473.548	355.923	408.422	475.495	510.574	413.28	0.304029	0.0252266	0.247315	EIF4G3	13	131935886	132330532	+	6067	protein_coding	eukaryotic translation initiation factor 4 gamma 3 [Source:HGNC Symbol;Acc:HGNC:3298] && O43432.2 RecName: Full=Eukaryotic translation initiation factor 4 gamma 3; Short=eIF-4-gamma 3; Short=eIF-4G 3; Short=eIF4G 3; AltName: Full=eIF-4-gamma II; Short=eIF4GII	-
ENSOCUG00000016853	462.178	490.2	409.402	381.94	380.324	355.855	453.927	372.706	0.283701	0.0253421	0.247755	JAK2	1	49071937	49201223	-	3542	protein_coding	Janus kinase 2 [Source:HGNC Symbol;Acc:HGNC:6192] && O19064.1 RecName: Full=Tyrosine-protein kinase JAK2; AltName: Full=Janus kinase 2; Short=JAK-2	-
ENSOCUG00000033016	34.5467	33.3753	23.5831	8.32568	17.0594	19.4288	30.5017	14.938	1.02694	0.0253622	1	-	GL019513	21	6321	-	730	protein_coding	- && Q8NDA8.3 RecName: Full=Maestro heat-like repeat-containing protein family member 1; AltName: Full=HEAT repeat-containing protein 7A	-
ENSOCUG00000016964	259.567	306.636	268.847	237.282	243.849	145.205	278.35	208.779	0.414085	0.0253837	0.247755	MGP	8	24713132	24716654	+	587	protein_coding	Oryctolagus cuniculus matrix Gla protein (MGP), mRNA. [Source:RefSeq mRNA;Acc:NM_001082200] && P47841.1 RecName: Full=Matrix Gla protein; Short=MGP; Flags: Precursor	-
ENSOCUG00000011096	70.027	62.5787	68.8625	40.5877	44.1537	46.0157	67.1561	43.5857	0.624379	0.0253839	0.247755	MGAT5	7	71535473	71771447	+	3368	protein_coding	alpha-1,6-mannosylglycoprotein 6-beta-N-acetylglucosaminyltransferase [Source:HGNC Symbol;Acc:HGNC:7049] && Q09328.1 RecName: Full=Alpha-1,6-mannosylglycoprotein 6-beta-N-acetylglucosaminyltransferase A; AltName: Full=Alpha-mannoside beta-1,6-N-acetylglucosaminyltransferase; AltName: Full=GlcNAc-T V; Short=GNT-V; AltName: Full=Mannoside acetylglucosaminyltransferase 5; AltName: Full=N-acetylgluco…	-
ENSOCUG00000025815	236.225	276.389	289.6	180.043	224.783	220.875	267.405	208.567	0.357585	0.0253995	0.247755	GMEB2	AAGW02082108	3066	15118	-	3383	protein_coding	glucocorticoid modulatory element binding protein 2 [Source:HGNC Symbol;Acc:HGNC:4371] && Q9UKD1.1 RecName: Full=Glucocorticoid modulatory element-binding protein 2; Short=GMEB-2; AltName: Full=DNA-binding protein p79PIF; AltName: Full=Parvovirus initiation factor p79; Short=PIF p79	SAND
ENSOCUG00000005429	321.191	299.335	339.596	239.363	226.79	295.523	320.041	253.892	0.334771	0.0254318	0.247755	BCL6	14	83372773	83395072	-	2211	protein_coding	BCL6 transcription repressor [Source:HGNC Symbol;Acc:HGNC:1001] && P41182.1 RecName: Full=B-cell lymphoma 6 protein; Short=BCL-6; AltName: Full=B-cell lymphoma 5 protein; Short=BCL-5; AltName: Full=Protein LAZ-3; AltName: Full=Zinc finger and BTB domain-containing protein 27; AltName: Full=Zinc finger protein 51	ZBTB
ENSOCUG00000002063	828.186	861.5	792.391	635.874	702.446	759.77	827.359	699.363	0.242049	0.02553	0.248042	GTF2I	GL018765	203114	286998	-	3634	protein_coding	general transcription factor IIi [Source:HGNC Symbol;Acc:HGNC:4659] && P78347.2 RecName: Full=General transcription factor II-I; Short=GTFII-I; Short=TFII-I; AltName: Full=Bruton tyrosine kinase-associated protein 135; Short=BAP-135; Short=BTK-associated protein 135; AltName: Full=SRF-Phox1-interacting protein; Short=SPIN; AltName: Full=Williams-Beuren syndrome chromosomal region 6 protein	GTF2I
ENSOCUG00000013331	247.429	188.779	190.551	145.699	151.528	177.927	208.92	158.385	0.400603	0.0256788	0.24876	-	X	61956423	61957025	+	465	protein_coding	- && P11909.2 RecName: Full=Glutathione peroxidase 1; Short=GPx-1; Short=GSHPx-1; AltName: Full=Cellular glutathione peroxidase	-
ENSOCUG00000008983	295.981	284.733	288.657	198.776	263.919	223.943	289.79	228.879	0.339976	0.0257122	0.248842	CTCF	5	23147834	23202253	+	2360	protein_coding	CCCTC-binding factor [Source:HGNC Symbol;Acc:HGNC:13723] && P49711.1 RecName: Full=Transcriptional repressor CTCF; AltName: Full=11-zinc finger protein; AltName: Full=CCCTC-binding factor; AltName: Full=CTCFL paralog	zf-C2H2
ENSOCUG00000011670	237.158	235.713	266.017	184.206	201.702	196.334	246.296	194.081	0.343965	0.0258287	0.249486	SEMA3F	9	17631701	17657801	+	3568	protein_coding	semaphorin 3F [Source:HGNC Symbol;Acc:HGNC:10728] && O88632.2 RecName: Full=Semaphorin-3F; AltName: Full=Semaphorin IV; Short=Sema IV; Flags: Precursor	-
ENSOCUG00000000227	48.5521	68.8366	67.9192	19.7735	25.0874	59.3091	61.7693	34.7233	0.829545	0.0259479	1	ASAP3	13	129742978	129793057	+	3913	protein_coding	ArfGAP with SH3 domain, ankyrin repeat and PH domain 3 [Source:HGNC Symbol;Acc:HGNC:14987] && Q8TDY4.1 RecName: Full=Arf-GAP with SH3 domain, ANK repeat and PH domain-containing protein 3; AltName: Full=Development and differentiation-enhancing factor-like 1; AltName: Full=Protein up-regulated in liver cancer 1	-
ENSOCUG00000014127	279.174	304.55	269.79	181.084	231.807	253.598	284.505	222.163	0.355684	0.0261483	0.251067	TNFRSF1B	GL018739	1901647	1931846	-	2148	protein_coding	TNF receptor superfamily member 1B [Source:HGNC Symbol;Acc:HGNC:11917] && P20333.3 RecName: Full=Tumor necrosis factor receptor superfamily member 1B; AltName: Full=Tumor necrosis factor receptor 2; Short=TNF-R2; AltName: Full=Tumor necrosis factor receptor type II; Short=TNF-RII; Short=TNFR-II; AltName: Full=p75; AltName: Full=p80 TNF-alpha receptor; AltName: CD_antigen=CD120b; AltName: INN=Etan…	-
novel.7	2.80108	5.21489	10.3765	1.04071	0	1.02257	6.13084	0.68776	3.16648	0.026202	1	-	1	73734170	73742997	+	309	-	- && - && -	-
ENSOCUG00000021502	743.22	733.214	824.464	572.39	596.075	739.319	766.966	635.928	0.270499	0.0262579	0.251683	LZTS2	18	49094222	49100435	+	2978	protein_coding	leucine zipper tumor suppressor 2 [Source:HGNC Symbol;Acc:HGNC:29381] && Q3LUD4.2 RecName: Full=Leucine zipper putative tumor suppressor 2; AltName: Full=Protein LAPSER1	-
ENSOCUG00000001155	7076.47	7414.53	7169.25	6074.62	6300.94	6807.25	7220.08	6394.27	0.175182	0.02632	0.252035	PDIA3	17	28566492	28592982	-	1843	protein_coding	protein disulfide isomerase family A member 3 [Source:HGNC Symbol;Acc:HGNC:4606] && Q4VIT4.1 RecName: Full=Protein disulfide-isomerase A3; AltName: Full=Endoplasmic reticulum resident protein 57; Short=ER protein 57; Short=ERp57; AltName: Full=Endoplasmic reticulum resident protein 60; Short=ER protein 60; Short=ERp60; Flags: Precursor	-
ENSOCUG00000006657	133.518	131.415	130.178	69.7276	104.363	108.393	131.704	94.1611	0.483173	0.0263887	0.252451	GGA3	GL018845	469931	484634	+	2689	protein_coding	golgi associated, gamma adaptin ear containing, ARF binding protein 3 [Source:HGNC Symbol;Acc:HGNC:17079] && Q9NZ52.1 RecName: Full=ADP-ribosylation factor-binding protein GGA3; AltName: Full=Golgi-localized, gamma ear-containing, ARF-binding protein 3	-
ENSOCUG00000005859	508.863	526.704	510.337	400.673	389.356	484.699	515.302	424.909	0.278124	0.0266503	0.253979	FNBP1	GL018933	133341	259839	+	2747	protein_coding	formin binding protein 1 [Source:HGNC Symbol;Acc:HGNC:17069] && Q96RU3.2 RecName: Full=Formin-binding protein 1; AltName: Full=Formin-binding protein 17; Short=hFBP17	-
ENSOCUG00000000133	630.243	699.839	632.969	589.042	533.859	528.669	654.35	550.523	0.248836	0.0267112	0.254098	NFKBIZ	14	118679073	118690066	-	2187	protein_coding	Oryctolagus cuniculus NFKB inhibitor zeta (NFKBIZ), mRNA. [Source:RefSeq mRNA;Acc:NM_001297491] && Q9BE45.2 RecName: Full=NF-kappa-B inhibitor zeta; AltName: Full=I-kappa-B-zeta; Short=IkB-zeta; Short=IkappaBzeta; AltName: Full=Molecule possessing ankyrin repeats induced by lipopolysaccharide; Short=MAIL	-
ENSOCUG00000008181	56.9553	31.2894	61.316	36.4248	18.0629	29.6546	49.8535	28.0474	0.835615	0.0267804	1	-	GL018701	8382981	8501330	+	2033	protein_coding	- && Q00493.2 RecName: Full=Carboxypeptidase E; Short=CPE; AltName: Full=Carboxypeptidase H; Short=CPH; AltName: Full=Enkephalin convertase; AltName: Full=Prohormone-processing carboxypeptidase; Flags: Precursor	-
ENSOCUG00000001239	264.235	298.292	320.73	182.124	248.867	255.643	294.419	228.878	0.362526	0.0268126	0.254144	-	GL018871	18191	125055	+	4505	protein_coding	- && Q7Z5N4.3 RecName: Full=Protein sidekick-1; Flags: Precursor	-
ENSOCUG00000006357	322.124	405.719	365.066	215.427	306.066	327.223	364.303	282.905	0.363454	0.0268203	0.254144	ADAMTS12	11	55219576	55606524	-	5923	protein_coding	ADAM metallopeptidase with thrombospondin type 1 motif 12 [Source:HGNC Symbol;Acc:HGNC:14605] && P58397.2 RecName: Full=A disintegrin and metalloproteinase with thrombospondin motifs 12; Short=ADAM-TS 12; Short=ADAM-TS12; Short=ADAMTS-12; Flags: Precursor	-
ENSOCUG00000005332	23.3423	47.977	52.8261	17.6921	23.0804	25.5643	41.3818	22.1122	0.90126	0.0268846	1	-	1	75326504	75462544	-	4610	protein_coding	cell division cycle 14B [Source:HGNC Symbol;Acc:HGNC:1719] && O60729.1 RecName: Full=Dual specificity protein phosphatase CDC14B; AltName: Full=CDC14 cell division cycle 14 homolog B	-
ENSOCUG00000026004	50.4195	53.1919	50.9394	17.6921	37.1293	35.79	51.5169	30.2038	0.767916	0.026959	1	SLC43A1	1	190567791	190598293	-	2454	protein_coding	solute carrier family 43 member 1 [Source:HGNC Symbol;Acc:HGNC:9225] && O75387.1 RecName: Full=Large neutral amino acids transporter small subunit 3; AltName: Full=L-type amino acid transporter 3; AltName: Full=Prostate cancer overexpressed gene 1 protein; AltName: Full=Solute carrier family 43 member 1	-
ENSOCUG00000009019	239.959	217.983	230.171	179.002	164.573	195.311	229.371	179.629	0.353514	0.0269669	0.254683	ZNF821	5	27661987	27682063	+	1666	protein_coding	zinc finger protein 821 [Source:HGNC Symbol;Acc:HGNC:28043] && O75541.3 RecName: Full=Zinc finger protein 821	-
ENSOCUG00000002157	735.751	870.887	865.97	537.006	697.428	777.154	824.203	670.529	0.297158	0.027006	0.254694	NEO1	GL018815	369117	545076	-	5595	protein_coding	neogenin 1 [Source:HGNC Symbol;Acc:HGNC:7754] && P97798.1 RecName: Full=Neogenin; Flags: Precursor	-
ENSOCUG00000012742	7.46955	11.4728	7.54658	2.08142	2.00699	2.04514	8.82963	2.04452	2.10709	0.0270195	1	MBL2	18	32767952	32772011	+	829	protein_coding	mannose binding lectin 2 [Source:HGNC Symbol;Acc:HGNC:6922] && Q66S50.1 RecName: Full=Mannose-binding protein C; Short=MBP-C; AltName: Full=MBP1; AltName: Full=Mannan-binding protein; AltName: Full=Mannose-binding lectin; Flags: Precursor >Q66S65.1 RecName: Full=Mannose-binding protein C; Short=MBP-C; AltName: Full=MBP1; AltName: Full=Mannan-binding protein; AltName: Full=Mannose-binding lectin; …	-
ENSOCUG00000011137	37.3478	51.1059	57.5427	28.0992	19.0664	36.8126	48.6655	27.9927	0.798054	0.0270526	1	FBLN1	GL019233	6793	29597	-	1391	protein_coding	fibulin 1 [Source:HGNC Symbol;Acc:HGNC:3600] && Q08879.2 RecName: Full=Fibulin-1; Short=FIBL-1; AltName: Full=Basement-membrane protein 90; Short=BM-90; Flags: Precursor	-
ENSOCUG00000022298	3362.23	3963.32	3883.66	2619.47	3190.11	3612.74	3736.4	3140.77	0.250378	0.0271703	0.256001	NFE2L1	19	39287686	39297951	-	4754	protein_coding	nuclear factor, erythroid 2 like 1 [Source:HGNC Symbol;Acc:HGNC:7781] && Q14494.1 RecName: Full=Nuclear factor erythroid 2-related factor 1; Short=NF-E2-related factor 1; Short=NFE2-related factor 1; AltName: Full=Locus control region-factor 1; AltName: Full=Nuclear factor, erythroid derived 2, like 1; AltName: Full=Transcription factor 11; Short=TCF-11; AltName: Full=Transcription factor HBZ17; …	TF_bZIP
ENSOCUG00000002733	26.1434	38.5902	22.6397	10.4071	18.0629	14.316	29.1245	14.262	1.0241	0.027355	1	CACNA1G	19	37112580	37165976	-	6795	protein_coding	calcium voltage-gated channel subunit alpha1 G [Source:HGNC Symbol;Acc:HGNC:1394] && O43497.3 RecName: Full=Voltage-dependent T-type calcium channel subunit alpha-1G; AltName: Full=Cav3.1c; AltName: Full=NBR13; AltName: Full=Voltage-gated calcium channel subunit alpha Cav3.1	-
ENSOCUG00000006497	570.487	702.968	689.569	362.167	534.862	631.949	654.341	509.659	0.359875	0.0274694	0.258088	PXDN	GL019082	135034	175484	-	4571	protein_coding	peroxidasin [Source:HGNC Symbol;Acc:HGNC:14966] && Q3UQ28.2 RecName: Full=Peroxidasin homolog; Flags: Precursor	-
ENSOCUG00000010167	39.2151	50.063	59.4293	35.3841	28.0978	24.5417	49.5691	29.3412	0.756934	0.027575	1	AVPR1A	4	42144321	42149565	-	1277	protein_coding	arginine vasopressin receptor 1A [Source:HGNC Symbol;Acc:HGNC:895] && Q9WTV8.2 RecName: Full=Vasopressin V1a receptor; Short=V1aR; AltName: Full=AVPR V1a; AltName: Full=Antidiuretic hormone receptor 1a; AltName: Full=Vascular/hepatic-type arginine vasopressin receptor	-
ENSOCUG00000010687	139.12	128.286	149.045	67.6461	104.363	122.709	138.817	98.2393	0.498689	0.0276234	0.258419	KCNAB2	GL019171	10771	55534	-	1092	protein_coding	potassium voltage-gated channel subfamily A regulatory beta subunit 2 [Source:HGNC Symbol;Acc:HGNC:6229] && Q27955.1 RecName: Full=Voltage-gated potassium channel subunit beta-2; AltName: Full=K(+) channel subunit beta-2; AltName: Full=Kv-beta-2	-
ENSOCUG00000002839	165.264	156.447	126.405	89.501	141.493	86.9185	149.372	105.971	0.4938	0.0278132	0.259607	-	9	15057316	15107192	-	3248	protein_coding	- && Q9BYW2.3 RecName: Full=Histone-lysine N-methyltransferase SETD2; AltName: Full=HIF-1; AltName: Full=Huntingtin yeast partner B; AltName: Full=Huntingtin-interacting protein 1; Short=HIP-1; AltName: Full=Huntingtin-interacting protein B; AltName: Full=Lysine N-methyltransferase 3A; AltName: Full=SET domain-containing protein 2; Short=hSET2; AltName: Full=p231HBP	-
ENSOCUG00000008215	1001.85	1171.26	1148.02	705.601	918.197	1079.83	1107.05	901.211	0.296384	0.0281586	0.261851	CHD4	8	32615703	32648020	-	7021	protein_coding	chromodomain helicase DNA binding protein 4 [Source:HGNC Symbol;Acc:HGNC:1919] && Q14839.2 RecName: Full=Chromodomain-helicase-DNA-binding protein 4; Short=CHD-4; AltName: Full=ATP-dependent helicase CHD4; AltName: Full=Mi-2 autoantigen 218 kDa protein; AltName: Full=Mi2-beta	-
ENSOCUG00000017418	360.406	372.343	376.386	288.277	317.104	304.726	369.712	303.369	0.284999	0.0282775	0.262468	TARBP1	16	33733195	33809997	+	5017	protein_coding	TAR (HIV-1) RNA binding protein 1 [Source:HGNC Symbol;Acc:HGNC:11568] && Q13395.1 RecName: Full=Probable methyltransferase TARBP1; AltName: Full=TAR RNA-binding protein 1; AltName: Full=TAR RNA-binding protein of 185 kDa; Short=TRP-185	-
ENSOCUG00000035146	63.4912	69.8796	66.0326	41.6284	39.1363	49.0834	66.4678	43.2827	0.618319	0.0284546	0.262944	-	17	82825074	82825944	-	345	protein_coding	- && Q9Y2Y9.1 RecName: Full=Krueppel-like factor 13; AltName: Full=Basic transcription element-binding protein 3; Short=BTE-binding protein 3; AltName: Full=Novel Sp1-like zinc finger transcription factor 1; AltName: Full=RANTES factor of late activated T-lymphocytes 1; Short=RFLAT-1; AltName: Full=Transcription factor BTEB3; AltName: Full=Transcription factor NSLP1	-
ENSOCUG00000016932	310.92	300.378	334.879	215.427	222.776	304.726	315.392	247.643	0.349234	0.0285091	0.263149	APBB2	2	29996279	30161037	-	3865	protein_coding	amyloid beta precursor protein binding family B member 2 [Source:HGNC Symbol;Acc:HGNC:582] && Q92870.3 RecName: Full=Amyloid beta A4 precursor protein-binding family B member 2; AltName: Full=Protein Fe65-like 1	-
ENSOCUG00000029169	200.744	236.756	202.814	169.636	153.535	173.837	213.438	165.669	0.364432	0.0285628	0.263401	ZFP36L2	2	143015842	143018160	+	1694	protein_coding	ZFP36 ring finger protein like 2 [Source:HGNC Symbol;Acc:HGNC:1108] && P47974.3 RecName: Full=mRNA decay activator protein ZFP36L2; AltName: Full=Butyrate response factor 2; AltName: Full=EGF-response factor 2; Short=ERF-2; AltName: Full=TPA-induced sequence 11d; AltName: Full=Zinc finger protein 36, C3H1 type-like 2; Short=ZFP36-like 2	zf-CCCH
ENSOCUG00000028188	53.2205	51.1059	61.316	24.977	32.1118	43.9705	55.2142	33.6865	0.713088	0.0285693	1	MIEF2	GL018817	866186	868901	-	2507	protein_coding	mitochondrial elongation factor 2 [Source:HGNC Symbol;Acc:HGNC:17920] && Q96C03.1 RecName: Full=Mitochondrial dynamics protein MID49; AltName: Full=Mitochondrial dynamics protein of 49 kDa; AltName: Full=Mitochondrial elongation factor 2; AltName: Full=Smith-Magenis syndrome chromosomal region candidate gene 7 protein	-
ENSOCUG00000000784	43.8836	22.9455	33.0163	15.6106	16.0559	20.4514	33.2818	17.3727	0.941939	0.0286286	1	NR4A2	7	95178990	95186452	-	2595	protein_coding	nuclear receptor subfamily 4 group A member 2 [Source:HGNC Symbol;Acc:HGNC:7981] && P43354.1 RecName: Full=Nuclear receptor subfamily 4 group A member 2; AltName: Full=Immediate-early response protein NOT; AltName: Full=Orphan nuclear receptor NURR1; AltName: Full=Transcriptionally-inducible nuclear receptor	NGFIB-like
ENSOCUG00000005831	3578.85	3916.38	3987.42	2868.2	3385.79	3630.13	3827.55	3294.7	0.216161	0.0289065	0.265833	RPN2	4	2923762	2980627	-	1975	protein_coding	ribophorin II [Source:HGNC Symbol;Acc:HGNC:10382] && P04844.3 RecName: Full=Dolichyl-diphosphooligosaccharide--protein glycosyltransferase subunit 2; AltName: Full=Dolichyl-diphosphooligosaccharide--protein glycosyltransferase 63 kDa subunit; AltName: Full=RIBIIR; AltName: Full=Ribophorin II; Short=RPN-II; AltName: Full=Ribophorin-2; Flags: Precursor	-
ENSOCUG00000017581	546.211	624.744	662.212	469.36	500.744	553.211	611.056	507.771	0.266787	0.0289771	0.266237	EHMT1	GL018867	266207	450759	-	4551	protein_coding	euchromatic histone lysine methyltransferase 1 [Source:HGNC Symbol;Acc:HGNC:24650] && Q9H9B1.4 RecName: Full=Histone-lysine N-methyltransferase EHMT1; AltName: Full=Euchromatic histone-lysine N-methyltransferase 1; Short=Eu-HMTase1; AltName: Full=G9a-like protein 1; Short=GLP; Short=GLP1; AltName: Full=Histone H3-K9 methyltransferase 5; Short=H3-K9-HMTase 5; AltName: Full=Lysine N-methyltransfera…	-
ENSOCUG00000010867	181.137	205.467	222.624	132.17	159.556	173.837	203.076	155.188	0.387342	0.0290272	0.266424	SNIP1	GL018704	916313	933118	+	2167	protein_coding	Smad nuclear interacting protein 1 [Source:HGNC Symbol;Acc:HGNC:30587] && Q5M9G6.1 RecName: Full=Smad nuclear interacting protein 1	-
ENSOCUG00000009608	310.92	295.163	330.163	266.422	255.891	234.169	312.082	252.16	0.308266	0.0290509	0.266424	SPRY2	8	82254833	82255780	-	948	protein_coding	sprouty RTK signaling antagonist 2 [Source:HGNC Symbol;Acc:HGNC:11270] && Q866R9.1 RecName: Full=Protein sprouty homolog 2; Short=Spry-2	-
novel.601	151.258	202.338	226.397	134.252	151.528	149.295	193.331	145.025	0.413831	0.0290852	0.266494	-	AAGW02082044	3945	15502	-	951	-	- && B5DF27.2 RecName: Full=Lysyl oxidase homolog 2; AltName: Full=Lysyl oxidase-like protein 2; Flags: Precursor && PF00530:Scavenger receptor cysteine-rich domain	SRCR
novel.590	14.9391	18.7736	11.3199	7.28497	5.01747	4.09028	15.0109	5.46424	1.4566	0.0291893	1	-	AAGW02080217	33024	37697	+	352	-	- && - && -	-
ENSOCUG00000007018	15457.3	16065	15565.8	14693.8	13881.3	13558.3	15696	14044.5	0.160387	0.0292309	0.267094	-	9	4323302	4328385	-	994	protein_coding	- && Q4GWZ2.3 RecName: Full=40S ribosomal protein SA; AltName: Full=37 kDa laminin receptor precursor; Short=37LRP; AltName: Full=37/67 kDa laminin receptor; Short=LRP/LR; AltName: Full=67 kDa laminin receptor; Short=67LR; AltName: Full=Laminin receptor 1; Short=LamR; AltName: Full=Laminin-binding protein precursor p40; Short=LBP/p40	-
ENSOCUG00000008758	557.415	423.449	666.929	452.709	417.454	445.841	549.264	438.668	0.325738	0.0292665	0.267174	TEAD2	GL019240	20923	34141	+	2224	protein_coding	TEA domain transcription factor 2 [Source:HGNC Symbol;Acc:HGNC:11715] && Q15562.2 RecName: Full=Transcriptional enhancer factor TEF-4; AltName: Full=TEA domain family member 2; Short=TEAD-2	TEA
ENSOCUG00000035624	33.613	21.9025	16.0365	8.32568	5.01747	17.3837	23.8507	10.2423	1.2219	0.0293408	1	-	GL018859	322086	396237	+	3965	protein_coding	- && Q8N7Z5.2 RecName: Full=Putative ankyrin repeat domain-containing protein 31	-
ENSOCUG00000037425	232.49	270.131	284.883	158.188	193.674	249.507	262.502	200.457	0.388386	0.0293768	0.267558	CRELD1	GL018802	278998	286951	-	1179	protein_coding	cysteine rich with EGF like domains 1 [Source:HGNC Symbol;Acc:HGNC:14630] && Q5EA46.1 RecName: Full=Cysteine-rich with EGF-like domain protein 1; Flags: Precursor	-
ENSOCUG00000012180	298.782	275.346	227.341	212.305	182.636	231.101	267.156	208.681	0.356519	0.029881	0.27031	TAB2	GL018800	482937	546514	-	2646	protein_coding	TGF-beta activated kinase 1 (MAP3K7) binding protein 2 [Source:HGNC Symbol;Acc:HGNC:17075] && Q99K90.1 RecName: Full=TGF-beta-activated kinase 1 and MAP3K7-binding protein 2; AltName: Full=Mitogen-activated protein kinase kinase kinase 7-interacting protein 2; AltName: Full=TAK1-binding protein 2; Short=TAB-2; AltName: Full=TGF-beta-activated kinase 1-binding protein 2	-
ENSOCUG00000001436	324.925	358.785	449.965	276.829	315.097	312.907	377.892	301.611	0.325353	0.0299224	0.27044	MAOB	X	29176084	29298841	-	3717	protein_coding	monoamine oxidase B [Source:HGNC Symbol;Acc:HGNC:6834] && Q7YRB7.3 RecName: Full=Amine oxidase [flavin-containing] B; AltName: Full=Monoamine oxidase type B; Short=MAO-B	-
ENSOCUG00000007955	224.087	230.498	232.057	151.944	163.57	214.74	228.881	176.751	0.372648	0.0299534	0.270476	TEAD1	1	154443950	154720439	+	3849	protein_coding	TEA domain transcription factor 1 [Source:HGNC Symbol;Acc:HGNC:11714] && P28347.2 RecName: Full=Transcriptional enhancer factor TEF-1; AltName: Full=NTEF-1; AltName: Full=Protein GT-IIC; AltName: Full=TEA domain family member 1; Short=TEAD-1; AltName: Full=Transcription factor 13; Short=TCF-13	TEA
ENSOCUG00000005827	28.0108	31.2894	17.9231	9.36639	8.02795	18.4063	25.7411	11.9335	1.10718	0.0300394	1	-	AAGW02082344	9126	13533	-	1741	protein_coding	- && Q8N2S1.2 RecName: Full=Latent-transforming growth factor beta-binding protein 4; Short=LTBP-4; Flags: Precursor	-
ENSOCUG00000008743	165.264	165.834	162.251	119.682	144.503	107.37	164.45	123.852	0.408387	0.0301311	0.271834	-	GL019361	18602	70385	-	4682	protein_coding	- && Q5RBL5.1 RecName: Full=Nicotinamide/nicotinic acid mononucleotide adenylyltransferase 2; Short=NMN/NaMN adenylyltransferase 2; AltName: Full=Nicotinamide mononucleotide adenylyltransferase 2; Short=NMN adenylyltransferase 2; AltName: Full=Nicotinate-nucleotide adenylyltransferase 2; Short=NaMN adenylyltransferase 2	-
ENSOCUG00000000731	55.0879	62.5787	62.2593	30.1806	48.1677	34.7674	59.9753	37.7052	0.667413	0.0301388	1	-	GL018706	1212002	1314055	+	2734	protein_coding	- && Q92794.2 RecName: Full=Histone acetyltransferase KAT6A; AltName: Full=MOZ, YBF2/SAS3, SAS2 and TIP60 protein 3; Short=MYST-3; AltName: Full=Monocytic leukemia zinc finger protein; AltName: Full=Runt-related transcription factor-binding protein 2; AltName: Full=Zinc finger protein 220	-
ENSOCUG00000037217	116.712	131.415	169.798	97.8267	90.3145	114.528	139.308	100.89	0.466138	0.0301587	0.271837	-	GL019385	9350	63146	-	1330	lncRNA	- && -	-
ENSOCUG00000021991	70.9607	94.911	71.6925	37.4656	69.2411	47.0383	79.1881	51.2483	0.623844	0.0306189	0.274795	-	GL018806	731312	732097	-	777	pseudogene	- && Q9BV99.1 RecName: Full=Leucine-rich repeat-containing protein 61	-
ENSOCUG00000008796	979.445	950.153	829.18	752.433	787.743	812.944	919.593	784.373	0.22922	0.0306729	0.274825	TENT5A	12	68635561	68639960	-	3074	protein_coding	terminal nucleotidyltransferase 5A [Source:HGNC Symbol;Acc:HGNC:18345] && Q96IP4.2 RecName: Full=Protein FAM46A; AltName: Full=HBV X-transactivated gene 11 protein; AltName: Full=HBV XAg-transactivated protein 11	-
ENSOCUG00000007070	386.549	409.891	472.605	284.114	357.244	380.396	423.015	340.585	0.312507	0.030683	0.274825	ADAM15	13	37604600	37616250	-	2873	protein_coding	ADAM metallopeptidase domain 15 [Source:HGNC Symbol;Acc:HGNC:193] && Q13444.4 RecName: Full=Disintegrin and metalloproteinase domain-containing protein 15; Short=ADAM 15; AltName: Full=Metalloprotease RGD disintegrin protein; AltName: Full=Metalloproteinase-like, disintegrin-like, and cysteine-rich protein 15; Short=MDC-15; AltName: Full=Metargidin; Flags: Precursor	-
novel.984	59.7564	55.2779	65.0892	33.3027	34.1188	47.0383	60.0412	38.1533	0.655119	0.0308078	1	-	GL019596	31869	33934	-	881	-	- && Q8C7B8.2 RecName: Full=Zinc finger SWIM domain-containing protein 4 && -	-
ENSOCUG00000014595	28.9445	47.977	34.9029	17.6921	19.0664	24.5417	37.2748	20.4334	0.863237	0.0308257	1	-	21	9989963	9992849	-	1122	protein_coding	- && O15119.4 RecName: Full=T-box transcription factor TBX3; Short=T-box protein 3	T-box
ENSOCUG00000007432	368.809	383.816	446.191	254.974	339.181	360.968	399.606	318.374	0.327657	0.030844	0.275909	ACACB	GL018892	69523	171694	+	7289	protein_coding	acetyl-CoA carboxylase beta [Source:HGNC Symbol;Acc:HGNC:85] && O00763.3 RecName: Full=Acetyl-CoA carboxylase 2; AltName: Full=ACC-beta; Includes: RecName: Full=Biotin carboxylase; Flags: Precursor	-
ENSOCUG00000021619	61.6238	61.5357	68.8625	56.1983	27.0943	36.8126	64.0074	40.0351	0.679482	0.0308915	1	MAFB	GL018718	80963	82954	-	924	protein_coding	MAF bZIP transcription factor B [Source:HGNC Symbol;Acc:HGNC:6408] && P54842.1 RecName: Full=Transcription factor MafB; Short=Maf-B; AltName: Full=Transcription factor Maf-1; AltName: Full=V-maf musculoaponeurotic fibrosarcoma oncogene homolog B	-
ENSOCUG00000027251	122.314	138.716	126.405	86.3789	109.381	87.9411	129.145	94.567	0.447892	0.0313924	0.278677	C1orf54	13	41768952	41774593	-	465	protein_coding	chromosome 1 open reading frame 54 [Source:HGNC Symbol;Acc:HGNC:26258] && Q8WWF1.1 RecName: Full=Uncharacterized protein C1orf54; Flags: Precursor	-
ENSOCUG00000012991	4768.37	5365.08	5525.04	3964.06	4556.87	4984.01	5219.5	4501.65	0.213375	0.0315721	0.279654	PDIA6	GL018795	491951	513671	-	1424	protein_coding	protein disulfide isomerase family A member 6 [Source:HGNC Symbol;Acc:HGNC:30168] && Q15084.1 RecName: Full=Protein disulfide-isomerase A6; AltName: Full=Endoplasmic reticulum protein 5; Short=ER protein 5; Short=ERp5; AltName: Full=Protein disulfide isomerase P5; AltName: Full=Thioredoxin domain-containing protein 7; Flags: Precursor	-
ENSOCUG00000029611	90.5683	101.169	81.1257	67.6461	67.2341	54.1963	90.9543	63.0255	0.527768	0.0316504	0.279971	IL7	3	94498029	94537210	-	1545	protein_coding	interleukin 7 [Source:HGNC Symbol;Acc:HGNC:6023] && Q9N2G6.1 RecName: Full=Interleukin-7; Short=IL-7; Flags: Precursor	-
ENSOCUG00000008744	738.552	681.065	765.978	608.815	609.121	646.265	728.532	621.4	0.230005	0.0317034	0.280192	TMEM205	GL019404	26472	27754	+	579	protein_coding	transmembrane protein 205 [Source:HGNC Symbol;Acc:HGNC:29631] && Q6UW68.1 RecName: Full=Transmembrane protein 205	-
ENSOCUG00000010104	2928.06	3829.82	3137.49	2180.29	2906.12	3097.37	3298.46	2727.92	0.273701	0.0319537	0.281905	FN1	7	156703390	156771395	-	8599	protein_coding	fibronectin 1 [Source:HGNC Symbol;Acc:HGNC:3778] && P11276.4 RecName: Full=Fibronectin; Short=FN; Contains: RecName: Full=Anastellin; Flags: Precursor	-
ENSOCUG00000027687	70.027	69.8796	63.2026	37.4656	50.1747	46.0157	67.7031	44.552	0.602418	0.0321309	0.282967	-	GL018763	460524	461510	-	924	pseudogene	- && Q14320.2 RecName: Full=Protein FAM50A; AltName: Full=Protein HXC-26; AltName: Full=Protein XAP-5	-
ENSOCUG00000012868	488.322	486.028	482.038	373.615	417.454	427.435	485.463	406.168	0.257059	0.0322932	0.283557	CHST10	2	91783158	91888961	+	1828	protein_coding	carbohydrate sulfotransferase 10 [Source:HGNC Symbol;Acc:HGNC:19650] && Q5RBZ6.1 RecName: Full=Carbohydrate sulfotransferase 10; AltName: Full=HNK-1 sulfotransferase; Short=HNK-1ST; Short=HNK1ST	-
ENSOCUG00000006102	2775.87	2953.72	2847.89	2156.35	2570.95	2697.54	2859.16	2474.95	0.208017	0.0323948	0.283789	USP36	GL019063	7462	84222	+	8073	protein_coding	ubiquitin specific peptidase 36 [Source:HGNC Symbol;Acc:HGNC:20062] && Q9P275.3 RecName: Full=Ubiquitin carboxyl-terminal hydrolase 36; AltName: Full=Deubiquitinating enzyme 36; AltName: Full=Ubiquitin thioesterase 36; AltName: Full=Ubiquitin-specific-processing protease 36	-
ENSOCUG00000012394	239.026	226.326	211.304	136.333	188.657	196.334	225.552	173.774	0.375603	0.032446	0.283844	CHD6	GL018718	776539	932419	-	9184	protein_coding	chromodomain helicase DNA binding protein 6 [Source:HGNC Symbol;Acc:HGNC:19057] && Q8TD26.4 RecName: Full=Chromodomain-helicase-DNA-binding protein 6; Short=CHD-6; AltName: Full=ATP-dependent helicase CHD6; AltName: Full=Radiation-induced gene B protein	-
ENSOCUG00000009709	649.851	649.776	692.399	529.721	587.044	577.753	664.008	564.839	0.233343	0.0326053	0.284219	MED24	19	41231724	41258733	-	3512	protein_coding	mediator complex subunit 24 [Source:HGNC Symbol;Acc:HGNC:22963] && O75448.1 RecName: Full=Mediator of RNA polymerase II transcription subunit 24; AltName: Full=Activator-recruited cofactor 100 kDa component; Short=ARC100; AltName: Full=Cofactor required for Sp1 transcriptional activation subunit 4; Short=CRSP complex subunit 4; AltName: Full=Mediator complex subunit 24; AltName: Full=Thyroid horm…	-
ENSOCUG00000013696	1475.24	1496.67	1273.49	1271.75	1176.1	1219.93	1415.13	1222.59	0.210817	0.0326306	0.284219	BICC1	18	27286166	27681417	-	5741	protein_coding	BicC family RNA binding protein 1 [Source:HGNC Symbol;Acc:HGNC:19351] && Q9H694.2 RecName: Full=Protein bicaudal C homolog 1; Short=Bic-C	-
ENSOCUG00000008226	157.794	210.682	181.118	98.8674	131.458	171.792	183.198	134.039	0.448886	0.0326434	0.284219	FBN2	3	11896388	12132314	-	9498	protein_coding	fibrillin 2 [Source:HGNC Symbol;Acc:HGNC:3604] && P35556.3 RecName: Full=Fibrillin-2; Contains: RecName: Full=Fibrillin-2 C-terminal peptide; Flags: Precursor	-
ENSOCUG00000020924	546.211	672.721	752.771	455.831	513.789	623.768	657.234	531.129	0.30703	0.0326985	0.284451	ZSWIM8	18	13709444	13724114	-	5811	protein_coding	zinc finger SWIM-type containing 8 [Source:HGNC Symbol;Acc:HGNC:23528] && A7E2V4.1 RecName: Full=Zinc finger SWIM domain-containing protein 8	-
ENSOCUG00000001591	122.314	120.986	155.648	66.6054	103.36	113.505	132.983	94.4902	0.492899	0.032892	0.284976	ZNF516	GL019165	85487	125259	+	3791	protein_coding	zinc finger protein 516 [Source:HGNC Symbol;Acc:HGNC:28990] && Q7TSH3.1 RecName: Full=Zinc finger protein 516	zf-C2H2
ENSOCUG00000010741	122.314	165.834	116.029	90.5418	94.3284	108.393	134.725	97.7542	0.46004	0.0329081	0.284976	ITPR2	8	13378555	13864083	+	8295	protein_coding	inositol 1,4,5-trisphosphate receptor type 2 [Source:HGNC Symbol;Acc:HGNC:6181] && Q14571.2 RecName: Full=Inositol 1,4,5-trisphosphate receptor type 2; AltName: Full=IP3 receptor isoform 2; Short=IP3R 2; Short=InsP3R2; AltName: Full=Type 2 inositol 1,4,5-trisphosphate receptor; Short=Type 2 InsP3 receptor	-
ENSOCUG00000006032	350.135	372.343	384.876	259.137	281.982	351.764	369.118	297.628	0.310317	0.0330709	0.285261	KANSL3	2	94829405	94901950	+	6275	protein_coding	KAT8 regulatory NSL complex subunit 3 [Source:HGNC Symbol;Acc:HGNC:25473] && Q9P2N6.2 RecName: Full=KAT8 regulatory NSL complex subunit 3; AltName: Full=NSL complex protein NSL3; AltName: Full=Non-specific lethal 3 homolog; AltName: Full=Serum inhibited-related protein; AltName: Full=Testis development protein PRTD	-
ENSOCUG00000003866	742.287	1044.02	815.031	534.925	746.6	796.583	867.113	692.702	0.323017	0.0330811	0.285261	FBN1	17	23801096	24059362	+	9423	protein_coding	fibrillin 1 [Source:HGNC Symbol;Acc:HGNC:3603] && P98133.2 RecName: Full=Fibrillin-1; AltName: Full=MP340; Contains: RecName: Full=Asprosin; Flags: Precursor	-
ENSOCUG00000021262	74.6955	78.2234	79.2391	35.3841	47.1642	69.5348	77.386	50.6944	0.609467	0.0331157	0.285261	USP35	1	138528227	138561795	-	4042	protein_coding	ubiquitin specific peptidase 35 [Source:HGNC Symbol;Acc:HGNC:20061] && Q9P2H5.3 RecName: Full=Ubiquitin carboxyl-terminal hydrolase 35; AltName: Full=Deubiquitinating enzyme 35; AltName: Full=Ubiquitin thioesterase 35; AltName: Full=Ubiquitin-specific-processing protease 35	-
ENSOCUG00000013737	529.404	478.727	383.932	407.958	391.363	320.065	464.021	373.129	0.314459	0.0332303	0.285261	RBM25	20	31904010	31954856	-	3874	protein_coding	RNA binding motif protein 25 [Source:HGNC Symbol;Acc:HGNC:23244] && P49756.3 RecName: Full=RNA-binding protein 25; AltName: Full=Arg/Glu/Asp-rich protein of 120 kDa; Short=RED120; AltName: Full=Protein S164; AltName: Full=RNA-binding motif protein 25; AltName: Full=RNA-binding region-containing protein 7	-
ENSOCUG00000008822	1889.8	1637.48	1809.29	1449.71	1508.25	1667.81	1778.85	1541.92	0.206528	0.0332633	0.285261	MGAT4B	GL018730	1279916	1307142	-	5438	protein_coding	alpha-1,3-mannosyl-glycoprotein 4-beta-N-acetylglucosaminyltransferase B [Source:HGNC Symbol;Acc:HGNC:7048] && Q812F8.1 RecName: Full=Alpha-1,3-mannosyl-glycoprotein 4-beta-N-acetylglucosaminyltransferase B; AltName: Full=N-glycosyl-oligosaccharide-glycoprotein N-acetylglucosaminyltransferase IVb; Short=GlcNAc-T IVb; Short=GnT-IVb; Short=N-acetylglucosaminyltransferase IVb; AltName: Full=UDP-N-ac…	-
ENSOCUG00000005317	158.728	100.126	148.102	75.9718	97.3389	115.551	135.652	96.2871	0.496602	0.0332872	0.285261	CRACR2A	8	29745548	29895218	-	4696	protein_coding	calcium release activated channel regulator 2A [Source:HGNC Symbol;Acc:HGNC:28657] && Q9BSW2.1 RecName: Full=EF-hand calcium-binding domain-containing protein 4B; AltName: Full=Calcium release-activated calcium channel regulator 2A; Short=CRAC channel regulator 2A; AltName: Full=Calcium release-activated channel regulator 2A	-
ENSOCUG00000007140	740.419	878.188	815.974	609.856	689.4	750.567	811.527	683.274	0.247467	0.0332985	0.285261	ABL1	GL019004	16087	159613	+	4233	protein_coding	ABL proto-oncogene 1, non-receptor tyrosine kinase [Source:HGNC Symbol;Acc:HGNC:76] && P00519.4 RecName: Full=Tyrosine-protein kinase ABL1; AltName: Full=Abelson murine leukemia viral oncogene homolog 1; AltName: Full=Abelson tyrosine-protein kinase 1; AltName: Full=Proto-oncogene c-Abl; AltName: Full=p150	-
ENSOCUG00000002522	96.1705	103.255	78.2958	83.2568	47.1642	57.264	92.5737	62.5617	0.565658	0.0333348	0.285261	PTGFR	13	86859866	86905607	-	3197	protein_coding	prostaglandin F receptor [Source:HGNC Symbol;Acc:HGNC:9600] && P43088.1 RecName: Full=Prostaglandin F2-alpha receptor; Short=PGF receptor; Short=PGF2-alpha receptor; AltName: Full=Prostanoid FP receptor	-
ENSOCUG00000017572	673.193	710.268	674.476	594.245	587.044	580.82	685.979	587.37	0.223586	0.0334198	0.285588	PPP2R5A	16	60642909	60724624	-	2166	protein_coding	protein phosphatase 2 regulatory subunit B'alpha [Source:HGNC Symbol;Acc:HGNC:9309] && Q15172.1 RecName: Full=Serine/threonine-protein phosphatase 2A 56 kDa regulatory subunit alpha isoform; AltName: Full=PP2A B subunit isoform B'-alpha; AltName: Full=PP2A B subunit isoform B56-alpha; AltName: Full=PP2A B subunit isoform PR61-alpha; Short=PR61alpha; AltName: Full=PP2A B subunit isoform R5-alpha	-
ENSOCUG00000014953	83.0987	38.5902	82.069	29.1399	57.1992	35.79	67.9193	40.7097	0.740673	0.0334302	0.285588	SYNE3	GL019009	73531	157214	+	4289	protein_coding	spectrin repeat containing nuclear envelope family member 3 [Source:HGNC Symbol;Acc:HGNC:19861] && Q6ZMZ3.2 RecName: Full=Nesprin-3; AltName: Full=Nuclear envelope spectrin repeat protein 3	-
ENSOCUG00000010111	311.854	264.917	359.406	282.032	217.758	240.304	312.059	246.698	0.340841	0.0335616	0.286465	P4HA3	1	142283478	142321062	+	2628	protein_coding	prolyl 4-hydroxylase subunit alpha 3 [Source:HGNC Symbol;Acc:HGNC:30135] && Q7Z4N8.1 RecName: Full=Prolyl 4-hydroxylase subunit alpha-3; Short=4-PH alpha-3; AltName: Full=Procollagen-proline,2-oxoglutarate-4-dioxygenase subunit alpha-3; Flags: Precursor	-
ENSOCUG00000012568	115.778	183.564	126.405	80.1347	108.377	114.528	141.916	101.013	0.48699	0.0338138	0.287299	CDK5RAP2	GL018699	6681387	6890591	+	6598	protein_coding	CDK5 regulatory subunit associated protein 2 [Source:HGNC Symbol;Acc:HGNC:18672] && Q19UN5.1 RecName: Full=CDK5 regulatory subunit-associated protein 2	-
ENSOCUG00000003832	285.71	268.045	282.997	240.404	222.776	212.695	278.918	225.291	0.308717	0.0338256	0.287299	SHB	1	15962336	16130043	+	2068	protein_coding	SH2 domain containing adaptor protein B [Source:HGNC Symbol;Acc:HGNC:10838] && Q15464.2 RecName: Full=SH2 domain-containing adapter protein B	-
ENSOCUG00000006345	1374.4	1639.56	1596.1	1196.82	1286.48	1455.12	1536.69	1312.8	0.226823	0.0338321	0.287299	GNS	4	43449465	43550121	-	3316	protein_coding	glucosamine (N-acetyl)-6-sulfatase [Source:HGNC Symbol;Acc:HGNC:4422] && P15586.3 RecName: Full=N-acetylglucosamine-6-sulfatase; AltName: Full=Glucosamine-6-sulfatase; Short=G6S; Flags: Precursor	-
ENSOCUG00000010670	70.9607	85.5242	66.0326	46.8319	56.1957	46.0157	74.1725	49.6811	0.57554	0.0339183	0.287392	-	13	129845661	129852239	+	2917	protein_coding	- && Q5R5Y7.1 RecName: Full=Zinc finger protein 436	zf-C2H2
ENSOCUG00000014198	2433.21	2690.88	2430	2146.98	2280.94	2230.23	2518.03	2219.38	0.181831	0.0339244	0.287392	CAT	1	173711512	173762873	+	3009	protein_coding	catalase [Source:HGNC Symbol;Acc:HGNC:1516] && O97492.3 RecName: Full=Catalase	-
ENSOCUG00000003404	190.474	200.252	194.324	158.188	149.521	150.318	195.017	152.675	0.352916	0.0339582	0.287392	MAN2A1	11	29246701	29413831	+	5308	protein_coding	mannosidase alpha class 2A member 1 [Source:HGNC Symbol;Acc:HGNC:6824] && Q16706.2 RecName: Full=Alpha-mannosidase 2; AltName: Full=Golgi alpha-mannosidase II; Short=AMan II; Short=Man II; AltName: Full=Mannosidase alpha class 2A member 1; AltName: Full=Mannosyl-oligosaccharide 1,3-1,6-alpha-mannosidase	-
ENSOCUG00000005116	270.771	306.636	254.697	183.165	225.786	247.462	277.368	218.804	0.340727	0.0340168	0.287644	PIK3R1	11	84366439	84440694	+	3943	protein_coding	phosphoinositide-3-kinase regulatory subunit 1 [Source:HGNC Symbol;Acc:HGNC:8979] && Q5R685.1 RecName: Full=Phosphatidylinositol 3-kinase regulatory subunit alpha; Short=PI3-kinase regulatory subunit alpha; Short=PI3K regulatory subunit alpha; Short=PtdIns-3-kinase regulatory subunit alpha; AltName: Full=Phosphatidylinositol 3-kinase 85 kDa regulatory subunit alpha; Short=PI3-kinase subunit p85-a…	-
ENSOCUG00000007041	35.4804	39.6332	45.2795	26.0177	15.0524	27.6094	40.131	22.8932	0.81145	0.0341071	1	ZBTB5	1	16597284	16599317	+	2034	protein_coding	zinc finger and BTB domain containing 5 [Source:HGNC Symbol;Acc:HGNC:23836] && O15062.1 RecName: Full=Zinc finger and BTB domain-containing protein 5	ZBTB
ENSOCUG00000027560	4.66847	1.04298	7.54658	0	1.00349	0	4.41934	0.334498	3.60001	0.0342542	1	CACFD1	GL019669	1217	6551	-	519	protein_coding	calcium channel flower domain containing 1 [Source:HGNC Symbol;Acc:HGNC:1365] && Q8BG21.1 RecName: Full=Calcium channel flower homolog; AltName: Full=Calcium channel flower domain-containing protein 1	-
ENSOCUG00000010231	524.736	437.008	526.374	374.656	409.426	446.863	496.039	410.315	0.274585	0.034427	0.290099	CHRNE	19	12417817	12421807	-	1537	protein_coding	cholinergic receptor nicotinic epsilon subunit [Source:HGNC Symbol;Acc:HGNC:1966] && P20782.1 RecName: Full=Acetylcholine receptor subunit epsilon; Flags: Precursor	-
ENSOCUG00000004660	600.365	659.162	583.917	495.378	513.789	550.143	614.481	519.77	0.2408	0.0344485	0.290099	FAH	GL018846	564043	581129	+	1592	protein_coding	fumarylacetoacetate hydrolase [Source:HGNC Symbol;Acc:HGNC:3579] && P25093.1 RecName: Full=Fumarylacetoacetase; Short=FAA; AltName: Full=Beta-diketonase; AltName: Full=Fumarylacetoacetate hydrolase	-
ENSOCUG00000016710	253.965	326.452	329.22	174.839	245.856	279.162	303.212	233.286	0.377091	0.0345065	0.290099	CD99L2	GL018731	1675650	1772646	+	1804	protein_coding	CD99 molecule like 2 [Source:HGNC Symbol;Acc:HGNC:18237] && A1A4K1.1 RecName: Full=CD99 antigen-like protein 2; AltName: CD_antigen=CD99; Flags: Precursor	-
ENSOCUG00000010372	31.7456	35.4613	21.6964	12.4885	19.0664	14.316	29.6344	15.2903	0.950744	0.0345083	1	MAP3K21	16	34641366	34715151	-	3631	protein_coding	mitogen-activated protein kinase kinase kinase 21 [Source:HGNC Symbol;Acc:HGNC:29798] && Q5TCX8.1 RecName: Full=Mitogen-activated protein kinase kinase kinase MLK4; AltName: Full=Mixed lineage kinase 4	-
ENSOCUG00000017353	285.71	341.054	302.806	195.653	282.985	254.62	309.857	244.42	0.340649	0.0345136	0.290099	MORC2	21	3402317	3443438	-	4091	protein_coding	MORC family CW-type zinc finger 2 [Source:HGNC Symbol;Acc:HGNC:23573] && Q9Y6X9.2 RecName: Full=MORC family CW-type zinc finger protein 2; AltName: Full=Zinc finger CW-type coiled-coil domain protein 1	-
ENSOCUG00000039017	181.137	158.533	188.664	141.537	145.507	117.596	176.111	134.88	0.385926	0.0346435	0.290099	METTL27	GL018765	814056	816961	+	970	protein_coding	methyltransferase like 27 [Source:HGNC Symbol;Acc:HGNC:19068] && Q8N6F8.2 RecName: Full=Williams-Beuren syndrome chromosomal region 27 protein	-
ENSOCUG00000002344	89.6346	107.427	110.369	62.4426	79.276	76.6928	102.477	72.8038	0.491763	0.0346487	0.290099	SEMA3B	9	17724625	17732989	+	2547	protein_coding	semaphorin 3B [Source:HGNC Symbol;Acc:HGNC:10724] && Q13214.1 RecName: Full=Semaphorin-3B; AltName: Full=Sema A(V); AltName: Full=Semaphorin-V; Short=Sema V; Flags: Precursor	-
ENSOCUG00000025407	1.86739	1.04298	6.60326	0	0	0	3.17121	0	4.08121	0.0347404	1	-	GL018829	750718	751692	+	975	protein_coding	- && Q8NGY0.2 RecName: Full=Olfactory receptor 10X1; AltName: Full=Olfactory receptor OR1-14	-
ENSOCUG00000001390	240.893	310.808	239.604	194.613	198.692	229.056	263.768	207.453	0.344638	0.035081	0.292081	GOLGA4	14	24069093	24188931	+	7305	protein_coding	golgin A4 [Source:HGNC Symbol;Acc:HGNC:4427] && Q13439.1 RecName: Full=Golgin subfamily A member 4; AltName: Full=256 kDa golgin; AltName: Full=Golgin-245; AltName: Full=Protein 72.1; AltName: Full=Trans-Golgi p230	-
ENSOCUG00000003698	235.291	211.725	244.32	167.554	185.646	194.288	230.445	182.496	0.337272	0.0351137	0.292081	KLF3	2	28117202	28136984	+	2902	protein_coding	Kruppel like factor 3 [Source:HGNC Symbol;Acc:HGNC:16516] && P57682.1 RecName: Full=Krueppel-like factor 3; AltName: Full=Basic krueppel-like factor; AltName: Full=CACCC-box-binding protein BKLF; AltName: Full=TEF-2	zf-C2H2
ENSOCUG00000024140	31.7456	20.8596	26.413	5.20355	18.0629	14.316	26.3394	12.5275	1.07114	0.0351767	1	TLE7	5	28131626	28134542	+	1293	protein_coding	TLE family member 7 [Source:HGNC Symbol;Acc:HGNC:53648] && Q04725.2 RecName: Full=Transducin-like enhancer protein 2; AltName: Full=Enhancer of split groucho-like protein 2; Short=ESG2	-
ENSOCUG00000021398	526.603	389.031	534.864	406.918	354.233	416.186	483.499	392.446	0.302602	0.0352584	0.292779	CDK5	13	12472595	12476166	-	879	protein_coding	cyclin dependent kinase 5 [Source:HGNC Symbol;Acc:HGNC:1774] && P49615.1 RecName: Full=Cyclin-dependent-like kinase 5; AltName: Full=CR6 protein kinase; Short=CRK6; AltName: Full=Cell division protein kinase 5; AltName: Full=Serine/threonine-protein kinase PSSALRE; AltName: Full=Tau protein kinase II catalytic subunit; Short=TPKII catalytic subunit >Q02399.2 RecName: Full=Cyclin-dependent-like ki…	-
ENSOCUG00000014067	2434.14	2401.98	2617.72	2108.48	2211.7	2269.08	2484.61	2196.42	0.177948	0.0354174	0.293521	NPC2	20	30598400	30611949	+	621	protein_coding	NPC intracellular cholesterol transporter 2 [Source:HGNC Symbol;Acc:HGNC:14537] && P61916.1 RecName: Full=Epididymal secretory protein E1; AltName: Full=Human epididymis-specific protein 1; Short=He1; AltName: Full=Niemann-Pick disease type C2 protein; Flags: Precursor >P61917.1 RecName: Full=Epididymal secretory protein E1; AltName: Full=EPI-1; AltName: Full=Niemann Pick type C2 protein homolog;…	-
ENSOCUG00000004304	628.376	729.042	646.176	542.21	582.027	575.707	667.865	566.648	0.236204	0.0354178	0.293521	DDX42	19	48620404	48669305	+	4083	protein_coding	DEAD-box helicase 42 [Source:HGNC Symbol;Acc:HGNC:18676] && Q810A7.3 RecName: Full=ATP-dependent RNA helicase DDX42; AltName: Full=DEAD box protein 42	-
novel.616	136.319	142.888	169.798	95.7453	95.3319	139.07	149.668	110.049	0.44403	0.035485	0.293833	-	AAGW02082716	2043	8871	-	876	-	- && Q9Y2E5.4 RecName: Full=Epididymis-specific alpha-mannosidase; AltName: Full=Mannosidase alpha class 2B member 2; Flags: Precursor && PF01074:Glycosyl hydrolases family 38 N-terminal domain	-
ENSOCUG00000011411	7612.41	7068.27	7306.03	7078.91	6058.09	6290.86	7328.9	6475.95	0.178595	0.0357998	0.294325	-	1	49500632	49523212	+	1597	protein_coding	- && Q9WTP7.3 RecName: Full=GTP:AMP phosphotransferase AK3, mitochondrial; AltName: Full=Adenylate kinase 3; Short=AK 3; AltName: Full=Adenylate kinase 3 alpha-like 1	-
ENSOCUG00000006637	44.8173	58.4068	55.656	36.4248	27.0943	35.79	52.96	33.1031	0.677347	0.0358007	1	SLC23A2	4	11502672	11564198	-	2280	protein_coding	solute carrier family 23 member 2 [Source:HGNC Symbol;Acc:HGNC:10973] && Q9UGH3.1 RecName: Full=Solute carrier family 23 member 2; AltName: Full=Na(+)/L-ascorbic acid transporter 2; AltName: Full=Nucleobase transporter-like 1 protein; AltName: Full=Sodium-dependent vitamin C transporter 2; Short=hSVCT2; AltName: Full=Yolk sac permease-like molecule 2	-
ENSOCUG00000015005	175.534	234.67	246.207	123.844	169.59	198.379	218.804	163.938	0.415244	0.0358128	0.294325	GPC4	X	107647213	107767393	-	3442	protein_coding	glypican 4 [Source:HGNC Symbol;Acc:HGNC:4452] && O75487.4 RecName: Full=Glypican-4; AltName: Full=K-glypican; Contains: RecName: Full=Secreted glypican-4; Flags: Precursor	-
ENSOCUG00000005082	2463.08	2629.35	2467.73	2175.08	2266.89	2267.04	2520.05	2236.34	0.172103	0.0358547	0.294325	QARS1	9	16714431	16721643	-	2384	protein_coding	glutaminyl-tRNA synthetase 1 [Source:HGNC Symbol;Acc:HGNC:9751] && Q3MHH4.1 RecName: Full=Glutamine--tRNA ligase; AltName: Full=Glutaminyl-tRNA synthetase; Short=GlnRS	-
ENSOCUG00000011060	179.269	211.725	161.308	126.967	144.503	151.34	184.101	140.937	0.383433	0.0360361	0.294486	MYO1B	7	131681732	131911017	+	4641	protein_coding	myosin IB [Source:HGNC Symbol;Acc:HGNC:7596] && O43795.3 RecName: Full=Unconventional myosin-Ib; AltName: Full=MYH-1c; AltName: Full=Myosin I alpha; Short=MMI-alpha; Short=MMIa	-
ENSOCUG00000016074	118.579	159.576	147.158	100.949	111.388	104.302	141.771	105.546	0.423722	0.0362224	0.295042	TSC22D2	14	44296046	44344943	+	2921	protein_coding	TSC22 domain family member 2 [Source:HGNC Symbol;Acc:HGNC:29095] && O75157.3 RecName: Full=TSC22 domain family protein 2; AltName: Full=TSC22-related-inducible leucine zipper protein 4	TSC22
ENSOCUG00000022109	125.115	109.513	94.3322	70.7683	82.2865	83.8508	109.653	78.9685	0.473371	0.0364931	0.29676	-	AAGW02077833	98157	99105	-	537	protein_coding	- && Q95330.1 RecName: Full=Cellular tumor antigen p53; AltName: Full=Tumor suppressor p53	P53
ENSOCUG00000005593	151.258	167.92	166.968	84.2975	151.528	120.663	162.049	118.829	0.445887	0.0365225	0.29676	FXYD6	1	98652972	98659055	+	746	protein_coding	FXYD domain containing ion transport regulator 6 [Source:HGNC Symbol;Acc:HGNC:4030] && Q3MHZ5.1 RecName: Full=FXYD domain-containing ion transport regulator 6; AltName: Full=Phosphohippolin; Flags: Precursor	-
novel.436	139.12	105.341	141.498	85.3382	91.318	106.347	128.653	94.3345	0.449664	0.0366399	0.297472	-	4	4529111	4531482	+	2266	-	- && - && -	-
ENSOCUG00000002395	225.954	239.885	259.414	179.002	193.674	205.537	241.751	192.738	0.326708	0.0367449	0.297618	USP21	13	31812215	31817146	-	2019	protein_coding	ubiquitin specific peptidase 21 [Source:HGNC Symbol;Acc:HGNC:12620] && B2GUX4.1 RecName: Full=Ubiquitin carboxyl-terminal hydrolase 21; AltName: Full=Deubiquitinating enzyme 21; AltName: Full=Ubiquitin thioesterase 21; AltName: Full=Ubiquitin-specific-processing protease 21	-
ENSOCUG00000013782	236.225	240.928	196.211	138.414	205.716	173.837	224.455	172.656	0.377058	0.0369329	0.297618	PHKA2	X	4502508	4749458	-	6917	protein_coding	Oryctolagus cuniculus phosphorylase kinase regulatory subunit alpha 2 (PHKA2), mRNA. [Source:RefSeq mRNA;Acc:NM_001135681] && P46018.1 RecName: Full=Phosphorylase b kinase regulatory subunit alpha, liver isoform; Short=Phosphorylase kinase alpha L subunit	-
ENSOCUG00000008635	208.214	231.541	265.074	139.455	161.563	232.124	234.943	177.714	0.40257	0.0369454	0.297618	-	13	127947972	128084797	-	3200	protein_coding	- && Q9NR34.1 RecName: Full=Mannosyl-oligosaccharide 1,2-alpha-mannosidase IC; AltName: Full=HMIC; AltName: Full=Mannosidase alpha class 1C member 1; AltName: Full=Processing alpha-1,2-mannosidase IC; Short=Alpha-1,2-mannosidase IC	-
ENSOCUG00000017427	389.35	322.28	344.313	239.363	311.083	301.658	351.981	284.035	0.309773	0.0369519	0.297618	HMGCR	GL018859	163335	193690	-	2928	protein_coding	3-hydroxy-3-methylglutaryl-CoA reductase [Source:HGNC Symbol;Acc:HGNC:5006] && Q29512.1 RecName: Full=3-hydroxy-3-methylglutaryl-coenzyme A reductase; Short=HMG-CoA reductase	-
ENSOCUG00000015422	267.97	356.699	299.033	214.386	239.835	278.139	307.901	244.12	0.333196	0.036954	0.297618	NCOA1	2	173744645	173901160	+	4776	protein_coding	nuclear receptor coactivator 1 [Source:HGNC Symbol;Acc:HGNC:7668] && Q4PJW2.1 RecName: Full=Nuclear receptor coactivator 1; Short=NCoA-1; AltName: Full=Steroid receptor coactivator 1; Short=SRC-1	bHLH
ENSOCUG00000015723	213.816	250.315	260.357	159.229	204.713	204.514	241.496	189.485	0.348892	0.0370144	0.297618	SLC15A3	1	193560546	193575083	-	2728	protein_coding	solute carrier family 15 member 3 [Source:HGNC Symbol;Acc:HGNC:18068] && Q8IY34.2 RecName: Full=Solute carrier family 15 member 3; AltName: Full=Osteoclast transporter; AltName: Full=Peptide transporter 3; AltName: Full=Peptide/histidine transporter 2	-
ENSOCUG00000009845	528.471	480.813	558.447	392.348	468.632	448.909	522.577	436.629	0.259596	0.0371031	0.297618	HIRA	GL018985	193287	283359	+	3612	protein_coding	histone cell cycle regulator [Source:HGNC Symbol;Acc:HGNC:4916] && P54198.2 RecName: Full=Protein HIRA; AltName: Full=TUP1-like enhancer of split protein 1	-
ENSOCUG00000010492	581.691	639.346	637.686	419.406	522.82	592.069	619.574	511.432	0.276233	0.0371611	0.297618	c-ets-1	1	88324031	88455961	+	1963	protein_coding	Oryctolagus cuniculus ETS proto-oncogene 1, transcription factor (ETS1), mRNA. [Source:RefSeq mRNA;Acc:NM_001082661] && P15062.1 RecName: Full=Transforming protein p68/c-ets-1	ETS
ENSOCUG00000016580	8416.32	8976.92	9270.97	7064.34	7770.05	8588.57	8888.07	7807.66	0.186949	0.0372108	0.297618	CTSB	2	38137489	38155479	+	3061	protein_coding	cathepsin B [Source:HGNC Symbol;Acc:HGNC:2527] && P07688.5 RecName: Full=Cathepsin B; AltName: Full=BCSB; Contains: RecName: Full=Cathepsin B light chain; Contains: RecName: Full=Cathepsin B heavy chain; Flags: Precursor	-
ENSOCUG00000015748	550.879	548.607	567.88	389.225	469.635	525.601	555.789	461.487	0.268062	0.0372116	0.297618	NPEPPS	19	39669675	39781321	-	2766	protein_coding	aminopeptidase puromycin sensitive [Source:HGNC Symbol;Acc:HGNC:7900] && P55786.2 RecName: Full=Puromycin-sensitive aminopeptidase; Short=PSA; AltName: Full=Cytosol alanyl aminopeptidase; Short=AAP-S	-
ENSOCUG00000009979	1309.97	1415.32	1288.58	1074.01	1215.23	1200.5	1337.96	1163.25	0.201418	0.0372268	0.297618	DDHD2	GL018706	5174616	5204241	-	5966	protein_coding	DDHD domain containing 2 [Source:HGNC Symbol;Acc:HGNC:29106] && O94830.2 RecName: Full=Phospholipase DDHD2; AltName: Full=DDHD domain-containing protein 2; AltName: Full=KIAA0725p; AltName: Full=SAM, WWE and DDHD domain-containing protein 1	-
ENSOCUG00000003689	709.607	1006.47	984.829	582.797	747.603	845.666	900.303	725.356	0.311091	0.0372335	0.297618	NID2	17	70920081	70996217	-	4251	protein_coding	nidogen 2 [Source:HGNC Symbol;Acc:HGNC:13389] && Q14112.3 RecName: Full=Nidogen-2; Short=NID-2; AltName: Full=Osteonidogen; Flags: Precursor	-
ENSOCUG00000023055	2997.16	3279.12	3185.6	2579.92	2847.92	2921.48	3153.96	2783.11	0.180287	0.0373847	0.297706	TXNDC5	12	1647400	1677274	-	2537	protein_coding	thioredoxin domain containing 5 [Source:HGNC Symbol;Acc:HGNC:21073] && Q8NBS9.2 RecName: Full=Thioredoxin domain-containing protein 5; AltName: Full=Endoplasmic reticulum resident protein 46; Short=ER protein 46; Short=ERp46; AltName: Full=Thioredoxin-like protein p46; Flags: Precursor	-
ENSOCUG00000001693	168.999	205.467	167.911	114.478	151.528	147.25	180.792	137.752	0.390054	0.0373974	0.297706	-	3	62302166	62473098	-	11997	pseudogene	- && P78527.3 RecName: Full=DNA-dependent protein kinase catalytic subunit; Short=DNA-PK catalytic subunit; Short=DNA-PKcs; AltName: Full=DNPK1; AltName: Full=p460	-
ENSOCUG00000014602	830.054	1037.76	916.909	617.141	838.921	844.644	928.242	766.902	0.274665	0.0375277	0.297907	ITGB5	14	94162711	94277879	+	2400	protein_coding	integrin subunit beta 5 [Source:HGNC Symbol;Acc:HGNC:6160] && P18084.1 RecName: Full=Integrin beta-5; Flags: Precursor	-
ENSOCUG00000015916	526.603	572.595	640.516	439.18	500.744	515.376	579.905	485.1	0.257357	0.0375645	0.297907	PIP4K2B	19	40227939	40259050	-	2930	protein_coding	phosphatidylinositol-5-phosphate 4-kinase type 2 beta [Source:HGNC Symbol;Acc:HGNC:8998] && P78356.1 RecName: Full=Phosphatidylinositol 5-phosphate 4-kinase type-2 beta; AltName: Full=1-phosphatidylinositol 5-phosphate 4-kinase 2-beta; AltName: Full=Diphosphoinositide kinase 2-beta; AltName: Full=Phosphatidylinositol 5-phosphate 4-kinase type II beta; Short=PI(5)P 4-kinase type II beta; Short=PIP…	-
ENSOCUG00000006255	24.276	21.9025	21.6964	11.4478	15.0524	5.11285	22.625	10.5377	1.1015	0.0376851	1	AGO3	GL018704	2280742	2410297	-	3268	protein_coding	argonaute RISC catalytic component 3 [Source:HGNC Symbol;Acc:HGNC:18421] && Q9H9G7.2 RecName: Full=Protein argonaute-3; Short=Argonaute3; Short=hAgo3; AltName: Full=Argonaute RISC catalytic component 3; AltName: Full=Eukaryotic translation initiation factor 2C 3; Short=eIF-2C 3; Short=eIF2C 3	-
ENSOCUG00000037071	641.448	742.601	642.403	581.757	590.054	550.143	675.484	573.985	0.234063	0.037777	0.297907	-	4	3850391	3853292	+	2651	lncRNA	- && -	-
ENSOCUG00000013280	81.2314	76.1374	88.6723	58.2797	63.2201	49.0834	82.0137	56.8611	0.529067	0.0379867	0.298685	ARHGEF3	9	23621853	23916688	-	2274	protein_coding	Rho guanine nucleotide exchange factor 3 [Source:HGNC Symbol;Acc:HGNC:683] && Q9NR81.1 RecName: Full=Rho guanine nucleotide exchange factor 3; AltName: Full=Exchange factor found in platelets and leukemic and neuronal tissues; Short=XPLN	-
ENSOCUG00000012661	111.11	165.834	123.575	70.7683	78.2725	129.866	133.506	92.9691	0.519812	0.0380335	0.298818	PTPRU	13	136276135	136363423	-	4431	protein_coding	protein tyrosine phosphatase receptor type U [Source:HGNC Symbol;Acc:HGNC:9683] && B1AUH1.1 RecName: Full=Receptor-type tyrosine-protein phosphatase U; Short=R-PTP-U; AltName: Full=Ftp-1; AltName: Full=Pancreatic carcinoma phosphatase 2; Short=PCP-2; AltName: Full=Protein-tyrosine phosphatase-lamda; Short=PTP-lambda; Short=PTPlambda; AltName: Full=Receptor-type protein-tyrosine phosphatase psi; S…	-
ENSOCUG00000034156	14.9391	13.5587	9.43322	3.12213	6.02096	4.09028	12.6437	4.41113	1.51565	0.038204	1	-	GL018763	1058453	1063692	-	2251	protein_coding	- && B7Z6K7.2 RecName: Full=Putative uncharacterized zinc finger protein 814; AltName: Full=Putative zinc finger protein LOC730051	-
novel.814	110.176	118.9	122.632	87.4196	81.283	91.0088	117.236	86.5705	0.437418	0.0382459	0.299534	-	GL018863	419896	533394	-	3537	-	- && Q7Z5N4.3 RecName: Full=Protein sidekick-1; Flags: Precursor && -	-
ENSOCUG00000006825	292.246	336.882	332.049	276.829	244.853	262.801	320.393	261.494	0.292706	0.0383364	0.299617	BRMS1L	17	55496021	55530664	+	1938	protein_coding	BRMS1 like transcriptional repressor [Source:HGNC Symbol;Acc:HGNC:20512] && A4FV29.1 RecName: Full=Breast cancer metastasis-suppressor 1-like protein >Q5PSV4.2 RecName: Full=Breast cancer metastasis-suppressor 1-like protein; AltName: Full=BRMS1-homolog protein p40; AltName: Full=BRMS1-like protein p40	-
ENSOCUG00000024969	223.153	248.229	269.79	161.31	192.671	227.011	247.057	193.664	0.350814	0.0383454	0.299617	FURIN	GL018738	1281206	1291324	+	2521	protein_coding	furin, paired basic amino acid cleaving enzyme [Source:HGNC Symbol;Acc:HGNC:8568] && P09958.2 RecName: Full=Furin; AltName: Full=Dibasic-processing enzyme; AltName: Full=Paired basic amino acid residue-cleaving enzyme; Short=PACE; Flags: Precursor	-
ENSOCUG00000010323	1013.06	1073.22	1043.31	710.805	926.225	991.894	1043.2	876.308	0.251136	0.0383864	0.299702	CDC42BPB	GL018751	611901	769058	+	7232	protein_coding	CDC42 binding protein kinase beta [Source:HGNC Symbol;Acc:HGNC:1738] && Q9Y5S2.2 RecName: Full=Serine/threonine-protein kinase MRCK beta; AltName: Full=CDC42-binding protein kinase beta; Short=CDC42BP-beta; AltName: Full=DMPK-like beta; AltName: Full=Myotonic dystrophy kinase-related CDC42-binding kinase beta; Short=MRCK beta; Short=Myotonic dystrophy protein kinase-like beta	-
ENSOCUG00000006563	182.07	207.553	221.681	158.188	136.475	179.972	203.768	158.212	0.365098	0.0385142	0.299903	GLI3	10	24950515	25228857	-	6949	protein_coding	GLI family zinc finger 3 [Source:HGNC Symbol;Acc:HGNC:4319] && Q5IS56.1 RecName: Full=Transcriptional activator GLI3; AltName: Full=GLI3 form of 190 kDa; Short=GLI3-190; AltName: Full=GLI3 full length protein; Short=GLI3FL; Contains: RecName: Full=Transcriptional repressor GLI3R; AltName: Full=GLI3 C-terminally truncated form; AltName: Full=GLI3 form of 83 kDa; Short=GLI3-83	zf-C2H2
ENSOCUG00000006688	711.475	788.492	682.965	566.146	592.061	687.168	727.644	615.125	0.241716	0.0386244	0.299912	PDXDC1	6	11471997	11537046	+	5234	protein_coding	pyridoxal dependent decarboxylase domain containing 1 [Source:HGNC Symbol;Acc:HGNC:28995] && Q6P996.2 RecName: Full=Pyridoxal-dependent decarboxylase domain-containing protein 1	-
ENSOCUG00000000552	737.618	650.819	708.435	478.727	613.135	653.423	698.957	581.761	0.26492	0.0386537	0.299912	-	GL018767	253225	297448	-	2346	protein_coding	- && P52272.3 RecName: Full=Heterogeneous nuclear ribonucleoprotein M; Short=hnRNP M	-
ENSOCUG00000000848	647.983	719.655	778.241	464.157	596.075	695.348	715.293	585.193	0.289313	0.03872	0.300193	SUPT6H	19	19463733	19490163	-	5574	protein_coding	SPT6 homolog, histone chaperone and transcription elongation factor [Source:HGNC Symbol;Acc:HGNC:11470] && Q7KZ85.2 RecName: Full=Transcription elongation factor SPT6; Short=hSPT6; AltName: Full=Histone chaperone suppressor of Ty6; AltName: Full=Tat-cotransactivator 2 protein; Short=Tat-CT2 protein	-
ENSOCUG00000008879	186.739	257.616	235.831	131.129	161.563	218.83	226.728	170.507	0.409649	0.0387787	0.300197	ARID1B	12	147346687	147519957	+	5097	protein_coding	AT-rich interaction domain 1B [Source:HGNC Symbol;Acc:HGNC:18040] && Q8NFD5.2 RecName: Full=AT-rich interactive domain-containing protein 1B; Short=ARID domain-containing protein 1B; AltName: Full=BRG1-associated factor 250b; Short=BAF250B; AltName: Full=BRG1-binding protein hELD/OSA1; AltName: Full=Osa homolog 2; Short=hOsa2; AltName: Full=p250R	ARID
ENSOCUG00000017765	362.273	283.69	344.313	242.485	275.961	283.252	330.092	267.233	0.305923	0.0387808	0.300197	PPP4R3A	20	14269332	14315892	+	2743	protein_coding	protein phosphatase 4 regulatory subunit 3A [Source:HGNC Symbol;Acc:HGNC:20219] && Q6IN85.1 RecName: Full=Serine/threonine-protein phosphatase 4 regulatory subunit 3A; AltName: Full=SMEK homolog 1	-
ENSOCUG00000011101	19.6076	16.6877	16.9798	11.4478	7.02446	4.09028	17.7583	7.52085	1.24265	0.0388977	1	-	GL019107	152532	152915	+	300	protein_coding	- && Q9Y2Y9.1 RecName: Full=Krueppel-like factor 13; AltName: Full=Basic transcription element-binding protein 3; Short=BTE-binding protein 3; AltName: Full=Novel Sp1-like zinc finger transcription factor 1; AltName: Full=RANTES factor of late activated T-lymphocytes 1; Short=RFLAT-1; AltName: Full=Transcription factor BTEB3; AltName: Full=Transcription factor NSLP1	zf-C2H2
ENSOCUG00000013304	112.977	120.986	96.2189	63.4833	101.353	68.5122	110.06	77.7828	0.498447	0.0389006	0.300892	-	12	20299979	20302446	-	1101	protein_coding	- && P06140.1 RecName: Full=RLA class I histocompatibility antigen, alpha chain 19-1; Flags: Precursor	-
ENSOCUG00000027279	1.86739	5.21489	1.88664	0	0	0	2.98964	0	3.98427	0.0389232	1	CHRND	GL018736	139116	147010	+	2686	protein_coding	cholinergic receptor nicotinic delta subunit [Source:HGNC Symbol;Acc:HGNC:1965] && Q07001.1 RecName: Full=Acetylcholine receptor subunit delta; Flags: Precursor	-
ENSOCUG00000002530	116.712	136.63	173.571	90.5418	112.391	111.46	142.304	104.798	0.441093	0.0390484	0.301567	PTGS1	GL018699	4844439	4872392	-	3539	protein_coding	prostaglandin-endoperoxide synthase 1 [Source:HGNC Symbol;Acc:HGNC:9604] && O97554.1 RecName: Full=Prostaglandin G/H synthase 1; AltName: Full=Cyclooxygenase-1; Short=COX-1; AltName: Full=Prostaglandin H2 synthase 1; Short=PGH synthase 1; Short=PGHS-1; Short=PHS 1; AltName: Full=Prostaglandin-endoperoxide synthase 1; Flags: Precursor	-
ENSOCUG00000012813	28.0108	32.3323	33.0163	16.6514	20.0699	14.316	31.1198	17.0124	0.869831	0.0391891	1	ADCK2	GL018834	283592	306489	+	2109	protein_coding	aarF domain containing kinase 2 [Source:HGNC Symbol;Acc:HGNC:19039] && Q7Z695.1 RecName: Full=Uncharacterized aarF domain-containing protein kinase 2	-
ENSOCUG00000013769	538.741	617.443	606.556	364.248	467.628	587.978	587.58	473.285	0.311542	0.0392915	0.302548	SH3PXD2A	18	51496651	51726407	-	5599	protein_coding	SH3 and PX domains 2A [Source:HGNC Symbol;Acc:HGNC:23664] && Q5TCZ1.1 RecName: Full=SH3 and PX domain-containing protein 2A; AltName: Full=Adapter protein TKS5; AltName: Full=Five SH3 domain-containing protein; AltName: Full=SH3 multiple domains protein 1; AltName: Full=Tyrosine kinase substrate with five SH3 domains	-
ENSOCUG00000003178	1423.88	1506.06	1651.76	1273.83	1261.39	1439.78	1527.23	1325	0.204972	0.0393539	0.302548	SREBF2	GL018734	657101	719318	-	3943	protein_coding	sterol regulatory element binding transcription factor 2 [Source:HGNC Symbol;Acc:HGNC:11290] && Q3T1I5.1 RecName: Full=Sterol regulatory element-binding protein 2; Short=SREBP-2; AltName: Full=Sterol regulatory element-binding transcription factor 2; Contains: RecName: Full=Processed sterol regulatory element-binding protein 2	bHLH
ENSOCUG00000026334	61.6238	55.2779	48.1094	29.1399	35.1223	40.9028	55.0037	35.055	0.649455	0.0394735	1	GPNMB	10	8328055	8360348	+	2846	protein_coding	glycoprotein nmb [Source:HGNC Symbol;Acc:HGNC:4462] && Q14956.2 RecName: Full=Transmembrane glycoprotein NMB; AltName: Full=Transmembrane glycoprotein HGFIN; Flags: Precursor	-
novel.115	0	8.34383	1.88664	0	0	0	3.41016	0	4.17052	0.0394901	1	-	12	145210470	145210772	-	303	-	- && - && -	-
ENSOCUG00000014916	141.921	115.771	151.875	95.7453	89.311	118.618	136.522	101.225	0.433531	0.0395479	0.30311	SEMA4B	GL018738	1453100	1475205	-	3189	protein_coding	semaphorin 4B [Source:HGNC Symbol;Acc:HGNC:10730] && Q9NPR2.3 RecName: Full=Semaphorin-4B; Flags: Precursor	-
ENSOCUG00000029251	14.9391	25.0315	12.2632	5.20355	6.02096	10.2257	17.4113	7.15007	1.27833	0.0396558	1	-	GL019182	23996	29728	-	2015	protein_coding	- && Q9BY31.2 RecName: Full=Zinc finger protein 717; AltName: Full=Krueppel-like factor X17	zf-C2H2
ENSOCUG00000003883	1647.97	1845.03	1832.88	1453.87	1564.45	1641.23	1775.29	1553.18	0.192567	0.0397197	0.303696	BRCA1	19	43690060	43783636	-	7655	protein_coding	BRCA1 DNA repair associated [Source:HGNC Symbol;Acc:HGNC:1100] && P38398.2 RecName: Full=Breast cancer type 1 susceptibility protein; AltName: Full=RING finger protein 53; AltName: Full=RING-type E3 ubiquitin transferase BRCA1	-
ENSOCUG00000034034	266.103	268.045	301.863	238.323	196.685	238.259	278.67	224.422	0.313133	0.039775	0.303886	-	GL018773	472524	478203	+	1706	protein_coding	- && P23352.3 RecName: Full=Anosmin-1; AltName: Full=Adhesion molecule-like X-linked; AltName: Full=Kallmann syndrome protein; Flags: Precursor	-
ENSOCUG00000003323	46.6847	40.6762	46.2228	22.8956	20.0699	36.8126	44.5279	26.5927	0.745191	0.0398011	1	ARHGAP28	9	54931798	55137834	-	3196	protein_coding	Rho GTPase activating protein 28 [Source:HGNC Symbol;Acc:HGNC:25509] && Q9P2N2.3 RecName: Full=Rho GTPase-activating protein 28; AltName: Full=Rho-type GTPase-activating protein 28	-
ENSOCUG00000004205	14.9391	8.34383	15.0932	2.08142	4.01398	7.158	12.792	4.4178	1.53623	0.0398976	1	PRSS35	12	70513198	70514439	+	1242	protein_coding	serine protease 35 [Source:HGNC Symbol;Acc:HGNC:21387] && Q8N3Z0.2 RecName: Full=Inactive serine protease 35; Flags: Precursor	-
ENSOCUG00000031603	104.574	125.157	156.592	85.3382	91.318	105.325	128.774	93.9937	0.454158	0.0399602	0.304778	-	GL018949	244868	246425	+	1502	protein_coding	- && Q52MB2.2 RecName: Full=Coiled-coil domain-containing protein 184	-
ENSOCUG00000005741	337.063	357.742	340.539	251.852	256.894	331.313	345.115	280.02	0.301167	0.0399834	0.304778	MARCHF6	11	35335937	35430288	+	5971	protein_coding	membrane associated ring-CH-type finger 6 [Source:HGNC Symbol;Acc:HGNC:30550] && O60337.2 RecName: Full=E3 ubiquitin-protein ligase MARCH6; AltName: Full=Doa10 homolog; AltName: Full=Membrane-associated RING finger protein 6; AltName: Full=Membrane-associated RING-CH protein VI; Short=MARCH-VI; AltName: Full=Protein TEB-4; AltName: Full=RING finger protein 176	-
ENSOCUG00000002898	276.373	370.257	309.41	205.02	233.814	308.816	318.68	249.217	0.353272	0.0400653	0.304936	FBLN7	2	97078434	97124088	+	2670	protein_coding	fibulin 7 [Source:HGNC Symbol;Acc:HGNC:26740] && Q53RD9.1 RecName: Full=Fibulin-7; Short=FIBL-7; Flags: Precursor	-
ENSOCUG00000005602	873.004	881.317	870.687	705.601	722.516	831.35	875.002	753.156	0.216259	0.0401975	0.305477	P3H1	13	123970553	123986701	+	2657	protein_coding	prolyl 3-hydroxylase 1 [Source:HGNC Symbol;Acc:HGNC:19316] && Q32P28.2 RecName: Full=Prolyl 3-hydroxylase 1; AltName: Full=Growth suppressor 1; AltName: Full=Leucine- and proline-enriched proteoglycan 1; Short=Leprecan-1; Flags: Precursor	-
ENSOCUG00000013689	4193.22	4150.01	3606.32	3631.04	3614.59	3251.78	3983.18	3499.13	0.186852	0.0403579	0.305898	LAPTM4B	3	113608337	113679339	+	1068	protein_coding	lysosomal protein transmembrane 4 beta [Source:HGNC Symbol;Acc:HGNC:13646] && Q4R6E8.1 RecName: Full=Lysosomal-associated transmembrane protein 4B [Macaca fascicularis]	-
ENSOCUG00000027883	192.341	189.822	156.592	149.862	146.51	117.596	179.585	137.989	0.379602	0.0404607	0.306244	KIAA0408	12	117039027	117068415	-	3187	protein_coding	KIAA0408 [Source:HGNC Symbol;Acc:HGNC:21636] && Q6ZU52.1 RecName: Full=Uncharacterized protein KIAA0408	-
ENSOCUG00000011202	583.559	637.26	595.236	411.08	540.883	556.279	605.352	502.747	0.267209	0.0406114	0.306536	BAZ1B	GL018765	1010223	1107808	+	4858	protein_coding	bromodomain adjacent to zinc finger domain 1B [Source:HGNC Symbol;Acc:HGNC:961] && Q9UIG0.2 RecName: Full=Tyrosine-protein kinase BAZ1B; AltName: Full=Bromodomain adjacent to zinc finger domain protein 1B; AltName: Full=Williams syndrome transcription factor; AltName: Full=Williams-Beuren syndrome chromosomal region 10 protein; AltName: Full=Williams-Beuren syndrome chromosomal region 9 protein; …	-
ENSOCUG00000030873	118.579	101.169	84.899	80.1347	71.2481	66.4671	101.549	72.6166	0.4844	0.0408795	0.307433	-	14	83395602	83400265	+	818	lncRNA	- && -	-
ENSOCUG00000021684	2.80108	2.08596	3.77329	0	0	0	2.88678	0	3.94298	0.0409555	1	-	3	91026040	91026807	-	768	protein_coding	- && P0C606.1 RecName: Full=SAGA-associated factor 29; Short=rSGF29; AltName: Full=Coiled-coil domain-containing protein 101; AltName: Full=SAGA complex-associated factor 29	-
ENSOCUG00000011918	2180.18	2262.22	2043.24	1861.83	1923.7	1958.22	2161.88	1914.58	0.175034	0.0410135	0.30776	STT3B	14	18745476	19007087	+	2881	protein_coding	STT3 oligosaccharyltransferase complex catalytic subunit B [Source:HGNC Symbol;Acc:HGNC:30611] && Q8TCJ2.1 RecName: Full=Dolichyl-diphosphooligosaccharide--protein glycosyltransferase subunit STT3B; Short=Oligosaccharyl transferase subunit STT3B; Short=STT3-B; AltName: Full=Source of immunodominant MHC-associated peptides homolog	-
ENSOCUG00000004060	1169.92	1353.79	1222.55	889.807	1112.87	1174.93	1248.75	1059.21	0.236964	0.0410223	0.30776	AP2B1	19	24639114	24781763	+	2856	protein_coding	adaptor related protein complex 2 subunit beta 1 [Source:HGNC Symbol;Acc:HGNC:563] && Q08DS7.1 RecName: Full=AP-1 complex subunit beta-1; AltName: Full=Adaptor protein complex AP-1 subunit beta-1; AltName: Full=Adaptor-related protein complex 1 subunit beta-1; AltName: Full=Beta-1-adaptin; AltName: Full=Beta-adaptin 1; AltName: Full=Clathrin assembly protein complex 1 beta large chain; AltName: F…	-
ENSOCUG00000030033	81.2314	76.1374	83.0124	39.547	53.1852	70.5574	80.1271	54.4298	0.557797	0.041227	0.308368	-	GL018835	122951	130340	-	2315	protein_coding	- && Q96B18.2 RecName: Full=Dapper homolog 3; AltName: Full=Antagonist of beta-catenin Dapper homolog 3; AltName: Full=Arginine-rich region 1 protein; AltName: Full=Dapper antagonist of catenin 3	-
ENSOCUG00000015558	1329.58	1472.69	1547.99	1060.48	1232.29	1410.13	1450.09	1234.3	0.232257	0.0413237	0.308518	SLC44A2	GL018914	316046	328036	-	3599	protein_coding	solute carrier family 44 member 2 [Source:HGNC Symbol;Acc:HGNC:17292] && Q8IWA5.3 RecName: Full=Choline transporter-like protein 2; AltName: Full=Solute carrier family 44 member 2	-
ENSOCUG00000039414	717.077	722.784	749.941	547.413	646.25	671.829	729.934	621.831	0.231062	0.0413337	0.308518	-	GL019125	147591	152198	+	1496	protein_coding	- && O00584.2 RecName: Full=Ribonuclease T2; AltName: Full=Ribonuclease 6; Flags: Precursor	-
ENSOCUG00000034919	46.6847	29.2034	40.5629	16.6514	16.0559	32.7223	38.817	21.8098	0.834817	0.041352	1	-	1	86179750	86181517	+	1590	lncRNA	- && -	-
ENSOCUG00000007731	2519.11	2243.45	2609.23	2085.58	2197.65	2211.82	2457.26	2165.02	0.182937	0.04155	0.309384	PDZRN3	9	40878979	41131458	-	4131	protein_coding	PDZ domain containing ring finger 3 [Source:HGNC Symbol;Acc:HGNC:17704] && Q9UPQ7.2 RecName: Full=E3 ubiquitin-protein ligase PDZRN3; AltName: Full=Ligand of Numb protein X 3; AltName: Full=PDZ domain-containing RING finger protein 3; AltName: Full=Semaphorin cytoplasmic domain-associated protein 3; Short=Protein SEMACAP3	-
ENSOCUG00000002396	660.122	607.014	589.576	529.721	489.705	560.369	618.904	526.598	0.233363	0.0415799	0.309384	PKD2	15	62078368	62134878	-	4419	protein_coding	polycystin 2, transient receptor potential cation channel [Source:HGNC Symbol;Acc:HGNC:9009] && Q13563.3 RecName: Full=Polycystin-2; AltName: Full=Autosomal dominant polycystic kidney disease type II protein; AltName: Full=Polycystic kidney disease 2 protein; AltName: Full=Polycystwin; AltName: Full=R48321; AltName: Full=Transient receptor potential cation channel subfamily P member 2	-
novel.804	40.1488	66.7506	64.1459	32.262	36.1258	39.8803	57.0151	36.0894	0.657046	0.0416716	1	-	GL018845	257800	259085	+	1286	-	- && Q8VHK1.3 RecName: Full=Caskin-2 && -	-
ENSOCUG00000006500	130.717	144.974	118.859	92.6232	79.276	118.618	131.517	96.8391	0.440806	0.0417982	0.310266	SLC4A4	15	78490760	78947960	-	4323	protein_coding	solute carrier family 4 member 4 [Source:HGNC Symbol;Acc:HGNC:11030] && Q9XSZ4.1 RecName: Full=Electrogenic sodium bicarbonate cotransporter 1; Short=Sodium bicarbonate cotransporter; AltName: Full=Na(+)/HCO3(-) cotransporter; AltName: Full=Solute carrier family 4 member 4	-
ENSOCUG00000003860	246.495	211.725	231.114	119.682	207.723	196.334	229.778	174.579	0.396114	0.0418252	0.310266	PEX6	12	32467636	32479553	-	3091	protein_coding	peroxisomal biogenesis factor 6 [Source:HGNC Symbol;Acc:HGNC:8859] && Q13608.2 RecName: Full=Peroxisome assembly factor 2; Short=PAF-2; AltName: Full=Peroxin-6; AltName: Full=Peroxisomal biogenesis factor 6; AltName: Full=Peroxisomal-type ATPase 1	-
ENSOCUG00000007244	343.599	382.773	388.649	254.974	326.136	329.268	371.674	303.459	0.291754	0.0418539	0.310266	PJA1	X	47758003	47795847	-	2192	protein_coding	praja ring finger ubiquitin ligase 1 [Source:HGNC Symbol;Acc:HGNC:16648] && Q8NG27.2 RecName: Full=E3 ubiquitin-protein ligase Praja-1; Short=Praja1; AltName: Full=RING finger protein 70	-
ENSOCUG00000031980	5.60216	5.21489	18.8664	2.08142	3.01048	3.06771	9.8945	2.71987	1.866	0.041859	1	-	GL018718	698872	700026	+	1155	lncRNA	- && -	-
ENSOCUG00000017304	124.181	126.2	130.178	69.7276	95.3319	113.505	126.853	92.855	0.449443	0.0420011	0.310665	KIAA0232	GL019201	61268	111642	+	6556	protein_coding	KIAA0232 [Source:HGNC Symbol;Acc:HGNC:28992] && Q92628.5 RecName: Full=Uncharacterized protein KIAA0232	-
ENSOCUG00000000149	2082.14	2346.7	2130.02	1503.83	2059.17	2007.31	2186.29	1856.77	0.235365	0.0421315	0.311384	-	X	44255459	44329939	+	1921	protein_coding	moesin [Source:HGNC Symbol;Acc:HGNC:7373] && P26038.3 RecName: Full=Moesin; AltName: Full=Membrane-organizing extension spike protein	-
ENSOCUG00000006227	2097.08	2099.52	1914	1567.31	1795.25	1945.95	2036.86	1769.5	0.202825	0.0421977	0.311384	JAK1	13	101498503	101593550	+	4083	protein_coding	Janus kinase 1 [Source:HGNC Symbol;Acc:HGNC:6190] && P23458.2 RecName: Full=Tyrosine-protein kinase JAK1; AltName: Full=Janus kinase 1; Short=JAK-1	-
ENSOCUG00000012740	328.66	295.163	279.223	243.526	248.867	246.44	301.016	246.277	0.289818	0.0424873	0.312599	N4BP1	GL018732	2097764	2137957	+	2959	protein_coding	NEDD4 binding protein 1 [Source:HGNC Symbol;Acc:HGNC:29850] && O75113.4 RecName: Full=NEDD4-binding protein 1; Short=N4BP1	-
ENSOCUG00000011474	433.234	483.942	529.204	311.172	404.408	458.112	482.127	391.231	0.300975	0.0425132	0.312599	RNF157	GL018843	454991	538068	+	5163	protein_coding	ring finger protein 157 [Source:HGNC Symbol;Acc:HGNC:29402] && Q96PX1.3 RecName: Full=RING finger protein 157	-
ENSOCUG00000014102	40.1488	37.5472	39.6195	29.1399	13.0454	25.5643	39.1052	22.5832	0.794975	0.0426668	1	JCAD	16	4963478	4998321	-	4526	protein_coding	junctional cadherin 5 associated [Source:HGNC Symbol;Acc:HGNC:29283] && Q9P266.3 RecName: Full=Junctional protein associated with coronary artery disease; Short=JCAD	-
ENSOCUG00000008397	15159.5	15368.3	14226.2	13722.8	13375.6	13276	14918	13458.1	0.148556	0.0428382	0.313733	CTSV	1	75647592	75711574	-	1676	protein_coding	cathepsin V [Source:HGNC Symbol;Acc:HGNC:2538] && Q9GL24.1 RecName: Full=Cathepsin L1; AltName: Full=Cathepsin L; Contains: RecName: Full=Cathepsin L1 heavy chain; Contains: RecName: Full=Cathepsin L1 light chain; Flags: Precursor	-
novel.633	99.9052	125.157	116.029	74.9311	84.2935	91.0088	113.697	83.4111	0.445134	0.0428744	0.313733	-	AAGW02083097	1	857	+	636	-	- && Q8N531.1 RecName: Full=F-box/LRR-repeat protein 6; AltName: Full=F-box and leucine-rich repeat protein 6; AltName: Full=F-box protein FBL6; AltName: Full=FBL6A && -	-
ENSOCUG00000016288	10304.2	10779.2	9654.9	8366.27	9311.42	9617.28	10246.1	9098.32	0.171338	0.0429147	0.313733	HSP90B1	4	83093902	83110802	+	3441	protein_coding	heat shock protein 90 beta family member 1 [Source:HGNC Symbol;Acc:HGNC:12028] && Q4R520.1 RecName: Full=Endoplasmin; AltName: Full=Heat shock protein 90 kDa beta member 1; Flags: Precursor	-
novel.157	54.1542	71.9655	85.8423	44.7505	41.1433	55.2188	70.654	47.0375	0.586706	0.0431114	0.314449	-	13	143321756	143328200	+	1334	-	- && Q8K0Z9.2 RecName: Full=Probable G-protein coupled receptor 153; AltName: Full=G-protein coupled receptor PGR1 && PF00001:7 transmembrane receptor (rhodopsin family)	7tm_1
ENSOCUG00000022486	285.71	334.796	361.292	222.712	286.999	281.207	327.266	263.639	0.311121	0.0433889	0.31578	PLEKHO2	17	7407910	7430371	-	1914	protein_coding	pleckstrin homology domain containing O2 [Source:HGNC Symbol;Acc:HGNC:30026] && Q8TD55.1 RecName: Full=Pleckstrin homology domain-containing family O member 2; Short=PH domain-containing family O member 2; AltName: Full=Pleckstrin homology domain-containing family Q member 1; Short=PH domain-containing family Q member 1	-
ENSOCUG00000025121	547.145	534.005	485.811	474.564	411.433	437.66	522.32	441.219	0.243553	0.0435215	0.316514	ALDH6A1	20	30932325	30955386	+	3211	protein_coding	aldehyde dehydrogenase 6 family member A1 [Source:HGNC Symbol;Acc:HGNC:7179] && Q02252.2 RecName: Full=Methylmalonate-semialdehyde dehydrogenase [acylating], mitochondrial; Short=MMSDH; Short=Malonate-semialdehyde dehydrogenase [acylating]; AltName: Full=Aldehyde dehydrogenase family 6 member A1; Flags: Precursor	-
ENSOCUG00000014000	610.636	581.982	619.763	512.029	487.698	550.143	604.127	516.623	0.226164	0.0439232	0.317779	TAF7	3	23346058	23347107	-	1050	protein_coding	TATA-box binding protein associated factor 7 [Source:HGNC Symbol;Acc:HGNC:11541] && Q6R1L1.1 RecName: Full=Transcription initiation factor TFIID subunit 7	-
ENSOCUG00000009306	106.441	102.212	113.199	86.3789	63.2201	84.8734	107.284	78.1575	0.458431	0.0439502	0.317779	LARP6	GL018775	819158	841251	-	1659	protein_coding	La ribonucleoprotein 6, translational regulator [Source:HGNC Symbol;Acc:HGNC:24012] && Q9BRS8.1 RecName: Full=La-related protein 6; AltName: Full=Acheron; Short=Achn; AltName: Full=La ribonucleoprotein domain family member 6	-
ENSOCUG00000001422	552.747	604.928	496.188	443.342	485.691	466.292	551.287	465.109	0.244269	0.0441876	0.318586	ZNF740	4	37022390	37030776	+	4163	protein_coding	zinc finger protein 740 [Source:HGNC Symbol;Acc:HGNC:27465] && Q8NDX6.1 RecName: Full=Zinc finger protein 740; AltName: Full=OriLyt TD-element-binding protein 7	zf-C2H2
ENSOCUG00000002859	717.077	744.687	657.496	599.449	600.089	623.768	706.42	607.769	0.216569	0.0442295	0.318586	ADAMTS5	14	156130576	156177566	-	4414	protein_coding	ADAM metallopeptidase with thrombospondin type 1 motif 5 [Source:HGNC Symbol;Acc:HGNC:221] && Q9UNA0.2 RecName: Full=A disintegrin and metalloproteinase with thrombospondin motifs 5; Short=ADAM-TS 5; Short=ADAM-TS5; Short=ADAMTS-5; AltName: Full=A disintegrin and metalloproteinase with thrombospondin motifs 11; Short=ADAM-TS 11; Short=ADAMTS-11; AltName: Full=ADMP-2; AltName: Full=Aggrecanase-2; …	-
ENSOCUG00000016822	141.921	140.802	146.215	104.071	100.349	122.709	142.98	109.043	0.391206	0.0442534	0.318586	PDCD4	18	58498898	58531412	+	3195	protein_coding	programmed cell death 4 [Source:HGNC Symbol;Acc:HGNC:8763] && Q53EL6.2 RecName: Full=Programmed cell death protein 4; AltName: Full=Neoplastic transformation inhibitor protein; AltName: Full=Nuclear antigen H731-like; AltName: Full=Protein 197/15a	-
ENSOCUG00000026470	59.7564	63.6217	79.2391	45.7912	43.1502	48.0608	67.5391	45.6674	0.565362	0.0445308	0.320121	CYB561	19	48320505	48338833	-	1173	protein_coding	cytochrome b561 [Source:HGNC Symbol;Acc:HGNC:2571] && Q95204.1 RecName: Full=Cytochrome b561; AltName: Full=Cytochrome b-561	-
ENSOCUG00000017620	116.712	73.0085	121.689	53.0762	62.2166	97.1442	103.803	70.8124	0.554213	0.0445675	0.320154	-	GL018733	2179759	2184374	+	750	protein_coding	- && P22000.1 RecName: Full=Serum amyloid A-2 protein; Flags: Precursor	-
ENSOCUG00000000978	2775.87	2860.89	3158.24	2231.28	2570.95	2833.54	2931.67	2545.26	0.20389	0.0446449	0.32048	LOXL1	GL019108	1684	18083	+	1907	protein_coding	lysyl oxidase like 1 [Source:HGNC Symbol;Acc:HGNC:6665] && Q08397.2 RecName: Full=Lysyl oxidase homolog 1; AltName: Full=Lysyl oxidase-like protein 1; Short=LOL; Flags: Precursor	-
ENSOCUG00000002424	428477	365579	417603	401423	325603	330287	403886	352438	0.196584	0.0447206	0.320607	-	GL018733	2135282	2139361	-	554	protein_coding	- && P35543.1 RecName: Full=Serum amyloid A-3 protein; Flags: Precursor	-
ENSOCUG00000003174	1042	1112.86	1114.06	850.26	891.103	1067.56	1089.64	936.309	0.21862	0.0447776	0.32074	FARP1	8	100020117	100245352	+	4581	protein_coding	FERM, ARH/RhoGEF and pleckstrin domain protein 1 [Source:HGNC Symbol;Acc:HGNC:3591] && Q9Y4F1.1 RecName: Full=FERM, RhoGEF and pleckstrin domain-containing protein 1; AltName: Full=Chondrocyte-derived ezrin-like protein; AltName: Full=Pleckstrin homology domain-containing family C member 2; Short=PH domain-containing family C member 2	-
ENSOCUG00000007728	210.081	244.057	211.304	149.862	171.597	202.469	221.814	174.643	0.343554	0.044887	0.321293	TTYH2	GL018908	230763	263893	+	1734	protein_coding	tweety family member 2 [Source:HGNC Symbol;Acc:HGNC:13877] && Q9BSA4.3 RecName: Full=Protein tweety homolog 2; Short=hTTY2	-
ENSOCUG00000022122	17.7402	11.4728	19.8098	4.16284	3.01048	12.2709	16.3409	6.48139	1.33815	0.0448953	1	ZNF467	GL018806	859867	866585	+	2960	protein_coding	zinc finger protein 467 [Source:HGNC Symbol;Acc:HGNC:23154] && Q7Z7K2.1 RecName: Full=Zinc finger protein 467	zf-C2H2
ENSOCUG00000005218	436.969	425.535	356.576	308.05	329.146	369.148	406.36	335.448	0.276206	0.0451254	0.322536	MTUS1	2	67917049	68071376	+	4602	protein_coding	microtubule associated scaffold protein 1 [Source:HGNC Symbol;Acc:HGNC:29789] && Q9ULD2.2 RecName: Full=Microtubule-associated tumor suppressor 1; AltName: Full=AT2 receptor-binding protein; AltName: Full=Angiotensin-II type 2 receptor-interacting protein; AltName: Full=Mitochondrial tumor suppressor 1	-
ENSOCUG00000003867	1213.8	1236.97	1097.08	922.069	985.431	1145.28	1182.62	1017.59	0.216554	0.0452722	0.323123	SON	GL018729	364136	394286	+	7655	protein_coding	SON DNA binding protein [Source:HGNC Symbol;Acc:HGNC:11183] && P18583.4 RecName: Full=Protein SON; AltName: Full=Bax antagonist selected in saccharomyces 1; Short=BASS1; AltName: Full=Negative regulatory element-binding protein; Short=NRE-binding protein; AltName: Full=Protein DBP-5; AltName: Full=SON3	-
ENSOCUG00000005946	1110.16	1053.41	960.302	937.68	833.904	933.607	1041.29	901.73	0.207721	0.0454241	0.323976	SLC44A1	1	7607353	7778502	-	3093	protein_coding	solute carrier family 44 member 1 [Source:HGNC Symbol;Acc:HGNC:18798] && Q8WWI5.1 RecName: Full=Choline transporter-like protein 1; AltName: Full=CDw92; AltName: Full=Solute carrier family 44 member 1; AltName: CD_antigen=CD92	-
ENSOCUG00000006393	329.594	350.441	325.446	223.753	277.968	313.929	335.16	271.883	0.301059	0.0454583	0.323988	SSH3	1	194761747	194767569	+	3005	protein_coding	slingshot protein phosphatase 3 [Source:HGNC Symbol;Acc:HGNC:30581] && Q8K330.1 RecName: Full=Protein phosphatase Slingshot homolog 3; AltName: Full=SSH-like protein 3; Short=SSH-3L; Short=mSSH-3L	-
ENSOCUG00000007890	10.2706	11.4728	10.3765	1.04071	3.01048	6.13543	10.7066	3.39554	1.6535	0.0454779	1	-	GL018806	805717	856250	-	15034	pseudogene	- && A2VEC9.1 RecName: Full=SCO-spondin; Flags: Precursor	-
ENSOCUG00000003221	233.423	135.587	184.891	147.781	132.461	138.047	184.634	139.43	0.407941	0.0456705	0.324609	KDM7A	GL018774	45744	172523	+	5013	protein_coding	lysine demethylase 7A [Source:HGNC Symbol;Acc:HGNC:22224] && Q6ZMT4.2 RecName: Full=Lysine-specific demethylase 7A; AltName: Full=JmjC domain-containing histone demethylation protein 1D; AltName: Full=Lysine-specific demethylase 7	-
ENSOCUG00000013380	8298.67	7978.79	7184.34	7258.95	6890.99	6758.17	7820.6	6969.37	0.166246	0.045768	0.324609	ADAM9	GL018706	4281694	4414541	-	2849	protein_coding	ADAM metallopeptidase domain 9 [Source:HGNC Symbol;Acc:HGNC:216] && Q13443.1 RecName: Full=Disintegrin and metalloproteinase domain-containing protein 9; Short=ADAM 9; AltName: Full=Cellular disintegrin-related protein; AltName: Full=Meltrin-gamma; AltName: Full=Metalloprotease/disintegrin/cysteine-rich protein 9; AltName: Full=Myeloma cell metalloproteinase; Flags: Precursor	-
ENSOCUG00000023342	446.306	455.782	484.868	356.963	369.286	435.615	462.318	387.288	0.255521	0.0457732	0.324609	RTN2	GL019006	131895	140643	-	2789	protein_coding	reticulon 2 [Source:HGNC Symbol;Acc:HGNC:10468] && O70622.1 RecName: Full=Reticulon-2; AltName: Full=Neuroendocrine-specific protein-like 1; Short=NSP-like protein 1; AltName: Full=Neuroendocrine-specific protein-like I; Short=NSP-like protein I; Short=NSPLI	-
novel.256	4.66847	3.12894	3.77329	0	1.00349	0	3.8569	0.334498	3.39885	0.0458895	1	-	16	5544	12593	-	295	-	- && Q8IYJ2.3 RecName: Full=Uncharacterized protein C10orf67, mitochondrial; Flags: Precursor && -	-
ENSOCUG00000013054	1309.04	1343.36	1517.81	1104.19	1146.99	1345.7	1390.07	1198.96	0.213455	0.045898	0.324889	UBE2H	7	14658899	14766969	+	1729	protein_coding	ubiquitin conjugating enzyme E2 H [Source:HGNC Symbol;Acc:HGNC:12484] && P62256.1 RecName: Full=Ubiquitin-conjugating enzyme E2 H; AltName: Full=(E3-independent) E2 ubiquitin-conjugating enzyme H; AltName: Full=E2 ubiquitin-conjugating enzyme H; AltName: Full=UbcH2; AltName: Full=Ubiquitin carrier protein H; AltName: Full=Ubiquitin-conjugating enzyme E2-20K; AltName: Full=Ubiquitin-protein ligase…	-
ENSOCUG00000005439	46.6847	52.1489	48.1094	35.3841	35.1223	21.474	48.981	30.6601	0.674968	0.0460495	1	CCNJL	3	41645371	41705413	-	2950	protein_coding	cyclin J like [Source:HGNC Symbol;Acc:HGNC:25876] && Q8IV13.3 RecName: Full=Cyclin-J-like protein	-
ENSOCUG00000007650	380.947	383.816	394.309	304.928	330.15	336.426	386.357	323.834	0.254559	0.0461456	0.32563	ELMO2	GL018725	1306097	1334869	-	3837	protein_coding	engulfment and cell motility 2 [Source:HGNC Symbol;Acc:HGNC:17233] && Q8BHL5.1 RecName: Full=Engulfment and cell motility protein 2; AltName: Full=Protein ced-12 homolog A	-
ENSOCUG00000026930	532.205	640.389	649.006	473.523	499.74	560.369	607.2	511.211	0.247701	0.046478	0.32705	RGL2	12	23698671	23706902	-	2818	protein_coding	ral guanine nucleotide dissociation stimulator like 2 [Source:HGNC Symbol;Acc:HGNC:9769] && Q5TJE5.1 RecName: Full=Ral guanine nucleotide dissociation stimulator-like 2; Short=RalGDS-like 2; AltName: Full=Ras-associated protein RAB2L	-
ENSOCUG00000008157	2.80108	3.12894	5.65993	1.04071	0	0	3.86332	0.346903	3.40075	0.0465601	1	STAP1	15	82093832	82143618	-	1315	protein_coding	signal transducing adaptor family member 1 [Source:HGNC Symbol;Acc:HGNC:24133] && Q9ULZ2.1 RecName: Full=Signal-transducing adaptor protein 1; Short=STAP-1; AltName: Full=BCR downstream-signaling protein 1; AltName: Full=Docking protein BRDG1; AltName: Full=Stem cell adaptor protein 1	-
ENSOCUG00000005428	175.534	103.255	141.498	104.071	102.356	104.302	140.096	103.577	0.43866	0.0465792	0.327531	ALOX5	18	6719392	6757640	-	2190	protein_coding	arachidonate 5-lipoxygenase [Source:HGNC Symbol;Acc:HGNC:435] && P48999.3 RecName: Full=Arachidonate 5-lipoxygenase; Short=5-LO; Short=5-lipoxygenase	-
ENSOCUG00000013547	3239.92	3566.99	3624.24	2703.76	3155.99	3283.48	3477.05	3047.74	0.189989	0.0466989	0.328142	OAT	GL018780	797563	846793	+	3063	protein_coding	ornithine aminotransferase [Source:HGNC Symbol;Acc:HGNC:8091] && Q3ZCF5.1 RecName: Full=Ornithine aminotransferase, mitochondrial; AltName: Full=Ornithine--oxo-acid aminotransferase; Flags: Precursor	-
ENSOCUG00000038430	10.2706	3.12894	2.82997	2.08142	0	0	5.40984	0.693807	2.98465	0.0467884	1	NSG2	3	54957991	55048928	+	881	protein_coding	neuronal vesicle trafficking associated 2 [Source:HGNC Symbol;Acc:HGNC:24955] && Q9Y328.1 RecName: Full=Neuron-specific protein family member 2; AltName: Full=Protein p19; Short=Hmp19	-
ENSOCUG00000006137	1173.65	1159.79	1283.86	1037.59	1020.55	1110.51	1205.77	1056.22	0.191281	0.0468212	0.328539	-	GL018746	337817	352598	+	2304	protein_coding	- && P09668.4 RecName: Full=Pro-cathepsin H; Contains: RecName: Full=Cathepsin H mini chain; Contains: RecName: Full=Cathepsin H; Contains: RecName: Full=Cathepsin H heavy chain; Contains: RecName: Full=Cathepsin H light chain; Flags: Precursor	-
ENSOCUG00000007065	38.2814	29.2034	24.5264	17.6921	9.03145	22.4966	30.6704	16.4067	0.905186	0.0469286	1	CLCN2	14	81354972	81367823	+	3313	protein_coding	Oryctolagus cuniculus chloride voltage-gated channel 2 (CLCN2), mRNA. [Source:RefSeq mRNA;Acc:NM_001082751] && P51789.1 RecName: Full=Chloride channel protein 2; Short=ClC-2; AltName: Full=PKA-activated chloride channel	-
ENSOCUG00000009433	684.398	666.463	691.455	554.698	563.964	637.062	680.772	585.241	0.218294	0.046936	0.328565	LPIN2	9	59024782	59132239	+	3651	protein_coding	lipin 2 [Source:HGNC Symbol;Acc:HGNC:14450] && Q92539.1 RecName: Full=Phosphatidate phosphatase LPIN2; AltName: Full=Lipin-2	-
ENSOCUG00000015864	85.8998	91.7821	78.2958	63.4833	64.2236	54.1963	85.3259	60.6344	0.491792	0.0469449	0.328565	ABLIM1	18	62012100	62333308	-	3659	protein_coding	actin binding LIM protein 1 [Source:HGNC Symbol;Acc:HGNC:78] && Q8K4G5.1 RecName: Full=Actin-binding LIM protein 1; Short=abLIM-1; AltName: Full=Actin-binding LIM protein family member 1	-
ENSOCUG00000011360	154.059	166.877	150.932	106.152	107.374	146.228	157.289	119.918	0.39065	0.0469524	0.328565	SLC4A3	7	160805461	160818122	+	4340	protein_coding	solute carrier family 4 member 3 [Source:HGNC Symbol;Acc:HGNC:11029] && O18917.1 RecName: Full=Anion exchange protein 3; Short=AE 3; Short=Anion exchanger 3; AltName: Full=Anion exchanger 3 brain isoform; AltName: Full=Neuronal band 3-like protein; AltName: Full=Solute carrier family 4 member 3	-
novel.629	190.474	215.897	251.867	135.292	163.57	208.604	219.412	169.155	0.375002	0.0469566	0.328565	-	AAGW02082985	5356	8499	-	1588	-	- && Q9NXH8.2 RecName: Full=Torsin-4A; AltName: Full=Torsin family 4 member A && -	-
ENSOCUG00000015730	222.219	249.272	188.664	131.129	184.643	194.288	220.052	170.02	0.370329	0.0470085	0.328697	TAOK1	19	18649686	18741843	-	3099	protein_coding	TAO kinase 1 [Source:HGNC Symbol;Acc:HGNC:29259] && Q5F2E8.1 RecName: Full=Serine/threonine-protein kinase TAO1; AltName: Full=Thousand and one amino acid protein 1	-
ENSOCUG00000033730	156.861	129.329	122.632	100.949	88.3075	117.596	136.274	102.284	0.415033	0.0471037	0.328902	-	GL018717	1779134	1861605	+	496	protein_coding	- && Q09666.2 RecName: Full=Neuroblast differentiation-associated protein AHNAK; AltName: Full=Desmoyokin	-
ENSOCUG00000007510	156.861	161.662	199.984	90.5418	144.503	152.363	172.836	129.136	0.420145	0.0472343	0.32949	LRIG1	9	33581863	33748518	-	4703	protein_coding	leucine rich repeats and immunoglobulin like domains 1 [Source:HGNC Symbol;Acc:HGNC:17360] && Q96JA1.2 RecName: Full=Leucine-rich repeats and immunoglobulin-like domains protein 1; Short=LIG-1; Flags: Precursor	-
ENSOCUG00000008707	146.59	186.693	126.405	92.6232	129.451	120.663	153.229	114.246	0.420593	0.0476661	0.330746	RTL5	X	50838827	50841913	-	1650	protein_coding	retrotransposon Gag like 5 [Source:HGNC Symbol;Acc:HGNC:29430] && Q5HYW3.1 RecName: Full=Retrotransposon gag domain-containing protein 4	-
ENSOCUG00000025719	1412.68	1657.29	1650.81	1096.91	1377.8	1525.68	1573.6	1333.46	0.238573	0.0477576	0.330844	-	6	10693859	10753795	-	4276	protein_coding	- && Q15155.5 RecName: Full=Nodal modulator 1; AltName: Full=pM5 protein; Flags: Precursor	-
ENSOCUG00000015958	1230.61	1416.36	1387.63	1038.63	1190.14	1261.85	1344.87	1163.54	0.208543	0.0477955	0.330844	GALNT2	16	37580612	37778172	-	3593	protein_coding	polypeptide N-acetylgalactosaminyltransferase 2 [Source:HGNC Symbol;Acc:HGNC:4124] && Q10471.1 RecName: Full=Polypeptide N-acetylgalactosaminyltransferase 2; AltName: Full=Polypeptide GalNAc transferase 2; Short=GalNAc-T2; Short=pp-GaNTase 2; AltName: Full=Protein-UDP acetylgalactosaminyltransferase 2; AltName: Full=UDP-GalNAc:polypeptide N-acetylgalactosaminyltransferase 2; Contains: RecName: Fu…	-
ENSOCUG00000030934	5.60216	1.04298	1.88664	0	0	0	2.84393	0	3.925	0.0479162	1	-	12	155339532	155342333	-	1377	lncRNA	- && -	-
ENSOCUG00000002737	32.6793	46.934	65.0892	16.6514	27.0943	40.9028	48.2342	28.2162	0.772529	0.0479629	1	SEMA4G	18	49066100	49078681	+	3121	protein_coding	semaphorin 4G [Source:HGNC Symbol;Acc:HGNC:10735] && Q9NTN9.1 RecName: Full=Semaphorin-4G; Flags: Precursor	-
ENSOCUG00000005076	131.651	119.943	119.802	77.0125	96.3354	104.302	123.798	92.5501	0.41957	0.0480061	0.331144	-	GL018715	2813636	2927325	+	5335	protein_coding	- && Q86YV6.2 RecName: Full=Myosin light chain kinase family member 4; AltName: Full=Sugen kinase 85; Short=SgK085	-
ENSOCUG00000007685	661.989	717.569	718.812	486.011	644.243	636.039	699.457	588.765	0.248002	0.0480354	0.331144	ANGPTL2	GL018699	483838	684005	+	4073	protein_coding	angiopoietin like 2 [Source:HGNC Symbol;Acc:HGNC:490] && Q9UKU9.1 RecName: Full=Angiopoietin-related protein 2; AltName: Full=Angiopoietin-like protein 2; Flags: Precursor	-
ENSOCUG00000016236	367.875	511.059	482.981	223.753	370.289	448.909	453.972	347.65	0.384021	0.0488719	0.33469	COL15A1	1	14170778	14279816	-	4329	protein_coding	collagen type XV alpha 1 chain [Source:HGNC Symbol;Acc:HGNC:2192] && P39059.2 RecName: Full=Collagen alpha-1(XV) chain; Contains: RecName: Full=Restin; AltName: Full=Endostatin-XV; AltName: Full=Related to endostatin; AltName: Full=Restin-I; Contains: RecName: Full=Restin-2; AltName: Full=Restin-II; Contains: RecName: Full=Restin-3; AltName: Full=Restin-III; Contains: RecName: Full=Restin-4; AltN…	-
ENSOCUG00000009270	165.264	157.49	117.915	79.0939	114.398	130.889	146.89	108.127	0.440741	0.0491028	0.33558	SYNPO	3	32326948	32359502	+	5382	protein_coding	synaptopodin [Source:HGNC Symbol;Acc:HGNC:30672] && Q8N3V7.2 RecName: Full=Synaptopodin	-
ENSOCUG00000017583	389.35	451.61	364.122	311.172	351.223	338.471	401.694	333.622	0.266477	0.0491895	0.335613	NUP98	1	144593259	144723835	-	6066	protein_coding	nucleoporin 98 [Source:HGNC Symbol;Acc:HGNC:8068] && Q6PFD9.2 RecName: Full=Nuclear pore complex protein Nup98-Nup96; Contains: RecName: Full=Nuclear pore complex protein Nup98; AltName: Full=98 kDa nucleoporin; AltName: Full=Nucleoporin Nup98; Short=Nup98; Contains: RecName: Full=Nuclear pore complex protein Nup96; AltName: Full=96 kDa nucleoporin; AltName: Full=Nucleoporin Nup96; Short=Nup96; F…	-
novel.742	152.192	159.576	132.065	107.193	107.374	125.776	147.944	113.448	0.382097	0.0493121	0.336038	-	GL018765	950939	953426	+	1365	-	- && Q9NP71.1 RecName: Full=Carbohydrate-responsive element-binding protein; Short=ChREBP; AltName: Full=Class D basic helix-loop-helix protein 14; Short=bHLHd14; AltName: Full=MLX interactor; AltName: Full=MLX-interacting protein-like; AltName: Full=WS basic-helix-loop-helix leucine zipper protein; Short=WS-bHLH; AltName: Full=Williams-Beuren syndrome chromosomal region 14 protein && PF00010:Hel…	HLH
ENSOCUG00000010592	585.426	635.174	672.589	425.65	551.922	599.227	631.063	525.6	0.263433	0.0493409	0.336038	BMP1	GL018798	471607	502423	-	4041	protein_coding	bone morphogenetic protein 1 [Source:HGNC Symbol;Acc:HGNC:1067] && P98063.2 RecName: Full=Bone morphogenetic protein 1; Short=BMP-1; AltName: Full=Mammalian tolloid protein; Short=mTld; AltName: Full=Procollagen C-proteinase; Short=PCP; Flags: Precursor	-
ENSOCUG00000007901	93.3694	83.4383	95.2756	60.3612	62.2166	73.6251	90.6944	65.401	0.472729	0.0494012	0.336038	SEMA6D	17	24802001	25155711	-	3412	protein_coding	semaphorin 6D [Source:HGNC Symbol;Acc:HGNC:16770] && Q8NFY4.1 RecName: Full=Semaphorin-6D; Flags: Precursor	-
novel.829	235.291	213.811	227.341	140.496	174.608	215.762	225.481	176.955	0.349753	0.0494392	0.336038	-	GL018905	215112	220368	-	1507	-	- && O15031.3 RecName: Full=Plexin-B2; AltName: Full=MM1; Flags: Precursor && PF01403:Sema domain	Sema
ENSOCUG00000006982	357.605	347.312	378.272	282.032	278.971	337.448	361.063	299.484	0.270169	0.0496379	0.336133	STON1	2	137787872	137802561	-	3246	protein_coding	stonin 1 [Source:HGNC Symbol;Acc:HGNC:17003] && Q9Y6Q2.2 RecName: Full=Stonin-1; AltName: Full=Stoned B-like factor	-
ENSOCUG00000014424	167.131	165.834	139.612	113.437	122.426	129.866	157.525	121.91	0.368993	0.0497146	0.336133	HFE	12	10974401	10980901	-	1224	protein_coding	homeostatic iron regulator [Source:HGNC Symbol;Acc:HGNC:4886] && Q9GKZ0.1 RecName: Full=Hereditary hemochromatosis protein homolog; Flags: Precursor	-
ENSOCUG00000015569	230.622	226.326	313.183	156.106	211.737	231.101	256.711	199.648	0.363034	0.0497308	0.336133	ANKS1A	12	24979180	25187564	+	4649	protein_coding	ankyrin repeat and sterile alpha motif domain containing 1A [Source:HGNC Symbol;Acc:HGNC:20961] && Q92625.4 RecName: Full=Ankyrin repeat and SAM domain-containing protein 1A; AltName: Full=Odin	-
ENSOCUG00000005513	1575.14	1920.12	1809.29	1322.74	1616.63	1627.93	1768.19	1522.43	0.215459	0.0497898	0.336133	FKBP5	12	25474864	25754366	-	1910	protein_coding	FKBP prolyl isomerase 5 [Source:HGNC Symbol;Acc:HGNC:3721] && Q13451.2 RecName: Full=Peptidyl-prolyl cis-trans isomerase FKBP5; Short=PPIase FKBP5; AltName: Full=51 kDa FK506-binding protein; Short=51 kDa FKBP; Short=FKBP-51; AltName: Full=54 kDa progesterone receptor-associated immunophilin; AltName: Full=Androgen-regulated protein 6; AltName: Full=FF1 antigen; AltName: Full=FK506-binding protei…	-
ENSOCUG00000008127	6525.59	6663.59	6553.26	5789.47	5975.81	6102.7	6580.81	5955.99	0.143887	0.04979	0.336133	CALD1	7	13255548	13449107	+	4485	protein_coding	Oryctolagus cuniculus caldesmon 1 (CALD1), mRNA. [Source:RefSeq mRNA;Acc:NM_001082256] && Q62736.1 RecName: Full=Non-muscle caldesmon; Short=CDM; AltName: Full=L-caldesmon	-
gene_id	M1	M2	M3	NC1	NC2	NC3	Mimic	M_NC	log2FoldChange	pvalue	padj	gene_name	gene_chr	gene_start	gene_end	gene_strand	gene_length	gene_biotype	gene_description	tf_family
ENSOCUG00000006901	18866.2	14282.5	19296.6	40024.7	30947.8	30836.6	17481.8	33936.4	-0.956923	3.35782e-15	3.35043e-11	ANKRD1	18	38909356	38917411	-	1913	protein_coding	Oryctolagus cuniculus ankyrin repeat domain 1 (ANKRD1), mRNA. [Source:RefSeq mRNA;Acc:NM_001082054] && Q9TU71.1 RecName: Full=Ankyrin repeat domain-containing protein 1; AltName: Full=Cardiac adriamycin-responsive protein; AltName: Full=Cardiac ankyrin repeat protein	-
ENSOCUG00000024446	838.457	823.953	975.395	1612.06	1453.06	1250.6	879.268	1438.57	-0.709869	7.09608e-10	1.77012e-06	ID2	GL019040	19219	19678	-	330	protein_coding	inhibitor of DNA binding 2 [Source:HGNC Symbol;Acc:HGNC:5361] && Q3ZC46.1 RecName: Full=DNA-binding protein inhibitor ID-2; AltName: Full=Inhibitor of DNA binding 2; AltName: Full=Inhibitor of differentiation 2	bHLH
ENSOCUG00000013509	334.262	274.303	302.806	572.39	483.684	467.315	303.791	507.796	-0.739737	5.4928e-08	6.8509e-05	SKIL	14	65271164	65306086	+	3712	protein_coding	SKI like proto-oncogene [Source:HGNC Symbol;Acc:HGNC:10897] && P12757.2 RecName: Full=Ski-like protein; AltName: Full=Ski-related oncogene; AltName: Full=Ski-related protein	-
ENSOCUG00000029637	84.9661	70.9225	64.1459	188.368	295.027	118.618	73.3449	200.671	-1.45201	6.74302e-08	7.47576e-05	-	GL018777	1134683	1147673	+	2159	protein_coding	- && Q9Z2F2.2 RecName: Full=2'-5'-oligoadenylate synthase-like protein 2; AltName: Full=54 kDa 2'-5'-oligoadenylate synthase-like protein; Short=p54 OASL; AltName: Full=M1204	-
ENSOCUG00000022364	9167.94	9524.48	9357.76	14727.1	16819.6	11393.5	9350.06	14313.4	-0.614338	7.64366e-08	7.62684e-05	-	AAGW02082989	7648	8447	-	405	protein_coding	- && Q01628.2 RecName: Full=Interferon-induced transmembrane protein 3; AltName: Full=Dispanin subfamily A member 2b; Short=DSPA2b; AltName: Full=Interferon-inducible protein 1-8U	-
ENSOCUG00000005073	7.46955	7.30085	12.2632	54.1169	129.451	18.4063	9.0112	67.3246	-2.89881	1.18326e-07	1	USP18	GL018809	638371	657958	+	1227	protein_coding	ubiquitin specific peptidase 18 [Source:HGNC Symbol;Acc:HGNC:12616] && Q9UMW8.1 RecName: Full=Ubl carboxyl-terminal hydrolase 18; AltName: Full=43 kDa ISG15-specific protease; Short=hUBP43; AltName: Full=ISG15-specific-processing protease; AltName: Full=Ubl thioesterase 18	-
ENSOCUG00000033803	920.622	927.208	988.602	1470.52	1367.76	1247.54	945.477	1361.94	-0.526365	1.3034e-07	0.000100041	-	1	78482190	78485859	-	240	protein_coding	CDC28 protein kinase regulatory subunit 2 [Source:HGNC Symbol;Acc:HGNC:2000] && P33552.1 RecName: Full=Cyclin-dependent kinases regulatory subunit 2; Short=CKS-2 >Q2KJI1.1 RecName: Full=Cyclin-dependent kinases regulatory subunit 2; Short=CKS-2	-
ENSOCUG00000008330	2636.75	2312.28	2946.94	4237.77	3526.28	3793.74	2631.99	3852.6	-0.549344	1.58722e-07	0.000113123	-	4	55834417	55854515	-	1598	protein_coding	- && Q16527.3 RecName: Full=Cysteine and glycine-rich protein 2; AltName: Full=Cysteine-rich protein 2; Short=CRP2; AltName: Full=LIM domain only protein 5; Short=LMO-5; AltName: Full=Smooth muscle cell LIM protein; Short=SmLIM >Q32LE9.3 RecName: Full=Cysteine and glycine-rich protein 2; AltName: Full=Cysteine-rich protein 2; Short=CRP2	-
ENSOCUG00000012631	3705.83	4339.83	4234.57	6385.8	5818.26	5229.43	4093.41	5811.16	-0.505619	1.91342e-07	0.00012386	-	2	137972400	137972894	-	495	protein_coding	- && Q9TTC6.3 RecName: Full=Peptidyl-prolyl cis-trans isomerase A; Short=PPIase A; AltName: Full=Cyclophilin 18; AltName: Full=Cyclophilin A; AltName: Full=Cyclosporin A-binding protein; AltName: Full=Rotamase A; Contains: RecName: Full=Peptidyl-prolyl cis-trans isomerase A, N-terminally processed	-
ENSOCUG00000024967	5143.72	5118.94	5537.3	7276.64	6941.17	6733.63	5266.65	6983.81	-0.407062	2.11026e-07	0.00012386	ID1	4	7598254	7599318	-	866	protein_coding	inhibitor of DNA binding 1, HLH protein [Source:HGNC Symbol;Acc:HGNC:5360] && P41134.3 RecName: Full=DNA-binding protein inhibitor ID-1; AltName: Full=Class B basic helix-loop-helix protein 24; Short=bHLHb24; AltName: Full=Inhibitor of DNA binding 1; AltName: Full=Inhibitor of differentiation 1	bHLH
ENSOCUG00000002271	7856.1	7674.24	8102.2	11253.2	10302.9	9892.35	7877.51	10482.8	-0.412163	2.53237e-07	0.000139535	-	X	33274555	33276386	+	489	protein_coding	RNA binding motif protein 3 [Source:HGNC Symbol;Acc:HGNC:9900] && W8E7I1.2 RecName: Full=RNA-binding protein 3; AltName: Full=RNA-binding motif protein 3	-
ENSOCUG00000034017	2124.15	2065.1	2259.26	3388.55	2819.82	2864.22	2149.5	3024.2	-0.492337	2.67966e-07	0.000139535	-	7	98210516	98210960	-	303	protein_coding	- && P61603.2 RecName: Full=10 kDa heat shock protein, mitochondrial; Short=Hsp10; AltName: Full=10 kDa chaperonin; AltName: Full=Chaperonin 10; Short=CPN10 >P61604.2 RecName: Full=10 kDa heat shock protein, mitochondrial; Short=Hsp10; AltName: Full=10 kDa chaperonin; AltName: Full=Chaperonin 10; Short=CPN10; AltName: Full=Early-pregnancy factor; Short=EPF	-
ENSOCUG00000002835	3363.17	3075.74	3569.53	4546.86	4435.44	4508.51	3336.15	4496.94	-0.43053	2.93669e-07	0.000139535	CCN2	12	122183259	122186281	-	2161	protein_coding	cellular communication network factor 2 [Source:HGNC Symbol;Acc:HGNC:2500] && O19113.1 RecName: Full=Connective tissue growth factor; AltName: Full=CCN family member 2; Flags: Precursor	-
ENSOCUG00000005304	15859.7	16060.8	15617.6	23818.7	20659.9	19588.4	15846.1	21355.7	-0.430491	6.79344e-07	0.000306833	-	10	40065951	40066358	+	408	protein_coding	- && Q6QAP7.3 RecName: Full=40S ribosomal protein S17 >P63273.2 RecName: Full=40S ribosomal protein S17 >P63274.2 RecName: Full=40S ribosomal protein S17 >P63275.2 RecName: Full=40S ribosomal protein S17 >P63276.2 RecName: Full=40S ribosomal protein S17	-
ENSOCUG00000021304	10858.9	11342.4	11639.7	17812.8	15305.3	13846.6	11280.3	15654.9	-0.472801	7.07273e-07	0.000306833	MYL12A	9	58768177	58821237	-	2291	protein_coding	myosin light chain 12A [Source:HGNC Symbol;Acc:HGNC:16701] && P24032.2 RecName: Full=Myosin regulatory light chain 2, smooth muscle minor isoform; Short=MLC-2; AltName: Full=DTNB; AltName: Full=G1; AltName: Full=Isoform L20-B1	-
ENSOCUG00000017763	55.0879	66.7506	67.9192	146.74	231.807	96.1217	63.2526	158.223	-1.32423	1.71762e-06	0.000659169	TLR3	2	63507453	63542185	+	3209	protein_coding	toll like receptor 3 [Source:HGNC Symbol;Acc:HGNC:11849] && O15455.1 RecName: Full=Toll-like receptor 3; AltName: CD_antigen=CD283; Flags: Precursor	-
ENSOCUG00000038874	3015.83	4119.77	3833.66	6678.23	5775.11	4515.67	3656.42	5656.34	-0.629566	2.05221e-06	0.000758404	-	3	111909066	111958385	-	522	protein_coding	- && P62273.2 RecName: Full=40S ribosomal protein S29 >P62275.2 RecName: Full=40S ribosomal protein S29 >P62274.2 RecName: Full=40S ribosomal protein S29 >P62276.2 RecName: Full=40S ribosomal protein S29 >Q5R9J0.1 RecName: Full=40S ribosomal protein S29	-
ENSOCUG00000015853	1674.11	1908.65	1619.68	2564.31	2422.43	2179.1	1734.15	2388.61	-0.462317	3.05539e-06	0.00108881	-	11	15458278	15463047	-	324	protein_coding	glutaredoxin [Source:HGNC Symbol;Acc:HGNC:4330] && P12864.1 RecName: Full=Glutaredoxin-1; AltName: Full=Thioltransferase-1; Short=TTase-1	-
ENSOCUG00000019393	1913.14	1993.13	1823.44	2866.11	2686.35	2301.81	1909.9	2618.09	-0.455137	3.90713e-06	0.00134432	SNORA74	3	21543198	21543399	+	202	snoRNA	Small nucleolar RNA SNORA74 [Source:RFAM;Acc:RF00090] && -	-
ENSOCUG00000026556	464.98	424.492	421.665	675.421	618.152	601.272	437.046	631.615	-0.530744	4.59852e-06	0.00152947	-	GL018805	674395	674877	-	483	protein_coding	- && P46778.2 RecName: Full=60S ribosomal protein L21	-
ENSOCUG00000004197	263.302	225.283	186.778	1713.01	2780.68	549.121	225.121	1680.94	-2.90049	5.76814e-06	0.0018566	-	AAGW02082736	1817	4681	+	1524	protein_coding	- && Q5T764.1 RecName: Full=Interferon-induced protein with tetratricopeptide repeats 1B; AltName: Full=Interferon-induced protein with tetratricopeptide repeats 1-like protein	-
ENSOCUG00000022823	4228.7	4370.08	4564.74	5383.59	5720.92	5678.34	4387.84	5594.28	-0.350463	6.5199e-06	0.00203299	ID3	13	129667293	129667820	+	418	protein_coding	inhibitor of DNA binding 3, HLH protein [Source:HGNC Symbol;Acc:HGNC:5362] && Q712G9.1 RecName: Full=DNA-binding protein inhibitor ID-3; AltName: Full=Inhibitor of DNA binding 3; AltName: Full=Inhibitor of differentiation 3	bHLH
ENSOCUG00000005679	6663.77	6959.8	6667.4	8340.25	8576.86	8420.87	6763.66	8445.99	-0.320528	1.00781e-05	0.00287313	-	18	45500155	45638090	+	977	protein_coding	- && P18669.2 RecName: Full=Phosphoglycerate mutase 1; AltName: Full=BPG-dependent PGAM 1; AltName: Full=Phosphoglycerate mutase isozyme B; Short=PGAM-B	-
ENSOCUG00000010021	56.9553	70.9225	90.5589	154.025	241.842	106.347	72.8123	167.405	-1.20161	1.05606e-05	0.00292704	CMPK2	GL018721	3351965	3364626	-	2328	protein_coding	cytidine/uridine monophosphate kinase 2 [Source:HGNC Symbol;Acc:HGNC:27015] && Q5EBM0.3 RecName: Full=UMP-CMP kinase 2, mitochondrial; AltName: Full=Nucleoside-diphosphate kinase; Flags: Precursor	-
ENSOCUG00000003528	119.513	173.134	188.664	249.77	305.062	281.207	160.437	278.68	-0.79812	1.11099e-05	0.0029842	ATOH8	2	100543944	100553597	-	1757	protein_coding	atonal bHLH transcription factor 8 [Source:HGNC Symbol;Acc:HGNC:24126] && Q99NA2.1 RecName: Full=Protein atonal homolog 8; AltName: Full=Helix-loop-helix protein mATH-6; Short=mATH6; AltName: Full=Okadin	bHLH
ENSOCUG00000036747	1444.42	1604.1	1869.66	2128.25	2368.25	2268.06	1639.4	2254.85	-0.459886	1.14586e-05	0.0029842	-	8	76667970	76669214	-	747	lncRNA	- && Q6NVA9.1 RecName: Full=Actin, cytoplasmic 1; AltName: Full=Beta-actin; Contains: RecName: Full=Actin, cytoplasmic 1, N-terminally processed	-
novel.55	28.0108	31.2894	30.1863	95.7453	106.37	46.0157	29.8288	82.7105	-1.47253	1.1664e-05	0.0029842	-	10	35712615	35728695	+	1190	-	- && Q5K651.1 RecName: Full=Sterile alpha motif domain-containing protein 9; Short=SAM domain-containing protein 9 && PF00536:SAM domain (Sterile alpha motif)	SAM_1
ENSOCUG00000003584	1974.76	1988.96	2233.79	2976.43	2724.49	2539.04	2065.84	2746.65	-0.410785	1.34745e-05	0.00320117	-	GL018700	704660	704977	-	318	processed_pseudogene	- && P08628.2 RecName: Full=Thioredoxin; Short=Trx	-
ENSOCUG00000029688	14.9391	5.21489	16.9798	47.8727	115.402	19.4288	12.3779	60.9011	-2.29002	1.73066e-05	1	HERC6	15	61633283	61689361	-	3188	protein_coding	HECT and RLD domain containing E3 ubiquitin protein ligase family member 6 [Source:HGNC Symbol;Acc:HGNC:26072] && Q8IVU3.2 RecName: Full=Probable E3 ubiquitin-protein ligase HERC6; AltName: Full=HECT domain and RCC1-like domain-containing protein 6; AltName: Full=HECT-type E3 ubiquitin transferase HERC6	-
ENSOCUG00000008457	2905.66	3015.25	3099.76	4267.95	3883.52	3592.29	3006.89	3914.59	-0.380567	1.78118e-05	0.00413316	NDUFAB1	6	14327557	14338302	-	728	protein_coding	NADH:ubiquinone oxidoreductase subunit AB1 [Source:HGNC Symbol;Acc:HGNC:7694] && O14561.3 RecName: Full=Acyl carrier protein, mitochondrial; Short=ACP; AltName: Full=CI-SDAP; AltName: Full=NADH-ubiquinone oxidoreductase 9.6 kDa subunit; Flags: Precursor >Q0MQC2.1 RecName: Full=Acyl carrier protein, mitochondrial; Short=ACP; AltName: Full=NADH-ubiquinone oxidoreductase 9.6 kDa subunit; Flags: Prec…	-
ENSOCUG00000009771	377.212	238.842	347.143	622.344	484.688	464.247	321.066	523.76	-0.703829	2.29142e-05	0.00487623	-	2	118061383	118077647	+	509	protein_coding	- && Q5RBU4.1 RecName: Full=Nuclear nucleic acid-binding protein C1D	-
ENSOCUG00000008771	8481.67	7698.22	7520.17	13304.4	11447.9	8863.64	7900.02	11205.3	-0.504223	2.39462e-05	0.00487623	IL1A	2	97560400	97570279	-	2253	protein_coding	Oryctolagus cuniculus interleukin 1 alpha (IL1A), mRNA. [Source:RefSeq mRNA;Acc:NM_001101684] && P04822.1 RecName: Full=Interleukin-1 alpha; Short=IL-1 alpha; Flags: Precursor	-
ENSOCUG00000026503	539.675	497.501	583.917	764.922	749.61	725.003	540.364	746.511	-0.465431	2.45751e-05	0.0049042	-	13	79257984	79316597	+	1450	protein_coding	- && P60467.2 RecName: Full=Protein transport protein Sec61 subunit beta >P60468.2 RecName: Full=Protein transport protein Sec61 subunit beta >Q5RB31.3 RecName: Full=Protein transport protein Sec61 subunit beta	-
ENSOCUG00000000827	3142.81	2583.46	2882.79	4655.09	3876.5	3435.84	2869.69	3989.14	-0.474942	2.66817e-05	0.0052202	SLMAP	9	24583219	24751719	+	5549	protein_coding	Sarcolemmal membrane-associated protein [Source:UniProtKB/Swiss-Prot;Acc:Q28623] && Q3URD3.2 RecName: Full=Sarcolemmal membrane-associated protein; Short=Sarcolemmal-associated protein	-
ENSOCUG00000022250	12856	13550.4	13274.4	18178.1	16377	15628	13226.9	16727.7	-0.338766	3.28686e-05	0.00593345	-	19	40522362	40526561	+	706	protein_coding	- && P84100.1 RecName: Full=60S ribosomal protein L19 >P84098.1 RecName: Full=60S ribosomal protein L19 >P84099.1 RecName: Full=60S ribosomal protein L19 >Q8HXN9.2 RecName: Full=60S ribosomal protein L19 >Q5RB99.1 RecName: Full=60S ribosomal protein L19 >Q3T0W9.1 RecName: Full=60S ribosomal protein L19 >D0VWQ5.1 RecName: Full=60S ribosomal protein L19	-
ENSOCUG00000016819	1188.59	1216.11	1225.38	1688.03	1532.34	1505.22	1210.03	1575.2	-0.380444	3.36713e-05	0.00593345	NPM3	18	49835466	49837466	-	905	protein_coding	nucleophosmin/nucleoplasmin 3 [Source:HGNC Symbol;Acc:HGNC:7931] && O75607.3 RecName: Full=Nucleoplasmin-3	-
ENSOCUG00000029103	53886.3	50348.7	48600	77915.9	66191.5	58559.6	50945	67555.6	-0.40713	5.01284e-05	0.00819969	COX3	MT	8637	9420	+	784	protein_coding	cytochrome c oxidase subunit III [Source:NCBI gene;Acc:808229] && O79433.1 RecName: Full=Cytochrome c oxidase subunit 3; AltName: Full=Cytochrome c oxidase polypeptide III	-
ENSOCUG00000012870	298.782	290.991	281.11	437.098	457.593	374.261	290.294	422.984	-0.543168	5.29778e-05	0.00844234	PMF1	13	36635545	36657913	-	609	protein_coding	polyamine modulated factor 1 [Source:HGNC Symbol;Acc:HGNC:9112] && Q6P1K2.2 RecName: Full=Polyamine-modulated factor 1; Short=PMF-1	-
ENSOCUG00000000851	49189.8	49332.9	43003.2	69139.6	61278.4	54905.9	47175.3	61774.6	-0.388986	5.46619e-05	0.00844234	-	19	19442381	19445077	-	525	protein_coding	- && P62752.1 RecName: Full=60S ribosomal protein L23a >P62750.1 RecName: Full=60S ribosomal protein L23a >P62751.1 RecName: Full=60S ribosomal protein L23a >Q24JY1.1 RecName: Full=60S ribosomal protein L23a	-
ENSOCUG00000014120	1525.66	1429.92	1457.43	2398.84	2017.02	1691.33	1471	2035.73	-0.468557	5.46671e-05	0.00844234	-	20	30384590	30398827	-	761	protein_coding	- && Q9Y324.1 RecName: Full=rRNA-processing protein FCF1 homolog >Q5RFQ0.1 RecName: Full=rRNA-processing protein FCF1 homolog >Q32PD0.1 RecName: Full=rRNA-processing protein FCF1 homolog	-
ENSOCUG00000024586	535.007	585.111	524.487	891.888	747.603	675.919	548.202	771.804	-0.493868	6.56625e-05	0.00977881	NUP43	GL018800	157956	174897	+	1553	protein_coding	nucleoporin 43 [Source:HGNC Symbol;Acc:HGNC:21182] && Q8NFH3.1 RecName: Full=Nucleoporin Nup43; AltName: Full=Nup107-160 subcomplex subunit Nup43; AltName: Full=p42	-
ENSOCUG00000022442	16235.1	17021.4	19635.3	25873.1	22212.3	21241.9	17630.6	23109.1	-0.390362	7.24171e-05	0.0106262	-	17	7907918	7908172	+	255	protein_coding	- && P42677.3 RecName: Full=40S ribosomal protein S27; AltName: Full=Metallopan-stimulin 1; Short=MPS-1 >Q6ZWU9.3 RecName: Full=40S ribosomal protein S27 >Q71TY3.3 RecName: Full=40S ribosomal protein S27 >Q2KHT7.3 RecName: Full=40S ribosomal protein S27	-
ENSOCUG00000028015	22170.6	22416.7	23475.5	33624.3	28650.8	26033.6	22687.6	29436.2	-0.375678	7.78599e-05	0.0111866	-	16	25786776	25787123	+	348	protein_coding	- && P61251.3 RecName: Full=40S ribosomal protein S26 >P62856.3 RecName: Full=40S ribosomal protein S26 >P62854.3 RecName: Full=40S ribosomal protein S26 >P62855.3 RecName: Full=40S ribosomal protein S26 >Q56JV1.3 RecName: Full=40S ribosomal protein S26 >P49171.4 RecName: Full=40S ribosomal protein S26	-
novel.872	150.325	154.361	148.102	227.915	244.853	229.056	150.929	233.941	-0.632804	8.19014e-05	0.0111866	-	GL019024	92298	92686	-	389	-	- && O43402.1 RecName: Full=ER membrane protein complex subunit 8; AltName: Full=Neighbor of COX4; AltName: Full=Protein FAM158B && PF03665:Uncharacterised protein family (UPF0172)	-
ENSOCUG00000012611	5090.5	4496.28	4485.5	7110.13	5824.28	5625.16	4690.76	6186.52	-0.399199	8.30446e-05	0.0111866	NET1	GL018750	1404394	1461325	+	2194	protein_coding	neuroepithelial cell transforming 1 [Source:HGNC Symbol;Acc:HGNC:14592] && Q7Z628.1 RecName: Full=Neuroepithelial cell-transforming gene 1 protein; AltName: Full=Proto-oncogene p65 Net1; AltName: Full=Rho guanine nucleotide exchange factor 8	-
ENSOCUG00000008193	37445.8	35810.7	42579.7	47652	48375.4	49328.8	38612	48452.1	-0.327491	8.36776e-05	0.0111866	ACTA2	18	36853674	36870923	-	1696	protein_coding	actin alpha 2, smooth muscle [Source:HGNC Symbol;Acc:HGNC:130] && P62738.1 RecName: Full=Actin, aortic smooth muscle; AltName: Full=Alpha-actin-2; Flags: Precursor >P62736.1 RecName: Full=Actin, aortic smooth muscle; AltName: Full=Alpha-actin-2; AltName: Full=Cell growth-inhibiting gene 46 protein; Flags: Precursor >P62737.1 RecName: Full=Actin, aortic smooth muscle; AltName: Full=Alpha-actin-2; …	-
ENSOCUG00000002862	39979.8	42018.5	40423.3	54687.2	50880.2	46758.1	40807.2	50775.2	-0.315305	9.41746e-05	0.0121881	RPS15	9	64291315	64291752	-	438	protein_coding	ribosomal protein S15 [Source:HGNC Symbol;Acc:HGNC:10388] && P62844.2 RecName: Full=40S ribosomal protein S15; AltName: Full=RIG protein >P62845.2 RecName: Full=40S ribosomal protein S15; AltName: Full=RIG protein >P62841.2 RecName: Full=40S ribosomal protein S15; AltName: Full=RIG protein >P62842.2 RecName: Full=40S ribosomal protein S15; AltName: Full=RIG protein >P62843.2 RecName: Full=40S rib…	-
ENSOCUG00000021710	1742.27	1734.47	1615.91	2613.22	2497.7	1869.26	1697.55	2326.73	-0.454883	9.52765e-05	0.0121881	CCL2	19	23720218	23722039	+	769	protein_coding	C-C motif chemokine ligand 2 [Source:HGNC Symbol;Acc:HGNC:10618] && P28292.1 RecName: Full=C-C motif chemokine 2; AltName: Full=Monocyte chemoattractant protein 1; AltName: Full=Monocyte chemotactic protein 1; Short=MCP-1; AltName: Full=Small-inducible cytokine A2; Flags: Precursor	-
ENSOCUG00000030143	1993.44	1845.03	2060.22	3087.79	2600.05	2263.97	1966.23	2650.6	-0.430649	9.93215e-05	0.0125447	-	7	21006370	21027283	+	830	protein_coding	- && P23935.3 RecName: Full=NADH dehydrogenase [ubiquinone] 1 alpha subcomplex subunit 5; AltName: Full=Complex I subunit B13; AltName: Full=Complex I-13kD-B; Short=CI-13kD-B; AltName: Full=NADH-ubiquinone oxidoreductase 13 kDa-B subunit	-
ENSOCUG00000000619	181.137	176.263	137.725	299.724	425.481	187.13	165.042	304.112	-0.882558	0.000103054	0.0128534	SAMD9L	10	35699236	35703990	+	4755	protein_coding	sterile alpha motif domain containing 9 like [Source:HGNC Symbol;Acc:HGNC:1349] && Q8IVG5.2 RecName: Full=Sterile alpha motif domain-containing protein 9-like; Short=SAM domain-containing protein 9-like	-
ENSOCUG00000012705	1664.78	1557.17	1723.45	2115.76	2116.37	2014.46	1648.46	2082.2	-0.336688	0.00010477	0.0129061	PHF5A	GL018734	993607	1002355	+	522	protein_coding	PHD finger protein 5A [Source:HGNC Symbol;Acc:HGNC:18000] && P83871.1 RecName: Full=PHD finger-like domain-containing protein 5A; Short=PHD finger-like domain protein 5A; AltName: Full=Splicing factor 3B-associated 14 kDa protein; Short=SF3b14b >P83870.1 RecName: Full=PHD finger-like domain-containing protein 5A; Short=PHD finger-like domain protein 5A; AltName: Full=Splicing factor 3B-associated…	-
ENSOCUG00000006340	383.748	333.753	328.276	581.757	455.586	472.428	348.592	503.257	-0.5289	0.000111111	0.0133575	MRPL50	1	11609388	11621383	+	480	protein_coding	mitochondrial ribosomal protein L50 [Source:HGNC Symbol;Acc:HGNC:16654] && Q8VDT9.2 RecName: Full=39S ribosomal protein L50, mitochondrial; Short=L50mt; Short=MRP-L50	-
ENSOCUG00000027981	588.227	442.223	518.827	2379.06	3937.71	921.336	516.426	2412.7	-2.22397	0.000118992	0.0141345	ISG15	GL019631	9664	22130	-	1756	protein_coding	ISG15 ubiquitin like modifier [Source:HGNC Symbol;Acc:HGNC:4053] && P05161.5 RecName: Full=Ubiquitin-like protein ISG15; AltName: Full=Interferon-induced 15 kDa protein; AltName: Full=Interferon-induced 17 kDa protein; Short=IP17; AltName: Full=Ubiquitin cross-reactive protein; Short=hUCRP; Flags: Precursor	-
ENSOCUG00000004023	1260.49	1255.75	1189.53	1613.1	2009	1435.69	1235.25	1685.93	-0.448921	0.000126807	0.0145543	G0S2	16	63003004	63003300	-	297	protein_coding	G0/G1 switch 2 [Source:HGNC Symbol;Acc:HGNC:30229] && Q61585.1 RecName: Full=G0/G1 switch protein 2; AltName: Full=G0S2-like protein	-
ENSOCUG00000012098	704.939	682.108	689.569	1149.98	879.061	851.802	692.205	960.282	-0.471916	0.000127986	0.0145543	-	10	25834382	25838956	+	824	protein_coding	- && Q9BYC8.1 RecName: Full=39S ribosomal protein L32, mitochondrial; Short=L32mt; Short=MRP-L32; Flags: Precursor	-
ENSOCUG00000008228	1211.93	1347.53	1298.95	1785.86	1635.7	1550.22	1286.14	1657.26	-0.365974	0.00012929	0.0145543	-	16	7509313	7510171	-	459	protein_coding	- && Q9TTC6.3 RecName: Full=Peptidyl-prolyl cis-trans isomerase A; Short=PPIase A; AltName: Full=Cyclophilin 18; AltName: Full=Cyclophilin A; AltName: Full=Cyclosporin A-binding protein; AltName: Full=Rotamase A; Contains: RecName: Full=Peptidyl-prolyl cis-trans isomerase A, N-terminally processed	-
ENSOCUG00000025399	419.229	381.73	438.645	558.861	600.089	541.963	413.201	566.971	-0.455699	0.000129819	0.0145543	-	4	20636245	20637150	+	837	pseudogene	- && Q9CR68.1 RecName: Full=Cytochrome b-c1 complex subunit Rieske, mitochondrial; AltName: Full=Complex III subunit 5; AltName: Full=Cytochrome b-c1 complex subunit 5; AltName: Full=Rieske iron-sulfur protein; Short=RISP; AltName: Full=Ubiquinol-cytochrome c reductase iron-sulfur subunit; Contains: RecName: Full=Cytochrome b-c1 complex subunit 11; AltName: Full=Complex III subunit IX; AltName: F…	-
ENSOCUG00000009485	1827.24	1950.37	1847.03	2555.98	2403.37	2188.3	1874.88	2382.55	-0.345853	0.00013718	0.0152086	POLR2G	GL018717	1590559	1593932	-	580	protein_coding	RNA polymerase II subunit G [Source:HGNC Symbol;Acc:HGNC:9194] && P62489.1 RecName: Full=DNA-directed RNA polymerase II subunit RPB7; Short=RNA polymerase II subunit B7; AltName: Full=DNA-directed RNA polymerase II subunit G >P62487.1 RecName: Full=DNA-directed RNA polymerase II subunit RPB7; Short=RNA polymerase II subunit B7; AltName: Full=DNA-directed RNA polymerase II subunit G; AltName: Full…	-
ENSOCUG00000016557	3980.34	3937.24	4100.62	5764.49	4820.79	4739.62	4006.07	5108.3	-0.350571	0.000145063	0.015733	-	19	13834385	13835905	+	548	protein_coding	- && Q9BRA2.1 RecName: Full=Thioredoxin domain-containing protein 17; AltName: Full=14 kDa thioredoxin-related protein; Short=TRP14; AltName: Full=Protein 42-9-9; AltName: Full=Thioredoxin-like protein 5	-
ENSOCUG00000021037	28.9445	26.0745	28.2997	57.239	130.454	40.9028	27.7729	76.1987	-1.45633	0.000161508	1	-	GL019053	1239	9408	-	2573	protein_coding	- && A7VK00.1 RecName: Full=Interferon-induced GTP-binding protein Mx2; AltName: Full=Myxovirus resistance protein 2	-
ENSOCUG00000002686	3274.46	3187.34	3163.9	4663.42	3868.47	3794.76	3208.57	4108.88	-0.356731	0.000161897	0.01737	FAM162A	14	96655427	96680173	-	487	protein_coding	family with sequence similarity 162 member A [Source:HGNC Symbol;Acc:HGNC:17865] && Q2NKR7.1 RecName: Full=Protein FAM162A; AltName: Full=E2-induced gene 5 protein homolog	-
ENSOCUG00000013278	358.538	393.203	356.576	552.617	826.879	413.119	369.439	597.538	-0.694333	0.000166306	0.0176532	DHX58	19	42938166	42946352	-	2667	protein_coding	DExH-box helicase 58 [Source:HGNC Symbol;Acc:HGNC:29517] && Q96C10.1 RecName: Full=Probable ATP-dependent RNA helicase DHX58; AltName: Full=Probable ATP-dependent helicase LGP2; AltName: Full=Protein D11Lgp2 homolog; AltName: Full=RIG-I-like receptor 3; Short=RLR-3; AltName: Full=RIG-I-like receptor LGP2; Short=RLR	-
ENSOCUG00000029328	121.38	130.372	89.6156	190.45	304.059	145.205	113.789	213.238	-0.907989	0.000170398	0.0178972	OASL	GL018777	1158356	1172159	+	2312	protein_coding	2'-5'-oligoadenylate synthetase like [Source:HGNC Symbol;Acc:HGNC:8090] && Q15646.2 RecName: Full=2'-5'-oligoadenylate synthase-like protein; AltName: Full=2'-5'-OAS-related protein; Short=2'-5'-OAS-RP; AltName: Full=59 kDa 2'-5'-oligoadenylate synthase-like protein; AltName: Full=Thyroid receptor-interacting protein 14; Short=TR-interacting protein 14; Short=TRIP-14; AltName: Full=p59 OASL; Shor…	-
ENSOCUG00000029093	3915.91	3962.28	4810	6444.08	5702.86	4843.92	4229.4	5663.62	-0.42118	0.000177285	0.0180422	-	MT	5107	5179	-	73	Mt_tRNA	- && -	-
ENSOCUG00000032040	1719.86	1604.1	1708.36	2361.37	2071.21	1997.08	1677.44	2143.22	-0.353227	0.000178405	0.0180422	MRPL33	2	158326199	158338803	-	565	protein_coding	mitochondrial ribosomal protein L33 [Source:HGNC Symbol;Acc:HGNC:14487] && Q3SZ47.1 RecName: Full=39S ribosomal protein L33, mitochondrial; Short=L33mt; Short=MRP-L33	-
ENSOCUG00000004238	62.5575	37.5472	43.3928	90.5418	89.311	109.415	47.8325	96.4226	-1.0071	0.000179011	0.0180422	-	12	128517199	128527529	-	582	protein_coding	- && Q96FX8.1 RecName: Full=p53 apoptosis effector related to PMP-22; AltName: Full=Keratinocyte-associated protein 1; Short=KCP-1; AltName: Full=P53-induced protein PIGPC1; AltName: Full=Transmembrane protein THW	-
ENSOCUG00000013753	326.793	306.636	266.96	468.319	414.443	399.825	300.13	427.529	-0.510385	0.000189136	0.0187032	SYTL2	1	130928305	131055433	+	7404	protein_coding	synaptotagmin like 2 [Source:HGNC Symbol;Acc:HGNC:15585] && Q9HCH5.3 RecName: Full=Synaptotagmin-like protein 2; AltName: Full=Breast cancer-associated antigen SGA-72M; AltName: Full=Exophilin-4	-
ENSOCUG00000001234	1.86739	10.4298	10.3765	27.0585	30.1048	34.7674	7.55791	30.6436	-2.03067	0.000189574	1	NIPAL4	3	38856000	38913494	+	2407	protein_coding	NIPA like domain containing 4 [Source:HGNC Symbol;Acc:HGNC:28018] && Q0D2K0.3 RecName: Full=Magnesium transporter NIPA4; AltName: Full=Ichthyin; AltName: Full=NIPA-like protein 4; AltName: Full=Non-imprinted in Prader-Willi/Angelman syndrome region protein 4	-
ENSOCUG00000021220	18617.9	20012.7	19668.3	25794	23910.3	22206.1	19432.9	23970.1	-0.302746	0.000206159	0.0197793	-	1	134690582	134691505	+	829	protein_coding	- && Q3T171.3 RecName: Full=60S ribosomal protein L36	-
ENSOCUG00000010189	279.174	234.67	267.904	351.76	397.384	368.126	260.583	372.423	-0.514073	0.000209562	0.0198712	LEP	7	16079679	16081684	-	554	protein_coding	Oryctolagus cuniculus leptin (LEP), mRNA. [Source:RefSeq mRNA;Acc:NM_001163069] && Q29406.1 RecName: Full=Leptin; AltName: Full=Obesity factor; Flags: Precursor	-
ENSOCUG00000004884	1009.32	1004.39	1006.52	1598.53	1361.74	1133.01	1006.75	1364.43	-0.438473	0.000217127	0.0201417	ABRACL	12	129480655	129495991	+	537	protein_coding	ABRA C-terminal like [Source:HGNC Symbol;Acc:HGNC:21230] && Q9P1F3.1 RecName: Full=Costars family protein ABRACL; AltName: Full=ABRA C-terminal-like protein	-
ENSOCUG00000009522	1712.39	1557.17	1740.43	2234.4	2077.23	2011.4	1670	2107.68	-0.335421	0.00021801	0.0201417	NDUFA7	GL018767	384792	391771	+	339	protein_coding	NADH:ubiquinone oxidoreductase subunit A7 [Source:HGNC Symbol;Acc:HGNC:7691] && Q9Z1P6.3 RecName: Full=NADH dehydrogenase [ubiquinone] 1 alpha subcomplex subunit 7; AltName: Full=Complex I-B14.5a; Short=CI-B14.5a; AltName: Full=NADH-ubiquinone oxidoreductase subunit B14.5a	-
novel.567	123.248	103.255	133.008	206.061	181.632	187.13	119.837	191.608	-0.674636	0.000222165	0.0201632	-	9	14436356	14436669	-	314	-	- && - && -	-
ENSOCUG00000009070	761.894	743.644	658.439	973.064	997.473	874.298	721.326	948.278	-0.394889	0.00025064	0.0220478	SEMA3C	7	35041203	35223811	+	4133	protein_coding	semaphorin 3C [Source:HGNC Symbol;Acc:HGNC:10725] && Q5RE75.1 RecName: Full=Semaphorin-3C; Flags: Precursor	-
ENSOCUG00000024883	2897.25	3297.9	2939.39	3916.19	4184.57	3497.19	3044.85	3865.98	-0.344705	0.000265039	0.0226031	-	15	76135394	76135954	-	369	protein_coding	- && P19875.1 RecName: Full=C-X-C motif chemokine 2; AltName: Full=Growth-regulated protein beta; Short=Gro-beta; AltName: Full=Macrophage inflammatory protein 2-alpha; Short=MIP2-alpha; Contains: RecName: Full=GRO-beta(5-73); AltName: Full=GRO-beta-T; AltName: Full=Hematopoietic synergistic factor; Short=HSF; AltName: Full=SB-251353; Flags: Precursor	-
ENSOCUG00000027946	868.335	792.664	944.266	1337.31	1200.18	994.961	868.422	1177.48	-0.438705	0.000268995	0.022746	-	17	68775898	68776218	-	321	protein_coding	- && P83883.2 RecName: Full=60S ribosomal protein L36a; AltName: Full=60S ribosomal protein L44 >P83884.2 RecName: Full=60S ribosomal protein L36a; AltName: Full=60S ribosomal protein L44 >P83881.2 RecName: Full=60S ribosomal protein L36a; AltName: Full=60S ribosomal protein L44; AltName: Full=Cell growth-inhibiting gene 15 protein; AltName: Full=Cell migration-inducing gene 6 protein >P83882.2 R…	-
ENSOCUG00000016813	110.176	106.384	104.709	223.753	170.594	142.137	107.089	178.828	-0.739114	0.000307411	0.0253499	OLR1	8	28639740	28684617	+	1868	protein_coding	oxidized low density lipoprotein receptor 1 [Source:HGNC Symbol;Acc:HGNC:8133] && Q9XTA8.2 RecName: Full=Oxidized low-density lipoprotein receptor 1; Short=Ox-LDL receptor 1; AltName: Full=Lectin-like oxidized LDL receptor 1; Short=LOX-1; Short=Lectin-like oxLDL receptor 1; AltName: Full=Lectin-type oxidized LDL receptor 1; Contains: RecName: Full=Oxidized low-density lipoprotein receptor 1, solu…	-
ENSOCUG00000025605	5812.24	5417.23	5485.42	8382.92	6722.41	6429.93	5571.63	7178.42	-0.36549	0.00031419	0.0256967	-	10	10003482	10005479	-	876	protein_coding	- && P00008.2 RecName: Full=Cytochrome c	-
ENSOCUG00000023846	1581.68	1471.64	1693.26	2413.41	2001.97	1832.45	1582.19	2082.61	-0.396129	0.000325387	0.0262636	-	8	37503424	37503678	+	255	protein_coding	- && P24051.3 RecName: Full=40S ribosomal protein S27-like >Q6ZWY3.3 RecName: Full=40S ribosomal protein S27-like >Q71UM5.3 RecName: Full=40S ribosomal protein S27-like	-
ENSOCUG00000029105	20489.9	20155.6	23756.6	35513.2	27945.3	23695	21467.4	29051.2	-0.436432	0.000329019	0.0262636	ND3	MT	9491	9837	+	347	protein_coding	NADH dehydrogenase subunit 3 [Source:NCBI gene;Acc:808221] && O79434.1 RecName: Full=NADH-ubiquinone oxidoreductase chain 3; AltName: Full=NADH dehydrogenase subunit 3	-
ENSOCUG00000022941	117.645	127.243	72.6358	175.88	300.045	134.979	105.842	203.635	-0.946282	0.000344539	0.0271019	DTX3L	14	96506945	96515135	-	3082	protein_coding	deltex E3 ubiquitin ligase 3L [Source:HGNC Symbol;Acc:HGNC:30323] && Q8TDB6.1 RecName: Full=E3 ubiquitin-protein ligase DTX3L; AltName: Full=B-lymphoma- and BAL-associated protein; AltName: Full=Protein deltex-3-like; AltName: Full=Rhysin-2; Short=Rhysin2	-
ENSOCUG00000022985	957.97	999.173	1216.89	1339.39	1447.04	1365.13	1058.01	1383.85	-0.387155	0.000348499	0.0271666	CEBPA	5	3189242	3256494	-	4684	protein_coding	CCAAT enhancer binding protein alpha [Source:HGNC Symbol;Acc:HGNC:1833] && O02754.1 RecName: Full=CCAAT/enhancer-binding protein alpha; Short=C/EBP alpha	TF_bZIP
ENSOCUG00000012087	380.947	292.034	326.39	600.49	527.838	374.261	333.124	500.863	-0.587253	0.000378704	0.0287304	EFHC1	12	41963589	42042157	+	2060	protein_coding	EF-hand domain containing 1 [Source:HGNC Symbol;Acc:HGNC:16406] && Q5JVL4.1 RecName: Full=EF-hand domain-containing protein 1; AltName: Full=Myoclonin-1	-
ENSOCUG00000009713	4617.12	4424.32	4942.07	7046.65	5730.95	5313.28	4661.17	6030.29	-0.371432	0.00038052	0.0287304	-	20	27722938	27737069	-	415	protein_coding	- && Q32P59.1 RecName: Full=SRA stem-loop-interacting RNA-binding protein, mitochondrial; Flags: Precursor	-
ENSOCUG00000015747	521.935	515.231	533.92	756.596	680.369	638.084	523.696	691.683	-0.401074	0.000382956	0.0287304	-	GL018741	726169	762806	-	1364	protein_coding	GINS complex subunit 1 [Source:HGNC Symbol;Acc:HGNC:28980] && Q14691.1 RecName: Full=DNA replication complex GINS protein PSF1; AltName: Full=GINS complex subunit 1	-
ENSOCUG00000007598	7616.14	7638.78	8007.86	10553.8	9181.97	8965.9	7754.26	9567.24	-0.303073	0.000388281	0.0289125	NSUN4	13	120193733	120242030	-	2712	protein_coding	NOP2/Sun RNA methyltransferase 4 [Source:HGNC Symbol;Acc:HGNC:31802] && Q96CB9.2 RecName: Full=5-methylcytosine rRNA methyltransferase NSUN4; AltName: Full=NOL1/NOP2/Sun domain family member 4; Flags: Precursor	-
ENSOCUG00000005955	1631.16	1744.9	1761.18	2224	2247.83	1962.31	1712.42	2144.71	-0.324868	0.000397153	0.0289659	DTYMK	GL019032	104515	111372	-	749	protein_coding	deoxythymidylate kinase [Source:HGNC Symbol;Acc:HGNC:3061] && P23919.4 RecName: Full=Thymidylate kinase; AltName: Full=dTMP kinase	-
ENSOCUG00000029235	10059.6	12255	10906.7	14860.3	15287.2	12386.4	11073.8	14178	-0.356576	0.000397708	0.0289659	-	5	12927625	12936574	+	800	protein_coding	Metallothionein-1A [Source:UniProtKB/Swiss-Prot;Acc:P11957] && -	-
ENSOCUG00000002183	388.417	431.793	452.795	567.187	644.243	521.511	424.335	577.647	-0.445421	0.000417297	0.0298528	PML	GL019108	36626	71751	+	3335	protein_coding	promyelocytic leukemia [Source:HGNC Symbol;Acc:HGNC:9113] && P29590.3 RecName: Full=Protein PML; AltName: Full=Promyelocytic leukemia protein; AltName: Full=RING finger protein 71; AltName: Full=Tripartite motif-containing protein 19	-
ENSOCUG00000035896	1949.55	1805.4	2030.03	2743.31	2349.18	2264.99	1928.33	2452.5	-0.346588	0.000418861	0.0298528	-	14	124197934	124199654	+	1396	protein_coding	- && Q76MY1.3 RecName: Full=40S ribosomal protein S4, X isoform >Q76N24.3 RecName: Full=40S ribosomal protein S4, X isoform >P62703.2 RecName: Full=40S ribosomal protein S4, X isoform >P62701.2 RecName: Full=40S ribosomal protein S4, X isoform; AltName: Full=SCR10; AltName: Full=Single copy abundant mRNA protein >P62702.2 RecName: Full=40S ribosomal protein S4, X isoform >P62704.2 RecName: Full=4…	-
ENSOCUG00000017358	3383.71	2931.81	3295.03	4497.95	3842.38	3804.99	3203.51	4048.44	-0.337453	0.000426534	0.03002	TIMM8B	1	104288605	104290455	+	667	protein_coding	translocase of inner mitochondrial membrane 8 homolog B [Source:HGNC Symbol;Acc:HGNC:11818] && P62078.1 RecName: Full=Mitochondrial import inner membrane translocase subunit Tim8 B; AltName: Full=Deafness dystonia protein 2 homolog >P62077.1 RecName: Full=Mitochondrial import inner membrane translocase subunit Tim8 B; AltName: Full=Deafness dystonia protein 2 homolog	-
ENSOCUG00000011214	3654.48	3838.16	4375.13	5737.43	4805.73	4673.15	3955.92	5072.1	-0.358491	0.000427224	0.03002	SNRPG	2	115924607	115937014	+	377	protein_coding	small nuclear ribonucleoprotein polypeptide G [Source:HGNC Symbol;Acc:HGNC:11163] && P62308.1 RecName: Full=Small nuclear ribonucleoprotein G; Short=snRNP-G; AltName: Full=Sm protein G; Short=Sm-G; Short=SmG >P62309.1 RecName: Full=Small nuclear ribonucleoprotein G; Short=snRNP-G; AltName: Full=Sm protein G; Short=Sm-G; Short=SmG >Q3ZBL0.1 RecName: Full=Small nuclear ribonucleoprotein G; Short=sn…	-
ENSOCUG00000026383	1213.8	1251.57	1059.35	1721.33	1465.1	1400.92	1174.91	1529.12	-0.380331	0.000454845	0.0312996	AKR1B10	7	13033140	13044196	+	1387	protein_coding	aldo-keto reductase family 1 member B10 [Source:HGNC Symbol;Acc:HGNC:382] && O08782.3 RecName: Full=Aldose reductase-related protein 2; Short=AR; AltName: Full=Aldehyde reductase; AltName: Full=Aldo-keto reductase	-
ENSOCUG00000013982	1322.11	1170.22	1029.16	1721.33	1545.38	1385.58	1173.83	1550.77	-0.401622	0.000473386	0.0323524	ADSS2	16	23101061	23142512	+	2103	protein_coding	adenylosuccinate synthase 2 [Source:HGNC Symbol;Acc:HGNC:292] && A4Z6H1.1 RecName: Full=Adenylosuccinate synthetase isozyme 2; Short=AMPSase 2; Short=AdSS 2; AltName: Full=Adenylosuccinate synthetase, acidic isozyme; AltName: Full=Adenylosuccinate synthetase, liver isozyme; Short=L-type adenylosuccinate synthetase; AltName: Full=IMP--aspartate ligase 2	-
novel.69	16.8065	47.977	32.073	88.4603	75.2621	58.2865	32.2855	74.003	-1.20482	0.000481314	1	-	11	50268189	50276435	-	296	-	- && - && -	-
ENSOCUG00000004137	364.141	327.495	358.463	505.785	425.481	502.082	350.033	477.783	-0.447837	0.000507784	0.0335541	PRSS23	1	129898288	129899451	-	1164	protein_coding	serine protease 23 [Source:HGNC Symbol;Acc:HGNC:14370] && Q1WK23.1 RecName: Full=Serine protease 23; Flags: Precursor	-
ENSOCUG00000022751	479.919	416.148	435.815	635.874	588.048	551.166	443.961	591.696	-0.413588	0.000543109	0.0356523	-	4	90846566	90847360	+	795	protein_coding	- && P61247.2 RecName: Full=40S ribosomal protein S3a; AltName: Full=v-fos transformation effector protein; Short=Fte-1 >Q56JV9.3 RecName: Full=40S ribosomal protein S3a	-
ENSOCUG00000001764	154.059	139.759	148.102	284.114	212.741	190.198	147.307	229.018	-0.635418	0.000557984	0.0359403	-	18	68415603	68416176	+	219	protein_coding	- && Q15369.1 RecName: Full=Transcription elongation factor B polypeptide 1; AltName: Full=Elongin 15 kDa subunit; AltName: Full=Elongin-C; Short=EloC; AltName: Full=RNA polymerase II transcription factor SIII subunit C; AltName: Full=SIII p15 >P83941.1 RecName: Full=Transcription elongation factor B polypeptide 1; AltName: Full=Elongin 15 kDa subunit; AltName: Full=Elongin-C; Short=EloC; AltName…	-
ENSOCUG00000006789	1250.22	1141.02	1085.76	1615.18	1320.6	1538.97	1159	1491.58	-0.363696	0.000559217	0.0359403	UCHL3	8	77137204	77204610	+	1006	protein_coding	ubiquitin C-terminal hydrolase L3 [Source:HGNC Symbol;Acc:HGNC:12515] && Q2TBG8.1 RecName: Full=Ubiquitin carboxyl-terminal hydrolase isozyme L3; Short=UCH-L3; AltName: Full=Ubiquitin thioesterase L3	-
ENSOCUG00000029741	3345.42	3330.23	3174.28	4590.57	4116.33	3651.6	3283.31	4119.5	-0.327308	0.000560274	0.0359403	-	2	53803616	53814264	+	1543	protein_coding	- && P61008.1 RecName: Full=Signal peptidase complex subunit 3; AltName: Full=Microsomal signal peptidase 22/23 kDa subunit; Short=SPC22/23; Short=SPase 22/23 kDa subunit >P61009.1 RecName: Full=Signal peptidase complex subunit 3; AltName: Full=Microsomal signal peptidase 22/23 kDa subunit; Short=SPC22/23; Short=SPase 22/23 kDa subunit >Q3SZU5.1 RecName: Full=Signal peptidase complex subunit 3; A…	-
ENSOCUG00000007773	1339.85	1345.44	1334.8	1742.15	1621.65	1598.28	1340.03	1654.02	-0.303669	0.000561905	0.0359403	IFT20	19	19782687	19786003	+	496	protein_coding	intraflagellar transport 20 [Source:HGNC Symbol;Acc:HGNC:30989] && Q58CS6.1 RecName: Full=Intraflagellar transport protein 20 homolog	-
ENSOCUG00000011287	2647.96	2537.57	2456.41	3564.43	3146.96	2880.58	2547.31	3197.32	-0.327812	0.000573192	0.0364287	UBE2N	4	72713746	72752164	-	911	protein_coding	ubiquitin conjugating enzyme E2 N [Source:HGNC Symbol;Acc:HGNC:12492] && P61088.1 RecName: Full=Ubiquitin-conjugating enzyme E2 N; AltName: Full=Bendless-like ubiquitin-conjugating enzyme; AltName: Full=E2 ubiquitin-conjugating enzyme N; AltName: Full=Ubc13; AltName: Full=UbcH13; AltName: Full=Ubiquitin carrier protein N; AltName: Full=Ubiquitin-protein ligase N >P61089.1 RecName: Full=Ubiquitin-…	-
ENSOCUG00000005445	811.38	588.24	566.937	2555.98	3597.53	976.555	655.519	2376.69	-1.85821	0.000595495	0.0373701	-	18	37294804	37356907	+	8052	protein_coding	- && Q13325.1 RecName: Full=Interferon-induced protein with tetratricopeptide repeats 5; Short=IFIT-5; AltName: Full=Interferon-induced 58 kDa protein; AltName: Full=Retinoic acid- and interferon-inducible 58 kDa protein; Short=P58	-
ENSOCUG00000024378	179.269	139.759	129.235	602.571	833.904	219.853	149.421	552.109	-1.88548	0.000600766	0.0374652	IFI44L	13	86746247	86771689	-	1856	protein_coding	interferon induced protein 44 like [Source:HGNC Symbol;Acc:HGNC:17817] && Q53G44.3 RecName: Full=Interferon-induced protein 44-like	-
ENSOCUG00000034284	1806.7	1843.99	2004.56	2569.51	2257.86	2225.11	1885.08	2350.83	-0.318392	0.000646823	0.0399219	-	18	23170195	23172006	-	1637	lncRNA	- && Q3SZQ6.3 RecName: Full=60S ribosomal protein L32	-
ENSOCUG00000024939	289.445	351.484	285.827	742.026	971.382	424.367	308.919	712.592	-1.20614	0.000650933	0.0399219	IFIT2	18	37228300	37233847	+	1508	protein_coding	interferon induced protein with tetratricopeptide repeats 2 [Source:HGNC Symbol;Acc:HGNC:5409] && P09913.1 RecName: Full=Interferon-induced protein with tetratricopeptide repeats 2; Short=IFIT-2; AltName: Full=ISG-54 K; AltName: Full=Interferon-induced 54 kDa protein; Short=IFI-54K; Short=P54	-
ENSOCUG00000004419	2381.85	2322.71	2672.43	3588.37	2984.39	2848.88	2459	3140.55	-0.352743	0.000652162	0.0399219	NDUFC1	15	25292037	25301540	+	616	protein_coding	NADH:ubiquinone oxidoreductase subunit C1 [Source:HGNC Symbol;Acc:HGNC:7705] && O43677.1 RecName: Full=NADH dehydrogenase [ubiquinone] 1 subunit C1, mitochondrial; AltName: Full=Complex I-KFYI; Short=CI-KFYI; AltName: Full=NADH-ubiquinone oxidoreductase KFYI subunit; Flags: Precursor >Q0MQF6.1 RecName: Full=NADH dehydrogenase [ubiquinone] 1 subunit C1, mitochondrial; AltName: Full=Complex I-KFYI;…	-
ENSOCUG00000029043	751.624	695.667	821.634	1246.77	966.365	875.321	756.308	1029.49	-0.444281	0.000666682	0.0405619	-	10	16617751	16621019	-	542	protein_coding	LSM5 homolog, U6 small nuclear RNA and mRNA degradation associated [Source:HGNC Symbol;Acc:HGNC:17162] && Q9Y4Y9.3 RecName: Full=U6 snRNA-associated Sm-like protein LSm5 >P62322.2 RecName: Full=U6 snRNA-associated Sm-like protein LSm5 >Q5R628.3 RecName: Full=U6 snRNA-associated Sm-like protein LSm5 >Q2HJH0.3 RecName: Full=U6 snRNA-associated Sm-like protein LSm5	-
ENSOCUG00000000716	78.4303	83.4383	65.0892	159.229	180.629	82.8282	75.6526	140.895	-0.898549	0.000685836	0.0414744	EPSTI1	8	52071159	52180286	+	1644	protein_coding	epithelial stromal interaction 1 [Source:HGNC Symbol;Acc:HGNC:16465] && Q96J88.2 RecName: Full=Epithelial-stromal interaction protein 1	-
ENSOCUG00000002699	102.706	127.243	127.349	197.735	289.006	133.957	119.099	206.899	-0.798058	0.000704819	0.0423656	PARP9	14	96519525	96550831	+	2638	protein_coding	poly(ADP-ribose) polymerase family member 9 [Source:HGNC Symbol;Acc:HGNC:24118] && Q8IXQ6.2 RecName: Full=Poly [ADP-ribose] polymerase 9; Short=PARP-9; AltName: Full=ADP-ribosyltransferase diphtheria toxin-like 9; Short=ARTD9; AltName: Full=B aggressive lymphoma protein	-
ENSOCUG00000008818	10256.6	10481.9	11265.2	12344.9	13724.8	12549	10667.9	12872.9	-0.271062	0.000742331	0.0433498	-	GL018751	334755	370930	+	1704	protein_coding	Oryctolagus cuniculus creatine kinase B (CKB), mRNA. [Source:RefSeq mRNA;Acc:NM_001082261] && P00567.1 RecName: Full=Creatine kinase B-type; AltName: Full=B-CK; AltName: Full=Creatine kinase B chain	-
ENSOCUG00000021499	1817.9	1798.1	1785.71	2725.62	2126.4	2091.16	1800.57	2314.39	-0.362054	0.000747834	0.0433498	NPM1	5	18411950	18412891	-	942	protein_coding	Oryctolagus cuniculus nucleophosmin (nucleolar phosphoprotein B23, numatrin) (NPM1), mRNA. [Source:RefSeq mRNA;Acc:NM_001171319] && P06748.2 RecName: Full=Nucleophosmin; Short=NPM; AltName: Full=Nucleolar phosphoprotein B23; AltName: Full=Nucleolar protein NO38; AltName: Full=Numatrin	-
ENSOCUG00000027307	7097.01	8763.11	7323.96	11576.9	9609.46	8799.22	7728.02	9995.18	-0.371213	0.000764253	0.043826	RPS21	GL018934	29730	30358	-	586	protein_coding	ribosomal protein S21 [Source:HGNC Symbol;Acc:HGNC:10409] && P63221.1 RecName: Full=40S ribosomal protein S21 >P63220.1 RecName: Full=40S ribosomal protein S21 >Q32PB8.1 RecName: Full=40S ribosomal protein S21	-
ENSOCUG00000022043	2138.16	2075.53	2221.52	2751.64	2727.5	2421.45	2145.07	2633.53	-0.29584	0.000791846	0.0445594	-	9	3404062	3404469	+	408	protein_coding	- && Q6QAT0.3 RecName: Full=60S ribosomal protein L32 >Q76KA3.3 RecName: Full=60S ribosomal protein L32 >P62912.2 RecName: Full=60S ribosomal protein L32 >P62910.2 RecName: Full=60S ribosomal protein L32 >P62911.2 RecName: Full=60S ribosomal protein L32 >E2RKA8.1 RecName: Full=60S ribosomal protein L32	-
ENSOCUG00000006016	887.943	888.618	767.864	1231.16	1132.94	960.194	848.142	1108.1	-0.385887	0.000837059	0.0458963	SMS	X	7699346	7745172	+	1600	protein_coding	spermine synthase [Source:HGNC Symbol;Acc:HGNC:11123] && P52788.2 RecName: Full=Spermine synthase; Short=SPMSY; AltName: Full=Spermidine aminopropyltransferase	-
ENSOCUG00000014122	20941.8	19561.1	20506.9	24825.1	24032.7	23376	20336.6	24077.9	-0.243604	0.000839528	0.0458963	TPM1	17	9209147	9235672	-	2631	protein_coding	tropomyosin 1 [Source:HGNC Symbol;Acc:HGNC:12010] && -	-
ENSOCUG00000010961	29031.3	27911.1	27791.2	38557.3	33925.1	31326.5	28244.6	34602.9	-0.292911	0.000843534	0.0458963	-	14	10251146	10253810	+	1212	protein_coding	- && P61314.2 RecName: Full=60S ribosomal protein L15 >P61313.2 RecName: Full=60S ribosomal protein L15 >Q9CZM2.4 RecName: Full=60S ribosomal protein L15 >Q5NVE0.3 RecName: Full=60S ribosomal protein L15 >Q5EAD6.3 RecName: Full=60S ribosomal protein L15 >Q4R5B2.1 RecName: Full=60S ribosomal protein L15 >E2QXF3.1 RecName: Full=60S ribosomal protein L15	-
ENSOCUG00000038196	1240.88	1348.57	1298.01	1832.69	1560.43	1513.4	1295.82	1635.51	-0.335974	0.000845979	0.0458963	-	12	43610369	43610692	+	324	protein_coding	- && Q16540.1 RecName: Full=39S ribosomal protein L23, mitochondrial; Short=L23mt; Short=MRP-L23; AltName: Full=L23 mitochondrial-related protein; AltName: Full=Ribosomal protein L23-like	-
ENSOCUG00000004845	2881.38	2829.6	3083.72	3756.96	3531.3	3387.78	2931.57	3558.68	-0.279532	0.000851323	0.0459162	SNRPD3	GL018810	639704	651617	+	540	protein_coding	small nuclear ribonucleoprotein D3 polypeptide [Source:HGNC Symbol;Acc:HGNC:11160] && P62318.1 RecName: Full=Small nuclear ribonucleoprotein Sm D3; Short=Sm-D3; AltName: Full=snRNP core protein D3 >P62323.1 RecName: Full=Small nuclear ribonucleoprotein Sm D3; Short=Sm-D3; AltName: Full=snRNP core protein D3 >P62320.1 RecName: Full=Small nuclear ribonucleoprotein Sm D3; Short=Sm-D3; AltName: Full=…	-
ENSOCUG00000024404	317.456	267.003	262.244	327.824	413.44	470.383	282.234	403.882	-0.516687	0.000868766	0.0463559	-	3	93773181	93773663	+	483	protein_coding	- && P46778.2 RecName: Full=60S ribosomal protein L21	-
ENSOCUG00000014717	219.418	216.94	184.891	359.045	274.957	266.891	207.083	300.298	-0.536222	0.00103661	0.0535908	-	X	69877434	69884113	-	753	protein_coding	TATA-box binding protein associated factor 9b [Source:HGNC Symbol;Acc:HGNC:17306] && Q9HBM6.1 RecName: Full=Transcription initiation factor TFIID subunit 9B; AltName: Full=Neuronal cell death-related protein 7; Short=DN-7; AltName: Full=Transcription initiation factor TFIID subunit 9-like; AltName: Full=Transcription-associated factor TAFII31L >Q5R7P7.1 RecName: Full=Transcription initiation fact…	-
ENSOCUG00000000520	2673.17	2351.92	2738.46	3769.45	3100.8	2983.86	2587.85	3284.7	-0.343721	0.00104195	0.0535908	CNIH4	16	48962729	48981922	-	591	protein_coding	cornichon family AMPA receptor auxiliary protein 4 [Source:HGNC Symbol;Acc:HGNC:25013] && Q9P003.1 RecName: Full=Protein cornichon homolog 4; Short=CNIH-4; AltName: Full=Cornichon family AMPA receptor auxiliary protein 4 >Q5R9M4.1 RecName: Full=Protein cornichon homolog 4; Short=CNIH-4; AltName: Full=Cornichon family AMPA receptor auxiliary protein 4	-
ENSOCUG00000021867	556.481	476.641	487.698	684.787	800.788	574.685	506.94	686.753	-0.437658	0.00106584	0.0538999	UBE2L6	1	190635928	190644747	-	462	protein_coding	ubiquitin conjugating enzyme E2 L6 [Source:HGNC Symbol;Acc:HGNC:12490] && O14933.4 RecName: Full=Ubiquitin/ISG15-conjugating enzyme E2 L6; AltName: Full=E2 ubiquitin-conjugating enzyme L6; AltName: Full=Retinoic acid-induced gene B protein; Short=RIG-B; AltName: Full=UbcH8; AltName: Full=Ubiquitin carrier protein L6; AltName: Full=Ubiquitin-protein ligase L6	-
ENSOCUG00000002166	2166.17	2115.16	2039.46	2681.91	2559.91	2418.38	2106.93	2553.4	-0.27725	0.001068	0.0538999	TIMM50	5	499173	506083	-	1071	protein_coding	translocase of inner mitochondrial membrane 50 [Source:HGNC Symbol;Acc:HGNC:23656] && Q3ZCQ8.2 RecName: Full=Mitochondrial import inner membrane translocase subunit TIM50; Flags: Precursor	-
ENSOCUG00000032203	1938.35	2053.62	2168.7	2674.62	2533.82	2348.85	2053.56	2519.1	-0.294771	0.00107023	0.0538999	SELENOH	1	190782545	190783129	+	360	protein_coding	selenoprotein H [Source:HGNC Symbol;Acc:HGNC:18251] && Q8IZQ5.2 RecName: Full=Selenoprotein H; Short=SelH	-
ENSOCUG00000032132	643.315	573.638	498.074	1830.61	2431.47	769.996	571.676	1677.36	-1.55293	0.00107368	0.0538999	IFIT3	18	37240984	37246056	+	2147	protein_coding	interferon induced protein with tetratricopeptide repeats 3 [Source:HGNC Symbol;Acc:HGNC:5411] && O14879.1 RecName: Full=Interferon-induced protein with tetratricopeptide repeats 3; Short=IFIT-3; AltName: Full=CIG49; AltName: Full=ISG-60; AltName: Full=Interferon-induced 60 kDa protein; Short=IFI-60K; AltName: Full=Interferon-induced protein with tetratricopeptide repeats 4; Short=IFIT-4; AltName…	-
ENSOCUG00000013296	1085.89	955.368	1143.31	1296.72	1297.52	1413.19	1061.52	1335.81	-0.33097	0.00108987	0.0538999	GADD45G	1	78240304	78245251	-	952	protein_coding	growth arrest and DNA damage inducible gamma [Source:HGNC Symbol;Acc:HGNC:4097] && O95257.1 RecName: Full=Growth arrest and DNA damage-inducible protein GADD45 gamma; AltName: Full=Cytokine-responsive protein CR6; AltName: Full=DNA damage-inducible transcript 2 protein; Short=DDIT-2	-
ENSOCUG00000015635	11237.9	10898.1	10356.7	15456.6	13668.6	11625.6	10830.9	13583.6	-0.326701	0.00109414	0.0538999	PSMA6	17	55012075	55096206	+	4832	protein_coding	proteasome 20S subunit alpha 6 [Source:HGNC Symbol;Acc:HGNC:9535] && P60901.1 RecName: Full=Proteasome subunit alpha type-6; AltName: Full=Macropain iota chain; AltName: Full=Multicatalytic endopeptidase complex iota chain; AltName: Full=Proteasome iota chain >P60900.1 RecName: Full=Proteasome subunit alpha type-6; AltName: Full=27 kDa prosomal protein; Short=PROS-27; Short=p27K; AltName: Full=Ma…	-
ENSOCUG00000006561	50.4195	30.2464	36.7896	141.537	264.922	63.3994	39.1518	156.619	-1.99917	0.00109704	0.0538999	-	19	13923694	13934633	+	2012	protein_coding	- && Q6GPH4.1 RecName: Full=XIAP-associated factor 1; AltName: Full=BIRC4-binding protein	-
ENSOCUG00000003921	1714.26	1619.75	1626.29	2472.73	1918.68	1937.77	1653.43	2109.73	-0.351377	0.0010971	0.0538999	GLIPR1	4	54327541	54355962	+	1050	protein_coding	GLI pathogenesis related 1 [Source:HGNC Symbol;Acc:HGNC:17001] && P48060.3 RecName: Full=Glioma pathogenesis-related protein 1; Short=GliPR 1; AltName: Full=Protein RTVP-1; Flags: Precursor	-
ENSOCUG00000007445	27737.2	28105.1	27440.3	37984.9	33908.1	30097.3	27760.9	33996.8	-0.292341	0.00120276	0.0582578	-	3	97128709	97159707	-	2762	protein_coding	Myelin P2 protein [Source:UniProtKB/Swiss-Prot;Acc:P02691] && Q99P60.3 RecName: Full=Fatty acid-binding protein, adipocyte; AltName: Full=Adipocyte lipid-binding protein; Short=ALBP; AltName: Full=Adipocyte-type fatty acid-binding protein; Short=A-FABP; Short=AFABP; AltName: Full=Fatty acid-binding protein 4	-
novel.357	70.027	69.8796	108.482	156.106	131.458	127.821	82.7962	138.462	-0.739515	0.00120879	0.058267	-	2	107129788	107133378	+	776	-	- && - && -	-
ENSOCUG00000011624	729.215	772.847	853.707	926.232	1059.69	1004.16	785.256	996.695	-0.344073	0.00125388	0.0595642	FIBIN	1	165959719	165960354	+	636	protein_coding	fin bud initiation factor homolog [Source:HGNC Symbol;Acc:HGNC:33747] && Q5E9H1.1 RecName: Full=Fin bud initiation factor homolog; Flags: Precursor	-
ENSOCUG00000004059	3022.37	3068.44	2939.39	4205.51	3753.07	3275.29	3010.07	3744.62	-0.315028	0.00125957	0.0595642	PCNA	4	11721717	11726268	-	1156	protein_coding	proliferating cell nuclear antigen [Source:HGNC Symbol;Acc:HGNC:8729] && P04961.1 RecName: Full=Proliferating cell nuclear antigen; Short=PCNA; AltName: Full=Cyclin	-
ENSOCUG00000016351	3205.37	3107.03	2854.49	4369.94	3656.73	3446.06	3055.63	3824.25	-0.323671	0.00130912	0.0616151	HSD17B12	1	183332693	183528630	+	1104	protein_coding	hydroxysteroid 17-beta dehydrogenase 12 [Source:HGNC Symbol;Acc:HGNC:18646] && Q53GQ0.2 RecName: Full=Very-long-chain 3-oxoacyl-CoA reductase; AltName: Full=17-beta-hydroxysteroid dehydrogenase 12; Short=17-beta-HSD 12; AltName: Full=3-ketoacyl-CoA reductase; Short=KAR; AltName: Full=Estradiol 17-beta-dehydrogenase 12; AltName: Full=Short chain dehydrogenase/reductase family 12C member 1	-
ENSOCUG00000006355	59.7564	60.4928	31.1296	214.386	260.908	76.6928	50.4596	183.996	-1.86721	0.00133619	0.0625206	DDX60	2	46416433	46504684	-	6156	protein_coding	DExD/H-box helicase 60 [Source:HGNC Symbol;Acc:HGNC:25942] && Q8IY21.3 RecName: Full=Probable ATP-dependent RNA helicase DDX60; AltName: Full=DEAD box protein 60	-
ENSOCUG00000006172	3886.03	3978.96	3913.84	5560.51	4894.04	4232.42	3926.28	4895.66	-0.31833	0.00134089	0.0625206	RPL26L1	3	54012741	54023963	+	1042	protein_coding	ribosomal protein L26 like 1 [Source:HGNC Symbol;Acc:HGNC:17050] && Q9UNX3.1 RecName: Full=60S ribosomal protein L26-like 1	-
ENSOCUG00000002468	326.793	410.934	284.883	570.309	472.646	409.028	340.87	483.994	-0.507152	0.0013641	0.0633068	KIF20B	18	37697329	37788887	+	6570	protein_coding	kinesin family member 20B [Source:HGNC Symbol;Acc:HGNC:7212] && Q96Q89.3 RecName: Full=Kinesin-like protein KIF20B; AltName: Full=Cancer/testis antigen 90; Short=CT90; AltName: Full=Kinesin family member 20B; AltName: Full=Kinesin-related motor interacting with PIN1; AltName: Full=M-phase phosphoprotein 1; Short=MPP1	-
ENSOCUG00000014589	1396.81	1128.5	1170.66	2142.82	1581.51	1343.66	1231.99	1689.33	-0.455083	0.00138275	0.0635487	-	2	68629908	68649003	+	1125	protein_coding	- && Q9UIV1.3 RecName: Full=CCR4-NOT transcription complex subunit 7; AltName: Full=BTG1-binding factor 1; AltName: Full=CCR4-associated factor 1; Short=CAF-1; AltName: Full=Caf1a >Q5ZJV9.1 RecName: Full=CCR4-NOT transcription complex subunit 7; AltName: Full=CCR4-associated factor 1; Short=CAF-1	-
ENSOCUG00000003874	267.97	243.014	299.977	416.284	550.918	277.117	270.32	414.773	-0.617283	0.00139479	0.0635487	-	19	43682110	43688858	+	1116	protein_coding	- && P80217.5 RecName: Full=Interferon-induced 35 kDa protein; Short=IFP 35; Short=Ifi-35	-
ENSOCUG00000005465	87.7672	82.3953	107.539	140.496	144.503	150.318	92.5671	145.106	-0.646891	0.00143191	0.0646496	NOCT	15	25531196	25560381	-	1281	protein_coding	nocturnin [Source:HGNC Symbol;Acc:HGNC:14254] && Q9ET55.2 RecName: Full=Nocturnin; AltName: Full=Carbon catabolite repression 4-like protein; AltName: Full=Circadian deadenylase NOC	-
ENSOCUG00000011568	126.049	96.997	83.9557	206.061	167.584	128.844	102.334	167.496	-0.709566	0.0014562	0.0652796	CENPK	11	81668247	81712898	-	922	protein_coding	centromere protein K [Source:HGNC Symbol;Acc:HGNC:29479] && Q9BS16.1 RecName: Full=Centromere protein K; Short=CENP-K; AltName: Full=Interphase centromere complex protein 37; AltName: Full=Protein AF-5alpha; AltName: Full=p33	-
ENSOCUG00000005986	311.854	296.206	330.163	426.691	432.506	388.577	312.741	415.925	-0.410738	0.0014626	0.0652796	-	GL018731	1609190	1613379	-	828	protein_coding	high mobility group box 3 [Source:HGNC Symbol;Acc:HGNC:5004] && O15347.4 RecName: Full=High mobility group protein B3; AltName: Full=High mobility group protein 2a; Short=HMG-2a; AltName: Full=High mobility group protein 4; Short=HMG-4	HMG
ENSOCUG00000027435	21125.8	21296.6	22149.2	28155.4	24427.1	24680.8	21523.8	25754.4	-0.258868	0.00148545	0.0652796	RPS11	2	132090106	132090582	+	477	protein_coding	ribosomal protein S11 [Source:HGNC Symbol;Acc:HGNC:10384] && P61270.3 RecName: Full=40S ribosomal protein S11 >P62280.3 RecName: Full=40S ribosomal protein S11 >P62282.3 RecName: Full=40S ribosomal protein S11 >P62281.3 RecName: Full=40S ribosomal protein S11 >Q3T0V4.3 RecName: Full=40S ribosomal protein S11	-
ENSOCUG00000027526	57.889	58.4068	59.4293	104.071	136.475	73.6251	58.575	104.724	-0.838786	0.00148783	0.0652796	-	4	26240339	26240737	-	399	protein_coding	- && -	-
ENSOCUG00000016057	1382.8	1482.07	1455.55	1837.89	1746.08	1670.88	1440.14	1751.62	-0.282623	0.00149166	0.0652796	NHP2	3	58268040	58271380	-	485	protein_coding	NHP2 ribonucleoprotein [Source:HGNC Symbol;Acc:HGNC:14377] && Q5E950.1 RecName: Full=H/ACA ribonucleoprotein complex subunit 2; AltName: Full=Nucleolar protein family A member 2; AltName: Full=snoRNP protein NHP2	-
ENSOCUG00000006889	685.331	596.584	653.722	916.865	859.994	729.093	645.212	835.318	-0.371881	0.00151081	0.065829	PNPT1	2	130433945	130484927	+	2355	protein_coding	polyribonucleotide nucleotidyltransferase 1 [Source:HGNC Symbol;Acc:HGNC:23166] && Q8TCS8.2 RecName: Full=Polyribonucleotide nucleotidyltransferase 1, mitochondrial; AltName: Full=3'-5' RNA exonuclease OLD35; AltName: Full=PNPase old-35; AltName: Full=Polynucleotide phosphorylase 1; Short=PNPase 1; AltName: Full=Polynucleotide phosphorylase-like protein; Flags: Precursor	-
ENSOCUG00000037036	1464.03	1437.22	1536.67	1990.88	1689.88	1782.34	1479.31	1821.03	-0.299571	0.00152867	0.0663176	CHCHD1	18	13727959	13728934	-	357	protein_coding	coiled-coil-helix-coiled-coil-helix domain containing 1 [Source:HGNC Symbol;Acc:HGNC:23518] && Q96BP2.1 RecName: Full=Coiled-coil-helix-coiled-coil-helix domain-containing protein 1; AltName: Full=28S ribosomal protein S37, mitochondrial; Short=MRP-S37; AltName: Full=Nuclear protein C2360	-
ENSOCUG00000009122	1492.04	1545.69	1510.26	1788.98	1872.52	1813.02	1516	1824.84	-0.267673	0.00154558	0.0667609	RAI14	11	56014016	56151153	+	3065	protein_coding	retinoic acid induced 14 [Source:HGNC Symbol;Acc:HGNC:14873] && Q9P0K7.2 RecName: Full=Ankycorbin; AltName: Full=Ankyrin repeat and coiled-coil structure-containing protein; AltName: Full=Novel retinal pigment epithelial cell protein; AltName: Full=Retinoic acid-induced protein 14	-
ENSOCUG00000017255	844.059	755.116	781.071	1171.84	962.351	925.427	793.416	1019.87	-0.361705	0.00156039	0.0671104	-	8	10996443	11031490	+	1256	protein_coding	- && Q4R5C3.1 RecName: Full=Endoplasmic reticulum-Golgi intermediate compartment protein 2	-
ENSOCUG00000017506	6191.32	7166.31	6955.12	8753.41	8036.98	7783.81	6770.92	8191.4	-0.274828	0.00158404	0.0676616	TMSB10	2	101291636	101292064	-	135	protein_coding	thymosin beta 10 [Source:HGNC Symbol;Acc:HGNC:11879] && Q6ZWY8.3 RecName: Full=Thymosin beta-10 >P63312.2 RecName: Full=Thymosin beta-10 >P63313.2 RecName: Full=Thymosin beta-10 >P63314.2 RecName: Full=Thymosin beta-10	-
ENSOCUG00000013123	169.932	135.587	183.948	258.096	218.762	236.214	163.156	237.691	-0.540238	0.00158677	0.0676616	KRT15	19	42476434	42555383	-	7446	protein_coding	keratin 15 [Source:HGNC Symbol;Acc:HGNC:6421] && P08727.4 RecName: Full=Keratin, type I cytoskeletal 19; AltName: Full=Cytokeratin-19; Short=CK-19; AltName: Full=Keratin-19; Short=K19	-
ENSOCUG00000010317	4294.06	4503.58	4480.78	5329.47	5049.58	5299.98	4426.14	5226.35	-0.239784	0.00161797	0.0686985	MANF	9	18620330	18623080	+	546	protein_coding	mesencephalic astrocyte derived neurotrophic factor [Source:HGNC Symbol;Acc:HGNC:15461] && P55145.3 RecName: Full=Mesencephalic astrocyte-derived neurotrophic factor; AltName: Full=Arginine-rich protein; AltName: Full=Protein ARMET; Flags: Precursor	-
ENSOCUG00000029376	604.1	609.099	655.609	986.593	792.76	697.393	622.936	825.582	-0.405995	0.00163758	0.068818	-	3	115774479	115776579	+	628	protein_coding	RNA polymerase II, I and III subunit K [Source:HGNC Symbol;Acc:HGNC:9198] && Q63871.2 RecName: Full=DNA-directed RNA polymerases I, II, and III subunit RPABC4; Short=RNA polymerases I, II, and III subunit ABC4; AltName: Full=DNA-directed RNA polymerase II subunit K; AltName: Full=Metallothionein-I gene transcription activator; AltName: Full=RPB10alpha	-
ENSOCUG00000014189	405.223	455.782	469.775	568.228	625.177	538.895	443.593	577.433	-0.380926	0.00164709	0.068818	ANXA8	18	8938090	8967246	-	2030	protein_coding	Oryctolagus cuniculus annexin A8 (ANXA8), mRNA. [Source:RefSeq mRNA;Acc:NM_001082019] && O97529.1 RecName: Full=Annexin A8; AltName: Full=Annexin VIII; AltName: Full=Annexin-8	-
ENSOCUG00000016204	2539.65	2470.82	2450.75	3360.45	3047.61	2734.35	2487.07	3047.47	-0.293092	0.00164848	0.068818	CKS1B	13	37687026	37690344	-	240	protein_coding	CDC28 protein kinase regulatory subunit 1B [Source:HGNC Symbol;Acc:HGNC:19083] && P61024.1 RecName: Full=Cyclin-dependent kinases regulatory subunit 1; Short=CKS-1 >P61025.1 RecName: Full=Cyclin-dependent kinases regulatory subunit 1; Short=CKS-1; AltName: Full=Sid 1334 >Q0P5A5.1 RecName: Full=Cyclin-dependent kinases regulatory subunit 1; Short=CKS-1	-
ENSOCUG00000029357	14406	13961.3	14661.1	19806.8	15963.6	16686.3	14342.8	17485.6	-0.285804	0.00168904	0.0692984	-	15	40905508	40928089	-	2152	protein_coding	- && P49207.3 RecName: Full=60S ribosomal protein L34	-
ENSOCUG00000032265	1707.73	1808.52	1646.1	2058.52	2025.05	2141.26	1720.78	2074.95	-0.270262	0.00169255	0.0692984	RHOB	2	169568974	169569564	+	591	protein_coding	ras homolog family member B [Source:HGNC Symbol;Acc:HGNC:668] && P62747.1 RecName: Full=Rho-related GTP-binding protein RhoB; Flags: Precursor >P62745.1 RecName: Full=Rho-related GTP-binding protein RhoB; AltName: Full=Rho cDNA clone 6; Short=h6; Flags: Precursor >P62746.1 RecName: Full=Rho-related GTP-binding protein RhoB; Flags: Precursor >Q3ZBW5.1 RecName: Full=Rho-related GTP-binding protein …	-
ENSOCUG00000025551	774.032	915.735	844.274	1358.13	1037.61	960.194	844.68	1118.64	-0.405514	0.00169461	0.0692984	-	10	32350921	32351322	-	402	protein_coding	- && P62850.1 RecName: Full=40S ribosomal protein S24 >P62847.1 RecName: Full=40S ribosomal protein S24 >P62848.1 RecName: Full=40S ribosomal protein S24; AltName: Full=Ribosomal protein S19 >P62849.1 RecName: Full=40S ribosomal protein S24	-
ENSOCUG00000034782	70.9607	28.1604	34.9029	156.106	315.097	86.9185	44.6747	186.041	-2.0568	0.00174537	0.0710829	OAS1	21	8711575	8717095	+	1074	protein_coding	2'-5'-oligoadenylate synthetase 1 [Source:HGNC Symbol;Acc:HGNC:8086] && P00973.4 RecName: Full=2'-5'-oligoadenylate synthase 1; Short=(2-5')oligo(A) synthase 1; Short=2-5A synthase 1; AltName: Full=E18/E16; AltName: Full=p46/p42 OAS	-
ENSOCUG00000015732	2288.48	2419.71	2030.97	2908.78	2912.14	2512.46	2246.39	2777.79	-0.306563	0.00179097	0.0726436	GASK1B	15	5591918	5715923	+	3552	protein_coding	golgi associated kinase 1B [Source:HGNC Symbol;Acc:HGNC:25312] && Q6UWH4.1 RecName: Full=Protein FAM198B; AltName: Full=Expressed in nerve and epithelium during development	-
ENSOCUG00000013915	44963.9	44441.3	46034.1	61843.1	52980.5	49499.6	45146.4	54774.4	-0.278882	0.00191121	0.0762801	-	19	40300584	40304302	-	508	protein_coding	ribosomal protein L23 [Source:HGNC Symbol;Acc:HGNC:10316] && Q90YU5.2 RecName: Full=60S ribosomal protein L23 >P62831.1 RecName: Full=60S ribosomal protein L23; AltName: Full=Ribosomal protein L17 >P62832.1 RecName: Full=60S ribosomal protein L23 >P62829.1 RecName: Full=60S ribosomal protein L23; AltName: Full=60S ribosomal protein L17 >P62830.1 RecName: Full=60S ribosomal protein L23 >Q3T057.2 R…	-
ENSOCUG00000022471	1161.52	1186.91	1226.32	1555.86	1543.37	1318.09	1191.58	1472.44	-0.305321	0.00193078	0.0767541	-	12	4166629	4167126	+	498	protein_coding	- && P62828.3 RecName: Full=GTP-binding nuclear protein Ran; AltName: Full=GTPase Ran; AltName: Full=Ras-like protein TC4; AltName: Full=Ras-related nuclear protein >P62825.3 RecName: Full=GTP-binding nuclear protein Ran; AltName: Full=GTPase Ran; AltName: Full=Ras-like protein TC4; AltName: Full=Ras-related nuclear protein >P62826.3 RecName: Full=GTP-binding nuclear protein Ran; AltName: Full=An…	-
ENSOCUG00000027445	343.599	318.108	327.333	436.057	450.569	409.028	329.68	431.885	-0.389161	0.00194362	0.0769168	TCIM	GL018706	2790153	2790473	-	321	protein_coding	transcriptional and immune response regulator [Source:HGNC Symbol;Acc:HGNC:1357] && Q9NR00.2 RecName: Full=Protein C8orf4; AltName: Full=Thyroid cancer protein 1; Short=TC-1	-
ENSOCUG00000008250	2524.71	2242.4	2333.78	3607.1	2724.49	2713.9	2366.96	3015.16	-0.348974	0.00195029	0.0769168	SAR1B	3	17331689	17363290	-	1322	protein_coding	secretion associated Ras related GTPase 1B [Source:HGNC Symbol;Acc:HGNC:10535] && Q3T0T7.1 RecName: Full=GTP-binding protein SAR1b	-
ENSOCUG00000031172	4.66847	8.34383	9.43322	29.1399	21.0734	22.4966	7.48184	24.2366	-1.69872	0.00197111	1	-	16	5196342	5197415	-	1074	lncRNA	- && -	-
ENSOCUG00000027082	6637.63	8251	7138.12	11060.7	9085.63	8026.16	7342.25	9390.82	-0.355099	0.00198252	0.0778804	-	17	36007906	36008469	+	564	protein_coding	- && P24049.3 RecName: Full=60S ribosomal protein L17; AltName: Full=Amino acid starvation-induced protein; Short=ASI; AltName: Full=L23 >Q3T025.3 RecName: Full=60S ribosomal protein L17	-
ENSOCUG00000031606	554.614	489.157	623.536	886.685	639.226	711.709	555.769	745.873	-0.423401	0.00200728	0.0782467	-	GL018736	1125119	1125310	-	192	protein_coding	- && Q1W0Y2.1 RecName: Full=Cytochrome c oxidase subunit 7C, mitochondrial; AltName: Full=Cytochrome c oxidase polypeptide VIIc; Flags: Precursor	-
ENSOCUG00000006595	88.7009	105.341	70.7492	132.17	219.765	107.37	88.2636	153.102	-0.797412	0.00200753	0.0782467	UBA7	9	17331953	17341275	-	3214	protein_coding	ubiquitin like modifier activating enzyme 7 [Source:HGNC Symbol;Acc:HGNC:12471] && P41226.2 RecName: Full=Ubiquitin-like modifier-activating enzyme 7; Short=Ubiquitin-activating enzyme 7; AltName: Full=D8; AltName: Full=Ubiquitin-activating enzyme E1 homolog	-
ENSOCUG00000008702	1760.01	1684.41	1772.5	2455.03	2044.12	1968.45	1738.98	2155.87	-0.3098	0.00201771	0.0783373	GSTO1	18	52184688	52198677	+	969	protein_coding	glutathione S-transferase omega 1 [Source:HGNC Symbol;Acc:HGNC:13312] && P78417.2 RecName: Full=Glutathione S-transferase omega-1; Short=GSTO-1; AltName: Full=Glutathione S-transferase omega 1-1; Short=GSTO 1-1; AltName: Full=Glutathione-dependent dehydroascorbate reductase; AltName: Full=Monomethylarsonic acid reductase; Short=MMA(V) reductase; AltName: Full=S-(Phenacyl)glutathione reductase; Sh…	-
ENSOCUG00000009363	70.9607	101.169	88.6723	135.292	147.514	127.821	86.934	136.876	-0.657937	0.00203083	0.078541	HES1	14	89961660	89964982	+	1984	protein_coding	hes family bHLH transcription factor 1 [Source:HGNC Symbol;Acc:HGNC:5192] && Q14469.1 RecName: Full=Transcription factor HES-1; AltName: Full=Class B basic helix-loop-helix protein 39; Short=bHLHb39; AltName: Full=Hairy and enhancer of split 1; AltName: Full=Hairy homolog; AltName: Full=Hairy-like protein; Short=hHL	bHLH
ENSOCUG00000014603	2593.8	2686.71	2857.32	3411.45	3230.25	3101.46	2712.61	3247.72	-0.259695	0.00205828	0.0787587	FKBP4	8	29030010	29038580	+	2540	protein_coding	Oryctolagus cuniculus FKBP prolyl isomerase 4 (FKBP4), mRNA. [Source:RefSeq mRNA;Acc:NM_001082310] && P27124.3 RecName: Full=Peptidyl-prolyl cis-trans isomerase FKBP4; Short=PPIase FKBP4; AltName: Full=52 kDa FK506-binding protein; Short=52 kDa FKBP; Short=FKBP-52; AltName: Full=59 kDa immunophilin; Short=p59; AltName: Full=FK506-binding protein 4; Short=FKBP-4; AltName: Full=FKBP59; AltName: Ful…	-
ENSOCUG00000032632	4077.44	3902.83	4117.6	5934.13	5090.73	4235.49	4032.62	5086.78	-0.334955	0.00206013	0.0787587	-	16	68041291	68048511	-	498	protein_coding	small nuclear ribonucleoprotein polypeptide E [Source:HGNC Symbol;Acc:HGNC:11161] && P62305.1 RecName: Full=Small nuclear ribonucleoprotein E; Short=snRNP-E; AltName: Full=Sm protein E; Short=Sm-E; Short=SmE >P62304.1 RecName: Full=Small nuclear ribonucleoprotein E; Short=snRNP-E; AltName: Full=Sm protein E; Short=Sm-E; Short=SmE >P62303.1 RecName: Full=Small nuclear ribonucleoprotein E; Short=sn…	-
ENSOCUG00000002212	1189.53	1268.26	1072.56	1650.57	1550.4	1283.33	1176.78	1494.76	-0.345368	0.00209976	0.0790859	TIPIN	17	5977989	6019506	+	1430	protein_coding	TIMELESS interacting protein [Source:HGNC Symbol;Acc:HGNC:30750] && Q9BVW5.2 RecName: Full=TIMELESS-interacting protein	-
ENSOCUG00000028029	5975.64	5981.48	5725.02	8543.19	7217.13	6283.7	5894.05	7348	-0.31808	0.00211336	0.0790859	-	14	77107656	77108015	+	360	protein_coding	- && P60868.1 RecName: Full=40S ribosomal protein S20 >P60866.1 RecName: Full=40S ribosomal protein S20 >P60867.1 RecName: Full=40S ribosomal protein S20 >Q4R5D0.1 RecName: Full=40S ribosomal protein S20 >Q3ZBH8.1 RecName: Full=40S ribosomal protein S20	-
ENSOCUG00000022642	3762.79	3584.72	3571.42	4436.55	4366.2	4111.76	3639.64	4304.84	-0.242101	0.00211625	0.0790859	TOMM6	12	31402081	31403326	+	583	protein_coding	translocase of outer mitochondrial membrane 6 [Source:HGNC Symbol;Acc:HGNC:34528] && Q56JY4.1 RecName: Full=Mitochondrial import receptor subunit TOM6 homolog; AltName: Full=Overexpressed breast tumor protein homolog; AltName: Full=Translocase of outer membrane 6 kDa subunit homolog	-
ENSOCUG00000031910	232.49	233.627	244.32	396.51	319.111	277.117	236.812	330.913	-0.482219	0.00214586	0.0798931	SREK1IP1	11	80929702	80966522	-	456	protein_coding	SREK1 interacting protein 1 [Source:HGNC Symbol;Acc:HGNC:26716] && Q8N9Q2.1 RecName: Full=Protein SREK1IP1; AltName: Full=SFRS12-interacting protein 1; AltName: Full=SREK1-interacting protein 1; AltName: Full=Splicing regulatory protein of 18 kDa; Short=p18SRP	-
ENSOCUG00000003068	55549.2	54523.8	56377.7	77816	66582.8	59485	55483.5	67961.3	-0.292647	0.00219366	0.0810177	-	3	71607724	71609256	-	577	protein_coding	- && P60868.1 RecName: Full=40S ribosomal protein S20 >P60866.1 RecName: Full=40S ribosomal protein S20 >P60867.1 RecName: Full=40S ribosomal protein S20 >Q4R5D0.1 RecName: Full=40S ribosomal protein S20 >Q3ZBH8.1 RecName: Full=40S ribosomal protein S20	-
ENSOCUG00000031594	4027.02	3611.83	3833.66	4855.95	4458.52	4396.03	3824.17	4570.17	-0.256918	0.00220042	0.0810177	-	GL018725	3253342	3256090	+	1333	lncRNA	- && -	-
ENSOCUG00000014653	421.096	426.578	405.629	594.245	512.785	511.285	417.768	539.439	-0.368733	0.0022142	0.0812254	LRRCC1	3	100766014	100818926	+	3706	protein_coding	leucine rich repeat and coiled-coil centrosomal protein 1 [Source:HGNC Symbol;Acc:HGNC:29373] && Q9C099.2 RecName: Full=Leucine-rich repeat and coiled-coil domain-containing protein 1; AltName: Full=Centrosomal leucine-rich repeat and coiled-coil domain-containing protein	-
ENSOCUG00000015823	18.6739	12.5157	16.9798	33.3027	79.276	20.4514	16.0565	44.3434	-1.46324	0.00227622	1	OAS2	21	8749853	8878847	+	2122	protein_coding	2'-5'-oligoadenylate synthetase 2 [Source:HGNC Symbol;Acc:HGNC:8087] && P29728.3 RecName: Full=2'-5'-oligoadenylate synthase 2; Short=(2-5')oligo(A) synthase 2; Short=2-5A synthase 2; AltName: Full=p69 OAS / p71 OAS; Short=p69OAS / p71OAS	-
ENSOCUG00000034583	3294.07	2860.89	3083.72	4669.66	3875.49	3263.02	3079.56	3936.06	-0.353857	0.00228263	0.0828219	-	9	1523821	1533906	+	797	protein_coding	- && Q9JLR9.1 RecName: Full=HIG1 domain family member 1A, mitochondrial; AltName: Full=Hypoxia-inducible gene 1 protein	-
novel.410	1.86739	2.08596	3.77329	53.0762	5.01747	2.04514	2.57554	20.0463	-2.9548	0.00228857	1	-	3	107817376	107878748	+	321	-	- && - && -	-
ENSOCUG00000011088	1362.26	1350.66	1303.67	1749.43	1621.65	1514.43	1338.86	1628.5	-0.28251	0.00233793	0.0836555	-	9	9794223	9800490	+	736	protein_coding	LSM3 homolog, U6 small nuclear RNA and mRNA degradation associated [Source:HGNC Symbol;Acc:HGNC:17874] && P62311.2 RecName: Full=U6 snRNA-associated Sm-like protein LSm3 >P62310.2 RecName: Full=U6 snRNA-associated Sm-like protein LSm3 >Q32PE9.3 RecName: Full=U6 snRNA-associated Sm-like protein LSm3	-
ENSOCUG00000008954	1122.3	985.615	1097.08	1345.64	1299.52	1277.19	1068.33	1307.45	-0.290807	0.00234118	0.0836555	GADD45A	13	98577791	98580288	-	738	protein_coding	growth arrest and DNA damage inducible alpha [Source:HGNC Symbol;Acc:HGNC:4095] && Q60GI5.1 RecName: Full=Growth arrest and DNA damage-inducible protein GADD45 alpha	-
ENSOCUG00000015481	1950.49	1915.95	1914.94	2769.33	2319.07	2109.56	1927.13	2399.32	-0.316064	0.00234862	0.0836555	NAA20	4	16519382	16532744	-	577	protein_coding	N(alpha)-acetyltransferase 20, NatB catalytic subunit [Source:HGNC Symbol;Acc:HGNC:15908] && P61599.1 RecName: Full=N-alpha-acetyltransferase 20; AltName: Full=Methionine N-acetyltransferase; AltName: Full=N-acetyltransferase 5; AltName: Full=N-terminal acetyltransferase B complex catalytic subunit NAA20; AltName: Full=N-terminal acetyltransferase B complex catalytic subunit NAT5; Short=NatB comp…	-
novel.378	730.149	669.592	681.079	914.784	850.963	824.192	693.607	863.313	-0.31532	0.00235774	0.0836555	-	2	96462432	96535846	-	4378	-	- && - && -	-
ENSOCUG00000015446	4412.64	3948.72	4200.61	6001.77	4802.72	4746.77	4187.32	5183.76	-0.30782	0.00237119	0.0836555	NDUFA6	GL018734	508782	515183	+	530	protein_coding	NADH:ubiquinone oxidoreductase subunit A6 [Source:HGNC Symbol;Acc:HGNC:7690] && P56556.3 RecName: Full=NADH dehydrogenase [ubiquinone] 1 alpha subcomplex subunit 6; AltName: Full=Complex I-B14; Short=CI-B14; AltName: Full=LYR motif-containing protein 6; AltName: Full=NADH-ubiquinone oxidoreductase B14 subunit	-
ENSOCUG00000019601	653.586	434.922	608.443	923.11	593.065	895.772	565.65	803.982	-0.505995	0.00240042	0.0843359	RNase_MRP	1	18269868	18270142	+	275	ribozyme	RNase MRP [Source:RFAM;Acc:RF00030] && -	-
ENSOCUG00000002682	851.529	731.128	767.864	1253.01	1014.53	842.598	783.507	1036.72	-0.403493	0.00245088	0.0858067	-	14	96681089	96708567	+	696	protein_coding	coiled-coil domain containing 58 [Source:HGNC Symbol;Acc:HGNC:31136] && Q4VC31.1 RecName: Full=Coiled-coil domain-containing protein 58	-
ENSOCUG00000012716	7010.17	7077.65	7634.31	10367.6	8467.48	7975.03	7240.71	8936.69	-0.303562	0.00247277	0.0861271	-	8	43461854	43536558	-	2191	protein_coding	Sin3A associated protein 18 [Source:HGNC Symbol;Acc:HGNC:10530] && Q3T022.1 RecName: Full=Histone deacetylase complex subunit SAP18; AltName: Full=18 kDa Sin3-associated polypeptide; AltName: Full=Sin3-associated polypeptide p18	-
ENSOCUG00000006945	697.469	634.131	848.047	824.242	989.445	1038.93	726.549	950.873	-0.387655	0.00248875	0.0861271	KRT8	4	36813197	36820319	-	1648	protein_coding	keratin 8 [Source:HGNC Symbol;Acc:HGNC:6446] && P05787.7 RecName: Full=Keratin, type II cytoskeletal 8; AltName: Full=Cytokeratin-8; Short=CK-8; AltName: Full=Keratin-8; Short=K8; AltName: Full=Type-II keratin Kb8	-
ENSOCUG00000025875	2380.92	2462.47	2360.19	3152.31	2798.74	2714.93	2401.19	2888.66	-0.266674	0.00249539	0.0861271	-	12	3061043	3062294	-	1216	protein_coding	- && Q76MY1.3 RecName: Full=40S ribosomal protein S4, X isoform >Q76N24.3 RecName: Full=40S ribosomal protein S4, X isoform >P62703.2 RecName: Full=40S ribosomal protein S4, X isoform >P62701.2 RecName: Full=40S ribosomal protein S4, X isoform; AltName: Full=SCR10; AltName: Full=Single copy abundant mRNA protein >P62702.2 RecName: Full=40S ribosomal protein S4, X isoform >P62704.2 RecName: Full=4…	-
ENSOCUG00000012679	1406.14	1267.22	1338.57	2197.98	1699.92	1399.9	1337.31	1765.93	-0.400822	0.00250148	0.0861271	DNAJB4	13	87448924	87462407	-	1712	protein_coding	DnaJ heat shock protein family (Hsp40) member B4 [Source:HGNC Symbol;Acc:HGNC:14886] && Q9UDY4.1 RecName: Full=DnaJ homolog subfamily B member 4; AltName: Full=Heat shock 40 kDa protein 1 homolog; Short=HSP40 homolog; Short=Heat shock protein 40 homolog; AltName: Full=Human liver DnaJ-like protein	-
ENSOCUG00000007209	4711.42	4693.4	4836.41	5581.33	5653.69	5404.29	4747.08	5546.43	-0.224499	0.00250319	0.0861271	PHB1	19	38165448	38172761	+	2215	protein_coding	prohibitin 1 [Source:HGNC Symbol;Acc:HGNC:8912] && P84173.1 RecName: Full=Prohibitin	-
ENSOCUG00000011913	1272.62	1285.99	1246.13	1648.48	1557.42	1421.37	1268.25	1542.43	-0.282392	0.00256637	0.0871977	GPN3	21	6765592	6778310	-	975	protein_coding	GPN-loop GTPase 3 [Source:HGNC Symbol;Acc:HGNC:30186] && Q6R518.1 RecName: Full=GPN-loop GTPase 3; AltName: Full=ATP-binding domain 1 family member C	-
ENSOCUG00000000621	47.6184	44.8481	53.7694	79.0939	97.3389	76.6928	48.7453	84.3752	-0.790666	0.00263652	0.0885797	INHBA	10	24692312	24708914	-	1721	protein_coding	inhibin subunit beta A [Source:HGNC Symbol;Acc:HGNC:6066] && Q04998.1 RecName: Full=Inhibin beta A chain; AltName: Full=Activin beta-A chain; Flags: Precursor	-
ENSOCUG00000012707	39093.8	38397.3	40414.8	51827.3	45841.6	43048.2	39301.9	46905.7	-0.255154	0.00267042	0.0891151	ELOA	13	129518149	129572740	-	3220	protein_coding	elongin A [Source:HGNC Symbol;Acc:HGNC:11620] && Q63187.1 RecName: Full=Transcription elongation factor B polypeptide 3; AltName: Full=Elongin 110 kDa subunit; AltName: Full=Elongin-A; Short=EloA; AltName: Full=RNA polymerase II transcription factor SIII subunit A1; AltName: Full=SIII p110	-
ENSOCUG00000024362	430.433	385.902	386.762	583.838	501.747	479.586	401.032	521.724	-0.378881	0.00277446	0.0919721	-	17	54213899	54252231	-	270	protein_coding	- && Q8R207.2 RecName: Full=Serine palmitoyltransferase small subunit A; AltName: Full=Small subunit of serine palmitoyltransferase A; Short=ssSPTa >Q4G019.2 RecName: Full=Serine palmitoyltransferase small subunit A; AltName: Full=Small subunit of serine palmitoyltransferase A; Short=ssSPTa	-
ENSOCUG00000024117	927.158	432.836	702.775	1834.77	3356.69	1127.9	687.59	2106.45	-1.61508	0.00280258	0.0925966	-	8	41758694	41759026	+	333	protein_coding	- && P04646.1 RecName: Full=60S ribosomal protein L35a >O55142.2 RecName: Full=60S ribosomal protein L35a	-
ENSOCUG00000013790	571.421	510.017	539.58	772.207	636.215	660.581	540.339	689.668	-0.351241	0.00285053	0.0932543	CMC2	5	35422159	35443928	-	240	protein_coding	C-X9-C motif containing 2 [Source:HGNC Symbol;Acc:HGNC:24447] && Q2NKR3.1 RecName: Full=COX assembly mitochondrial protein 2 homolog	-
ENSOCUG00000010613	51.3532	68.8366	57.5427	110.315	89.311	95.0991	59.2441	98.2418	-0.732197	0.00288605	0.0932543	-	18	12975903	12976791	+	510	protein_coding	- && Q58DW5.3 RecName: Full=60S ribosomal protein L5	-
ENSOCUG00000010837	1249.28	1118.07	1147.08	1680.75	1352.71	1362.06	1171.48	1465.17	-0.32233	0.00291248	0.093592	-	X	56703052	56710717	-	855	protein_coding	proteasome 26S subunit, non-ATPase 10 [Source:HGNC Symbol;Acc:HGNC:9555] && O75832.1 RecName: Full=26S proteasome non-ATPase regulatory subunit 10; AltName: Full=26S proteasome regulatory subunit p28; AltName: Full=Gankyrin; AltName: Full=p28(GANK)	-
ENSOCUG00000001585	1591.95	1604.1	1612.14	2023.14	1954.81	1790.52	1602.73	1922.82	-0.262675	0.00293112	0.0936858	RAE1	GL019257	9694	23581	-	3494	protein_coding	ribonucleic acid export 1 [Source:HGNC Symbol;Acc:HGNC:9828] && Q3SWS8.1 RecName: Full=mRNA export factor; AltName: Full=Rae1 protein homolog; AltName: Full=mRNA-associated protein mrnp 41	-
ENSOCUG00000007708	1478.04	1553	1453.66	1961.74	1761.13	1703.6	1494.9	1808.82	-0.275123	0.00296252	0.0936858	GADD45GIP1	GL018699	5762765	5763991	-	633	protein_coding	GADD45G interacting protein 1 [Source:HGNC Symbol;Acc:HGNC:29996] && A1A4P4.1 RecName: Full=Growth arrest and DNA damage-inducible proteins-interacting protein 1; AltName: Full=39S ribosomal protein L59, mitochondrial; Short=MRP-L59	-
ENSOCUG00000007680	945.832	724.87	769.751	2009.61	2526.8	999.052	813.484	1845.15	-1.1815	0.00297134	0.0936858	-	14	83035105	83037663	+	831	protein_coding	- && Q96DX8.3 RecName: Full=Receptor-transporting protein 4; AltName: Full=28 kDa interferon-responsive protein; AltName: Full=3CxxC-type zinc finger protein 4	-
ENSOCUG00000009383	5021.41	4639.17	4606.24	7077.87	5712.89	5087.29	4755.61	5959.35	-0.325452	0.0029792	0.0936858	CFL2	17	54493443	54540320	-	4302	protein_coding	cofilin 2 [Source:HGNC Symbol;Acc:HGNC:1875] && Q9NRL2.2 RecName: Full=Bromodomain adjacent to zinc finger domain protein 1A; AltName: Full=ATP-dependent chromatin-remodeling protein; AltName: Full=ATP-utilizing chromatin assembly and remodeling factor 1; Short=hACF1; AltName: Full=CHRAC subunit ACF1; AltName: Full=Williams syndrome transcription factor-related chromatin-remodeling factor 180; Sh…	-
ENSOCUG00000001819	211.948	225.283	202.814	298.684	302.052	265.868	213.349	288.868	-0.438002	0.00298578	0.0936858	ANAPC10	15	19566139	19677023	+	753	protein_coding	anaphase promoting complex subunit 10 [Source:HGNC Symbol;Acc:HGNC:24077] && Q9UM13.1 RecName: Full=Anaphase-promoting complex subunit 10; Short=APC10; AltName: Full=Cyclosome subunit 10	-
ENSOCUG00000004940	1687.18	1449.74	1716.85	2488.34	1908.65	1817.11	1617.92	2071.36	-0.356017	0.00306561	0.0955895	PFDN4	GL018712	2212055	2305288	-	994	protein_coding	prefoldin subunit 4 [Source:HGNC Symbol;Acc:HGNC:8868] && Q9NQP4.1 RecName: Full=Prefoldin subunit 4; AltName: Full=Protein C-1	-
ENSOCUG00000003663	3433.19	3474.16	4057.23	4094.15	4401.32	4908.34	3654.86	4467.94	-0.28973	0.00310319	0.0964598	ACTG2	2	112583262	112603850	-	1453	protein_coding	actin gamma 2, smooth muscle [Source:HGNC Symbol;Acc:HGNC:145] && P63269.1 RecName: Full=Actin, gamma-enteric smooth muscle; AltName: Full=Alpha-actin-3; AltName: Full=Gamma-2-actin; AltName: Full=Smooth muscle gamma-actin; Flags: Precursor >P63267.1 RecName: Full=Actin, gamma-enteric smooth muscle; AltName: Full=Alpha-actin-3; AltName: Full=Gamma-2-actin; AltName: Full=Smooth muscle gamma-actin;…	-
novel.31	99.9052	91.7821	89.6156	174.839	145.507	115.551	93.7677	145.299	-0.631069	0.0031283	0.0967011	-	1	34700939	34718238	-	1307	-	- && - && -	-
ENSOCUG00000005296	1431.35	1306.85	1537.62	1851.42	1737.05	1632.02	1425.27	1740.16	-0.287531	0.00317877	0.0975889	TRPV2	19	4096554	4124268	+	5463	protein_coding	transient receptor potential cation channel subfamily V member 2 [Source:HGNC Symbol;Acc:HGNC:18082] && Q9Y5S1.1 RecName: Full=Transient receptor potential cation channel subfamily V member 2; Short=TrpV2; AltName: Full=Osm-9-like TRP channel 2; Short=OTRPC2; AltName: Full=Vanilloid receptor-like protein 1; Short=VRL-1	-
ENSOCUG00000026002	200.744	189.822	187.721	282.032	243.849	263.823	192.762	263.235	-0.448946	0.00320161	0.0976931	-	10	31383657	31392209	-	1092	protein_coding	- && Q9NS00.1 RecName: Full=Glycoprotein-N-acetylgalactosamine 3-beta-galactosyltransferase 1; AltName: Full=B3Gal-T8; AltName: Full=Core 1 O-glycan T-synthase; AltName: Full=Core 1 UDP-galactose:N-acetylgalactosamine-alpha-R beta 1,3-galactosyltransferase 1; Short=Beta-1,3-galactosyltransferase; AltName: Full=Core 1 beta1,3-galactosyltransferase 1; Short=C1GalT1; Short=Core 1 beta3-Gal-T1	-
ENSOCUG00000025758	16662.7	15415.2	17654.3	22298.2	19204.9	18468.7	16577.4	19990.6	-0.270059	0.00327762	0.0988914	-	20	15537120	15537473	-	354	protein_coding	- && P49207.3 RecName: Full=60S ribosomal protein L34	-
ENSOCUG00000002339	358.538	220.068	310.353	619.222	1013.53	425.389	296.32	686.047	-1.21085	0.00329244	0.0988914	IRF7	GL019738	2820	5089	+	1610	protein_coding	interferon regulatory factor 7 [Source:HGNC Symbol;Acc:HGNC:6122] && Q92985.2 RecName: Full=Interferon regulatory factor 7; Short=IRF-7	IRF
ENSOCUG00000003862	2017.71	1909.69	2040.41	2706.89	2410.39	2166.83	1989.27	2428.04	-0.287342	0.00330426	0.0988914	-	17	24144269	24157549	-	1189	protein_coding	- && P33316.4 RecName: Full=Deoxyuridine 5'-triphosphate nucleotidohydrolase, mitochondrial; Short=dUTPase; AltName: Full=dUTP pyrophosphatase; Flags: Precursor	-
ENSOCUG00000025979	1949.55	1591.59	2141.34	2518.52	2191.63	2413.27	1894.16	2374.47	-0.325528	0.00331026	0.0988914	-	11	40256542	40256862	+	321	protein_coding	- && P83883.2 RecName: Full=60S ribosomal protein L36a; AltName: Full=60S ribosomal protein L44 >P83884.2 RecName: Full=60S ribosomal protein L36a; AltName: Full=60S ribosomal protein L44 >P83881.2 RecName: Full=60S ribosomal protein L36a; AltName: Full=60S ribosomal protein L44; AltName: Full=Cell growth-inhibiting gene 15 protein; AltName: Full=Cell migration-inducing gene 6 protein >P83882.2 R…	-
ENSOCUG00000025803	9.33694	5.21489	10.3765	17.6921	39.1363	20.4514	8.30946	25.7599	-1.62556	0.00331472	1	-	19	20276706	20290210	-	1227	protein_coding	- && O00182.2 RecName: Full=Galectin-9; Short=Gal-9; AltName: Full=Ecalectin; AltName: Full=Tumor antigen HOM-HD-21	-
ENSOCUG00000003852	1286.63	1266.18	1158.4	1982.55	1499.22	1333.43	1237.07	1605.07	-0.375632	0.00332561	0.0990536	MRPL1	15	72466486	72568414	-	2055	protein_coding	mitochondrial ribosomal protein L1 [Source:HGNC Symbol;Acc:HGNC:14275] && Q9BYD6.2 RecName: Full=39S ribosomal protein L1, mitochondrial; Short=L1mt; Short=MRP-L1; Flags: Precursor	-
ENSOCUG00000004207	768.43	737.386	699.945	1071.93	894.113	827.26	735.254	931.101	-0.340498	0.00339926	0.0993247	MRPS30	11	65463779	65478930	+	4880	protein_coding	mitochondrial ribosomal protein S30 [Source:HGNC Symbol;Acc:HGNC:8769] && P82924.4 RecName: Full=28S ribosomal protein S30, mitochondrial; Short=MRP-S30; Short=S30mt	-
ENSOCUG00000014619	8026.03	7481.29	6890.03	10737	9212.08	7900.38	7465.78	9283.15	-0.314299	0.00340256	0.0993247	-	17	7979109	7980601	+	462	protein_coding	- && P24032.2 RecName: Full=Myosin regulatory light chain 2, smooth muscle minor isoform; Short=MLC-2; AltName: Full=DTNB; AltName: Full=G1; AltName: Full=Isoform L20-B1	-
ENSOCUG00000036368	428.565	422.406	456.568	738.904	530.848	492.879	435.847	587.544	-0.430327	0.0034208	0.0995123	-	15	97308715	97308996	+	282	protein_coding	- && Q9JLR9.1 RecName: Full=HIG1 domain family member 1A, mitochondrial; AltName: Full=Hypoxia-inducible gene 1 protein	-
ENSOCUG00000010245	92.4357	80.3093	76.4091	186.287	117.409	104.302	83.0514	135.999	-0.710144	0.00346728	0.100571	UBE2W	3	89600597	89665225	-	765	protein_coding	ubiquitin conjugating enzyme E2 W [Source:HGNC Symbol;Acc:HGNC:25616] && Q96B02.1 RecName: Full=Ubiquitin-conjugating enzyme E2 W; AltName: Full=E2 ubiquitin-conjugating enzyme W; AltName: Full=N-terminal E2 ubiquitin-conjugating enzyme; AltName: Full=N-terminus-conjugating E2; AltName: Full=Ubiquitin carrier protein W; AltName: Full=Ubiquitin-conjugating enzyme 16; Short=UBC-16; AltName: Full=Ub…	-
ENSOCUG00000038276	11436.8	10618.6	11989.6	16519.2	13314.4	12288.2	11348.3	14040.6	-0.307071	0.00351487	0.101362	-	17	9113526	9116837	+	461	protein_coding	- && P24051.3 RecName: Full=40S ribosomal protein S27-like >Q6ZWY3.3 RecName: Full=40S ribosomal protein S27-like >Q71UM5.3 RecName: Full=40S ribosomal protein S27-like	-
ENSOCUG00000006984	1394.94	1328.75	1313.1	1631.83	1582.51	1598.28	1345.6	1604.21	-0.253476	0.00355814	0.10228	MRPS25	9	10572167	10591192	-	1823	protein_coding	mitochondrial ribosomal protein S25 [Source:HGNC Symbol;Acc:HGNC:14511] && P82663.1 RecName: Full=28S ribosomal protein S25, mitochondrial; Short=MRP-S25; Short=S25mt	-
ENSOCUG00000014803	1724.53	1545.69	1532.9	2472.73	1951.8	1714.85	1601.04	2046.46	-0.353897	0.00356718	0.10228	-	13	80459302	80475658	-	1255	protein_coding	- && Q5R631.1 RecName: Full=Ribosome production factor 1; AltName: Full=Brix domain-containing protein 5; AltName: Full=Ribosome biogenesis protein RPF1	-
ENSOCUG00000014298	159.662	134.544	143.385	182.124	215.751	222.92	145.864	206.932	-0.503622	0.00378185	0.107767	DUOXA1	17	27408647	27421597	+	2918	protein_coding	dual oxidase maturation factor 1 [Source:HGNC Symbol;Acc:HGNC:26507] && Q1HG43.1 RecName: Full=Dual oxidase maturation factor 1; AltName: Full=Dual oxidase activator 1; AltName: Full=Numb-interacting protein	-
ENSOCUG00000010137	9153.93	8746.42	9210.6	12803.9	10572.8	9720.56	9036.98	11032.4	-0.287787	0.00381257	0.107767	POMP	GL018735	1721656	1736287	+	1701	protein_coding	proteasome maturation protein [Source:HGNC Symbol;Acc:HGNC:20330] && Q3SZV5.1 RecName: Full=Proteasome maturation protein; AltName: Full=Proteassemblin	-
ENSOCUG00000001161	1515.39	1478.94	1784.77	2010.65	1867.5	1937.77	1593.03	1938.64	-0.282933	0.00383123	0.107942	HYPK	17	28541592	28543154	-	387	protein_coding	Oryctolagus cuniculus huntingtin interacting protein K (HYPK), mRNA. [Source:RefSeq mRNA;Acc:NM_001171256] && Q2PFU1.1 RecName: Full=Huntingtin-interacting protein K; AltName: Full=Huntingtin yeast partner K >Q9NX55.2 RecName: Full=Huntingtin-interacting protein K; AltName: Full=Huntingtin yeast partner K	-
ENSOCUG00000006056	252.097	263.874	281.11	347.597	346.205	349.719	265.694	347.841	-0.388631	0.00384039	0.107942	MAP3K8	16	5198633	5223020	+	3319	protein_coding	mitogen-activated protein kinase kinase kinase 8 [Source:HGNC Symbol;Acc:HGNC:6860] && P41279.2 RecName: Full=Mitogen-activated protein kinase kinase kinase 8; AltName: Full=Cancer Osaka thyroid oncogene; AltName: Full=Proto-oncogene c-Cot; AltName: Full=Serine/threonine-protein kinase cot; AltName: Full=Tumor progression locus 2; Short=TPL-2	-
ENSOCUG00000017688	2301.56	2176.7	2238.5	2789.1	2620.12	2531.89	2238.92	2647.04	-0.241406	0.00391111	0.109621	PEA15	13	32887973	32891689	-	1933	protein_coding	proliferation and apoptosis adaptor protein 15 [Source:HGNC Symbol;Acc:HGNC:8822] && Q15121.2 RecName: Full=Astrocytic phosphoprotein PEA-15; AltName: Full=15 kDa phosphoprotein enriched in astrocytes; AltName: Full=Phosphoprotein enriched in diabetes; Short=PED >Q9Z297.1 RecName: Full=Astrocytic phosphoprotein PEA-15; AltName: Full=15 kDa phosphoprotein enriched in astrocytes >Q5R529.1 RecName: …	-
ENSOCUG00000026819	0	0	0	2.08142	5.01747	8.18057	0	5.09315	-4.83292	0.00394227	1	-	13	36901961	36903082	-	1122	protein_coding	- && Q8TDU9.1 RecName: Full=Relaxin-3 receptor 2; Short=RLN3 receptor 2; AltName: Full=G-protein coupled receptor 100; AltName: Full=G-protein coupled receptor GPCR142; AltName: Full=Insulin-like peptide INSL5 receptor; AltName: Full=Relaxin family peptide receptor 4	-
ENSOCUG00000006482	190.474	112.642	155.648	597.367	671.338	183.04	152.921	483.915	-1.66161	0.00396351	0.110469	IFI44	13	86728323	86741472	-	1583	protein_coding	interferon induced protein 44 [Source:HGNC Symbol;Acc:HGNC:16938] && P27473.1 RecName: Full=Interferon-induced protein 44; AltName: Full=Antigen p44; AltName: Full=Non-A non-B hepatitis-associated microtubular aggregates protein	-
ENSOCUG00000000588	913.153	893.833	932.003	1212.43	1134.95	1011.32	912.996	1119.57	-0.294045	0.00399502	0.110899	-	5	22321557	22323125	-	492	protein_coding	- && Q9Y3D0.1 RecName: Full=Mitotic spindle-associated MMXD complex subunit MIP18; AltName: Full=MSS19-interacting protein of 18 kDa; AltName: Full=Protein FAM96B	-
ENSOCUG00000024386	10308	9659.02	9326.63	13384.6	11267.2	10717.6	9764.54	11789.8	-0.27188	0.00402064	0.110899	CCT4	2	124453951	124487848	+	1857	protein_coding	chaperonin containing TCP1 subunit 4 [Source:HGNC Symbol;Acc:HGNC:1617] && P50991.4 RecName: Full=T-complex protein 1 subunit delta; Short=TCP-1-delta; AltName: Full=CCT-delta; AltName: Full=Stimulator of TAR RNA-binding	-
ENSOCUG00000017199	11497.5	10805.3	10726.5	15826.1	13298.3	11535.6	11009.8	13553.3	-0.299837	0.00408283	0.111919	CCT2	4	48625377	48643702	+	2055	protein_coding	chaperonin containing TCP1 subunit 2 [Source:HGNC Symbol;Acc:HGNC:1615] && P78371.4 RecName: Full=T-complex protein 1 subunit beta; Short=TCP-1-beta; AltName: Full=CCT-beta >Q4R6F8.3 RecName: Full=T-complex protein 1 subunit beta; Short=TCP-1-beta; AltName: Full=CCT-beta	-
ENSOCUG00000025687	935.561	714.44	606.556	1709.89	2492.68	955.081	752.186	1719.22	-1.19257	0.00409418	0.111922	-	17	41624299	41624631	+	333	protein_coding	- && P04646.1 RecName: Full=60S ribosomal protein L35a >O55142.2 RecName: Full=60S ribosomal protein L35a	-
ENSOCUG00000023761	2205.38	2187.13	2179.07	3070.09	2613.1	2358.05	2190.53	2680.41	-0.291095	0.0041336	0.112213	SNRPD1	9	62935810	62949841	+	478	protein_coding	small nuclear ribonucleoprotein D1 polypeptide [Source:HGNC Symbol;Acc:HGNC:11158] && P62314.1 RecName: Full=Small nuclear ribonucleoprotein Sm D1; Short=Sm-D1; AltName: Full=Sm-D autoantigen; AltName: Full=snRNP core protein D1 >P62315.1 RecName: Full=Small nuclear ribonucleoprotein Sm D1; Short=Sm-D1; AltName: Full=Sm-D autoantigen; AltName: Full=snRNP core protein D1 >Q4R5F6.1 RecName: Full=Sm…	-
ENSOCUG00000008202	1204.46	1074.27	1025.39	1556.9	1309.56	1249.58	1101.37	1372.01	-0.316692	0.00413436	0.112213	-	18	36905971	36936701	+	3390	protein_coding	Oryctolagus cuniculus Fas cell surface death receptor (FAS), mRNA. [Source:RefSeq mRNA;Acc:NM_001081995] && P25445.1 RecName: Full=Tumor necrosis factor receptor superfamily member 6; AltName: Full=Apo-1 antigen; AltName: Full=Apoptosis-mediating surface antigen FAS; AltName: Full=FASLG receptor; AltName: CD_antigen=CD95; Flags: Precursor	-
ENSOCUG00000001119	596.63	607.014	642.403	801.347	769.68	711.709	615.349	760.912	-0.30617	0.00418543	0.113177	MRPS22	14	32997569	33024079	+	1522	protein_coding	mitochondrial ribosomal protein S22 [Source:HGNC Symbol;Acc:HGNC:14508] && P82649.2 RecName: Full=28S ribosomal protein S22, mitochondrial; Short=MRP-S22; Short=S22mt	-
ENSOCUG00000004710	987.848	858.371	764.091	1953.41	2362.22	1027.68	870.104	1781.11	-1.03351	0.0042265	0.113678	DDX58	1	20944145	21009634	+	3167	protein_coding	DExD/H-box helicase 58 [Source:HGNC Symbol;Acc:HGNC:19102] && O95786.2 RecName: Full=Probable ATP-dependent RNA helicase DDX58; AltName: Full=DEAD box protein 58; AltName: Full=RIG-I-like receptor 1; Short=RLR-1; AltName: Full=Retinoic acid-inducible gene 1 protein; Short=RIG-1; AltName: Full=Retinoic acid-inducible gene I protein; Short=RIG-I	-
ENSOCUG00000002149	898.213	971.013	842.387	1084.42	1188.14	1049.16	903.871	1107.24	-0.293394	0.00426617	0.113818	-	12	22663182	22668808	+	1109	protein_coding	mitochondrial ribosomal protein S18B [Source:HGNC Symbol;Acc:HGNC:14516] && Q767K8.1 RecName: Full=28S ribosomal protein S18b, mitochondrial; Short=MRP-S18-b; Short=Mrps18-b; Short=S18mt-b; AltName: Full=28S ribosomal protein S18-2, mitochondrial; Short=MRP-S18-2; Flags: Precursor	-
ENSOCUG00000004811	865.534	894.876	791.447	1222.83	1061.7	926.449	850.619	1070.33	-0.331626	0.00434871	0.11571	DERL2	19	12909434	12922849	-	720	protein_coding	derlin 2 [Source:HGNC Symbol;Acc:HGNC:17943] && Q9GZP9.1 RecName: Full=Derlin-2; AltName: Full=Degradation in endoplasmic reticulum protein 2; Short=DERtrin-2; AltName: Full=Der1-like protein 2; AltName: Full=F-LAN-1; AltName: Full=F-LANa >Q5RC74.1 RecName: Full=Derlin-2; AltName: Full=Degradation in endoplasmic reticulum protein 2; AltName: Full=Der1-like protein 2	-
ENSOCUG00000035102	948.633	933.466	834.84	1646.4	885.082	1197.43	905.646	1242.97	-0.456608	0.00436461	0.115825	-	12	62137697	62144924	-	521	protein_coding	- && P48771.2 RecName: Full=Cytochrome c oxidase subunit 7A2, mitochondrial; AltName: Full=Cytochrome c oxidase subunit VIIa-liver/heart; Short=Cytochrome c oxidase subunit VIIa-L; Flags: Precursor	-
ENSOCUG00000024479	10576.9	9403.49	9743.58	13580.2	11153.8	11130.7	9907.99	11954.9	-0.270875	0.00440509	0.116187	-	16	7439690	7480120	-	1225	protein_coding	- && P61314.2 RecName: Full=60S ribosomal protein L15 >P61313.2 RecName: Full=60S ribosomal protein L15 >Q9CZM2.4 RecName: Full=60S ribosomal protein L15 >Q5NVE0.3 RecName: Full=60S ribosomal protein L15 >Q5EAD6.3 RecName: Full=60S ribosomal protein L15 >Q4R5B2.1 RecName: Full=60S ribosomal protein L15 >E2QXF3.1 RecName: Full=60S ribosomal protein L15	-
ENSOCUG00000025799	280.108	262.831	289.6	377.778	359.251	346.652	277.513	361.227	-0.379552	0.0044292	0.116187	-	4	7025848	7026231	+	384	protein_coding	- && P62263.3 RecName: Full=40S ribosomal protein S14 >P62264.3 RecName: Full=40S ribosomal protein S14 >P62265.3 RecName: Full=40S ribosomal protein S14	-
ENSOCUG00000010546	11368.7	11739.8	12902.8	15410.8	13426.8	13829.2	12003.7	14222.3	-0.244641	0.00445914	0.11645	-	12	23678747	23682846	+	1019	protein_coding	- && P62271.3 RecName: Full=40S ribosomal protein S18 >P62269.3 RecName: Full=40S ribosomal protein S18; AltName: Full=Ke-3; Short=Ke3 >P62272.3 RecName: Full=40S ribosomal protein S18 >P62270.3 RecName: Full=40S ribosomal protein S18; AltName: Full=Ke-3; Short=Ke3 >Q5TJE9.3 RecName: Full=40S ribosomal protein S18 >Q3T0R1.3 RecName: Full=40S ribosomal protein S18 >A5JST6.1 RecName: Full=40S ribos…	-
ENSOCUG00000000014	147629	147100	154264	180178	170091	167311	149664	172527	-0.205087	0.00447603	0.11645	-	GL019028	86633	87840	-	656	protein_coding	ferritin light chain [Source:HGNC Symbol;Acc:HGNC:3999] && P09451.2 RecName: Full=Ferritin light chain; Short=Ferritin L subunit	-
ENSOCUG00000009871	1058.81	944.939	932.003	1434.1	1167.06	1091.08	978.583	1230.75	-0.330398	0.00448155	0.11645	TRIAP1	21	12126424	12129744	+	587	protein_coding	TP53 regulated inhibitor of apoptosis 1 [Source:HGNC Symbol;Acc:HGNC:26937] && Q9D8Z2.1 RecName: Full=TP53-regulated inhibitor of apoptosis 1; AltName: Full=Protein 15E1.1; AltName: Full=WF-1; AltName: Full=p53-inducible cell-survival factor; Short=p53CSV	-
ENSOCUG00000029107	7991.49	7667.98	7819.2	10246.8	9080.62	8505.74	7826.22	9277.73	-0.245409	0.00454294	0.117253	ND4L	MT	9906	10202	+	297	protein_coding	NADH dehydrogenase subunit 4L [Source:NCBI gene;Acc:808222] && O79435.1 RecName: Full=NADH-ubiquinone oxidoreductase chain 4L; AltName: Full=NADH dehydrogenase subunit 4L	-
ENSOCUG00000027849	70.027	90.7391	68.8625	89.501	218.762	100.212	76.5429	136.158	-0.833857	0.00454961	0.117253	OAS3	21	8722667	8743763	+	3360	protein_coding	2'-5'-oligoadenylate synthetase 3 [Source:HGNC Symbol;Acc:HGNC:8088] && Q9Y6K5.3 RecName: Full=2'-5'-oligoadenylate synthase 3; Short=(2-5')oligo(A) synthase 3; Short=2-5A synthase 3; AltName: Full=p100 OAS; Short=p100OAS	-
ENSOCUG00000012066	619.039	628.916	597.123	779.492	777.708	711.709	615.026	756.303	-0.298525	0.00458154	0.117253	SLC25A12	7	111492522	111593817	-	1938	protein_coding	solute carrier family 25 member 12 [Source:HGNC Symbol;Acc:HGNC:10982] && Q5RBC8.1 RecName: Full=Calcium-binding mitochondrial carrier protein Aralar1; AltName: Full=Mitochondrial aspartate glutamate carrier 1; AltName: Full=Solute carrier family 25 member 12	-
ENSOCUG00000009575	1280.09	1154.58	1273.49	1718.21	1451.05	1388.65	1236.05	1519.31	-0.297208	0.00464684	0.118281	CIAO2A	17	8149159	8166725	+	845	protein_coding	cytosolic iron-sulfur assembly component 2A [Source:HGNC Symbol;Acc:HGNC:26235] && Q3T0U7.1 RecName: Full=MIP18 family protein FAM96A	-
ENSOCUG00000000989	5627.37	5674.85	5654.27	7124.7	6622.06	6148.72	5652.16	6631.82	-0.23059	0.00473415	0.119751	NDUFB8	18	48631409	48636258	-	911	protein_coding	NADH:ubiquinone oxidoreductase subunit B8 [Source:HGNC Symbol;Acc:HGNC:7703] && Q02372.1 RecName: Full=NADH dehydrogenase [ubiquinone] 1 beta subcomplex subunit 8, mitochondrial; AltName: Full=Complex I-ASHI; Short=CI-ASHI; AltName: Full=NADH-ubiquinone oxidoreductase ASHI subunit; Flags: Precursor	-
ENSOCUG00000005442	40245.9	39422.5	41025.1	55943.4	45908.8	43539	40231.2	48463.7	-0.268582	0.00480409	0.120196	-	1	150453380	150455766	+	499	protein_coding	ribosomal protein L27a [Source:HGNC Symbol;Acc:HGNC:10329] && Q56K03.3 RecName: Full=60S ribosomal protein L27a	-
ENSOCUG00000003047	1420.15	1404.89	1374.42	1928.44	1639.71	1548.17	1399.82	1705.44	-0.284792	0.00480891	0.120196	CDKN3	17	73120262	73135754	+	1353	protein_coding	cyclin dependent kinase inhibitor 3 [Source:HGNC Symbol;Acc:HGNC:1791] && Q16667.1 RecName: Full=Cyclin-dependent kinase inhibitor 3; AltName: Full=CDK2-associated dual-specificity phosphatase; AltName: Full=Cyclin-dependent kinase interactor 1; AltName: Full=Cyclin-dependent kinase-interacting protein 2; AltName: Full=Kinase-associated phosphatase	-
ENSOCUG00000024588	1534.99	1081.57	1246.13	1711.97	1458.08	1753.71	1287.56	1641.25	-0.349482	0.00487671	0.121044	-	GL018895	173354	176027	-	2584	protein_coding	- && P67808.3 RecName: Full=Nuclease-sensitive element-binding protein 1; AltName: Full=CCAAT-binding transcription factor I subunit A; Short=CBF-A; AltName: Full=DNA-binding protein B; Short=DBPB; AltName: Full=Enhancer factor I subunit A; Short=EFI-A; AltName: Full=Y-box transcription factor; AltName: Full=Y-box-binding protein 1; Short=YB-1 >P67809.3 RecName: Full=Nuclease-sensitive element-bi…	CSD
ENSOCUG00000007821	3999.94	3731.78	4315.7	4693.6	4613.06	4879.71	4015.81	4728.79	-0.23561	0.00503784	0.124558	AVPI1	18	45845317	45853767	-	1333	protein_coding	arginine vasopressin induced 1 [Source:HGNC Symbol;Acc:HGNC:30898] && Q5R8D4.1 RecName: Full=Arginine vasopressin-induced protein 1; Short=AVP-induced protein 1	-
ENSOCUG00000002449	1887	1713.61	2036.63	2497.7	2034.08	2358.05	1879.08	2296.61	-0.289084	0.00505256	0.124558	-	13	53782678	53786939	+	305	protein_coding	late endosomal/lysosomal adaptor, MAPK and MTOR activator 5 [Source:HGNC Symbol;Acc:HGNC:17955] && O43504.1 RecName: Full=Ragulator complex protein LAMTOR5; AltName: Full=Hepatitis B virus X-interacting protein; Short=HBV X-interacting protein; Short=HBX-interacting protein; AltName: Full=Late endosomal/lysosomal adaptor and MAPK and MTOR activator 5 >Q3SZ68.1 RecName: Full=Ragulator complex prot…	-
ENSOCUG00000024946	27407.6	27734.9	28018.6	35256.1	30538.3	31276.4	27720.4	32356.9	-0.223121	0.00521863	0.127412	NME2	19	36622945	36647189	-	688	protein_coding	NME/NM23 nucleoside diphosphate kinase 2 [Source:HGNC Symbol;Acc:HGNC:7850] && P22392.1 RecName: Full=Nucleoside diphosphate kinase B; Short=NDK B; Short=NDP kinase B; AltName: Full=C-myc purine-binding transcription factor PUF; AltName: Full=Histidine protein kinase NDKB; AltName: Full=nm23-H2	-
ENSOCUG00000037215	552.747	586.154	692.399	856.504	740.579	720.912	610.433	772.665	-0.339627	0.00523614	0.127412	-	10	45230148	45232330	-	885	lncRNA	- && -	-
ENSOCUG00000028024	18.6739	17.7306	16.0365	36.4248	66.2306	21.474	17.4803	41.3765	-1.24445	0.00524831	1	-	3	32505854	32510754	+	1449	protein_coding	- && Q60766.1 RecName: Full=Immunity-related GTPase family M protein 1; AltName: Full=Interferon-inducible GTPase 3; AltName: Full=Interferon-inducible protein 1; AltName: Full=LPS-stimulated RAW 264.7 macrophage protein 47; Short=LRG-47	-
ENSOCUG00000000137	7818.75	8013.2	7502.24	9268.56	9156.88	8596.75	7778.07	9007.4	-0.21174	0.00533759	0.128025	CCT3	13	36553332	36572633	+	1921	protein_coding	chaperonin containing TCP1 subunit 3 [Source:HGNC Symbol;Acc:HGNC:1616] && Q6P502.1 RecName: Full=T-complex protein 1 subunit gamma; Short=TCP-1-gamma; AltName: Full=CCT-gamma	-
ENSOCUG00000008507	46691.2	46556.5	46201.1	64697.8	54138.5	49206.1	46482.9	56014.1	-0.269086	0.00535759	0.128197	-	GL018721	246765	264690	+	2797	protein_coding	- && P62083.1 RecName: Full=40S ribosomal protein S7; AltName: Full=S8 >P62081.1 RecName: Full=40S ribosomal protein S7 >P62082.1 RecName: Full=40S ribosomal protein S7 >Q5RT64.1 RecName: Full=40S ribosomal protein S7 >A6H769.1 RecName: Full=40S ribosomal protein S7	-
ENSOCUG00000007182	64.4249	78.2234	74.5225	108.234	126.44	101.235	72.3902	111.97	-0.631143	0.00540496	0.128577	GAS2L3	4	79820393	79910756	+	4264	protein_coding	growth arrest specific 2 like 3 [Source:HGNC Symbol;Acc:HGNC:27475] && Q86XJ1.1 RecName: Full=GAS2-like protein 3; AltName: Full=Growth arrest-specific protein 2-like 3	-
ENSOCUG00000035697	197.009	320.194	298.09	394.429	361.258	367.103	271.765	374.263	-0.46335	0.00543575	0.128752	-	GL019306	50441	51496	-	1056	lncRNA	- && -	-
ENSOCUG00000027985	1879.53	1675.02	2020.6	2205.26	2256.86	2207.73	1858.38	2223.28	-0.258251	0.00547476	0.128875	TNFRSF12A	GL018828	261137	268675	+	804	protein_coding	TNF receptor superfamily member 12A [Source:HGNC Symbol;Acc:HGNC:18152] && Q9NP84.1 RecName: Full=Tumor necrosis factor receptor superfamily member 12A; AltName: Full=Fibroblast growth factor-inducible immediate-early response protein 14; Short=FGF-inducible 14; AltName: Full=Tweak-receptor; Short=TweakR; AltName: CD_antigen=CD266; Flags: Precursor	-
ENSOCUG00000015612	1758.15	1599.93	1515.92	2234.4	1939.75	1786.43	1624.66	1986.86	-0.290181	0.00548914	0.128875	NOL11	19	49808530	49832359	-	2413	protein_coding	nucleolar protein 11 [Source:HGNC Symbol;Acc:HGNC:24557] && Q9H8H0.1 RecName: Full=Nucleolar protein 11	-
ENSOCUG00000005103	1611.56	1667.72	1563.09	1977.35	1967.85	1793.59	1614.12	1912.93	-0.245207	0.00550738	0.128875	EBNA1BP2	13	123485252	123493812	+	1447	protein_coding	EBNA1 binding protein 2 [Source:HGNC Symbol;Acc:HGNC:15531] && Q99848.2 RecName: Full=Probable rRNA-processing protein EBP2; AltName: Full=EBNA1-binding protein 2; AltName: Full=Nucleolar protein p40	-
ENSOCUG00000004501	774.032	791.621	850.877	1655.77	2630.16	955.081	805.51	1747	-1.11693	0.00551511	0.128875	-	AAGW02082975	1416	8513	+	1124	protein_coding	- && A1E2I4.1 RecName: Full=Interferon-induced GTP-binding protein Mx1; AltName: Full=Myxoma resistance protein 1; AltName: Full=Myxovirus resistance protein 1; Contains: RecName: Full=Interferon-induced GTP-binding protein Mx1, N-terminally processed	-
ENSOCUG00000035488	6604.02	6465.42	5620.31	8321.52	7187.02	6957.57	6229.92	7488.7	-0.265513	0.00558613	0.129624	-	14	67869368	67902210	-	2194	protein_coding	- && P19120.2 RecName: Full=Heat shock cognate 71 kDa protein; AltName: Full=Heat shock 70 kDa protein 8	-
ENSOCUG00000022998	757.226	756.159	790.504	944.964	900.134	934.63	767.963	926.576	-0.270679	0.00560706	0.129808	-	GL018951	13474	22592	-	2905	protein_coding	- && P05214.1 RecName: Full=Tubulin alpha-3 chain; AltName: Full=Alpha-tubulin 3/7; AltName: Full=Alpha-tubulin isotype M-alpha-3/7; AltName: Full=Tubulin alpha-3/alpha-7 chain; Contains: RecName: Full=Detyrosinated tubulin alpha-3 chain >Q13748.3 RecName: Full=Tubulin alpha-3C/D chain; AltName: Full=Alpha-tubulin 2; AltName: Full=Alpha-tubulin 3C/D; AltName: Full=Tubulin alpha-2 chain; Contains:…	-
ENSOCUG00000010299	3845.88	3622.26	4026.1	4329.35	4382.26	4794.83	3831.42	4502.15	-0.232605	0.00563811	0.130225	CSRP1	16	70038084	70048713	+	973	protein_coding	cysteine and glycine rich protein 1 [Source:HGNC Symbol;Acc:HGNC:2469] && P97315.3 RecName: Full=Cysteine and glycine-rich protein 1; AltName: Full=Cysteine-rich protein 1; Short=CRP; Short=CRP1	-
ENSOCUG00000000889	1069.08	1201.51	998.035	1481.97	1346.69	1203.57	1089.54	1344.08	-0.303341	0.00567044	0.130669	-	2	115808649	115809248	+	294	protein_coding	- && Q6B4U9.1 RecName: Full=Peroxiredoxin-1	-
ENSOCUG00000008755	4245.51	4088.48	4812.83	6329.6	5102.77	4768.25	4382.27	5400.2	-0.30121	0.00569616	0.130959	-	7	160512520	160512747	-	228	protein_coding	- && Q7YRK7.1 RecName: Full=Cytochrome c oxidase subunit 6C; AltName: Full=Cytochrome c oxidase polypeptide VIc	-
ENSOCUG00000015263	824.452	720.698	674.476	1035.51	926.225	825.215	739.875	928.982	-0.328026	0.00571375	0.131062	IFRD1	7	49460148	49492449	+	2156	protein_coding	interferon related developmental regulator 1 [Source:HGNC Symbol;Acc:HGNC:5456] && O00458.4 RecName: Full=Interferon-related developmental regulator 1; AltName: Full=Nerve growth factor-inducible protein PC4	-
ENSOCUG00000011347	1761.88	1603.06	1701.75	2357.21	1950.79	1869.26	1688.9	2059.09	-0.285612	0.00577161	0.131783	GTF2A2	17	12749222	12756032	+	334	protein_coding	general transcription factor IIA subunit 2 [Source:HGNC Symbol;Acc:HGNC:4647] && -	-
ENSOCUG00000011690	186.739	174.177	180.175	233.119	264.922	232.124	180.364	243.388	-0.432093	0.00582904	0.132404	SLC25A28	18	47588093	47599114	-	1550	protein_coding	solute carrier family 25 member 28 [Source:HGNC Symbol;Acc:HGNC:23472] && Q96A46.1 RecName: Full=Mitoferrin-2; AltName: Full=Mitochondrial RNA-splicing protein 3/4 homolog; Short=MRS3/4; Short=hMRS3/4; AltName: Full=Mitochondrial iron transporter 2; AltName: Full=Solute carrier family 25 member 28	-
ENSOCUG00000011623	1631.16	1524.83	1653.64	2012.73	1803.28	1891.76	1603.21	1902.59	-0.246648	0.00588245	0.132648	PRMT7	5	23845306	23913175	+	3424	protein_coding	protein arginine methyltransferase 7 [Source:HGNC Symbol;Acc:HGNC:25557] && A6QQV6.1 RecName: Full=Protein arginine N-methyltransferase 7; AltName: Full=Histone-arginine N-methyltransferase PRMT7; AltName: Full=[Myelin basic protein]-arginine N-methyltransferase PRMT7	-
ENSOCUG00000013109	8791.66	8489.85	9515.29	10951.4	10057	10230.8	8932.27	10413.1	-0.221227	0.00591037	0.132824	PSMB5	17	43253956	43262133	-	1015	protein_coding	proteasome 20S subunit beta 5 [Source:HGNC Symbol;Acc:HGNC:9542] && P28074.3 RecName: Full=Proteasome subunit beta type-5; AltName: Full=Macropain epsilon chain; AltName: Full=Multicatalytic endopeptidase complex epsilon chain; AltName: Full=Proteasome chain 6; AltName: Full=Proteasome epsilon chain; AltName: Full=Proteasome subunit MB1; AltName: Full=Proteasome subunit X; Flags: Precursor >Q5R8S…	-
ENSOCUG00000008170	1326.78	1323.54	1537.62	1880.56	1604.59	1614.64	1395.98	1699.93	-0.283879	0.00593771	0.133138	MRPL51	8	32548755	32549915	-	461	protein_coding	mitochondrial ribosomal protein L51 [Source:HGNC Symbol;Acc:HGNC:14044] && Q9CPY1.1 RecName: Full=39S ribosomal protein L51, mitochondrial; Short=L51mt; Short=MRP-L51; AltName: Full=bMRP-64; Short=bMRP64; Flags: Precursor	-
ENSOCUG00000004082	381.881	398.418	397.139	490.174	543.894	455.044	392.479	496.371	-0.33918	0.0059617	0.133376	-	11	51112434	51114036	-	1567	protein_coding	- && Q6P9V9.1 RecName: Full=Tubulin alpha-1B chain; AltName: Full=Alpha-tubulin 2; AltName: Full=Tubulin alpha-2 chain; Contains: RecName: Full=Detyrosinated tubulin alpha-1B chain >P68360.1 RecName: Full=Tubulin alpha-1B chain; AltName: Full=Alpha-tubulin 1; AltName: Full=Alpha-tubulin I; AltName: Full=Tubulin alpha-1 chain; Contains: RecName: Full=Detyrosinated tubulin alpha-1B chain >P68361.1 …	-
ENSOCUG00000012958	2852.43	2527.14	2735.63	3657.05	3143.95	2972.61	2705.07	3257.87	-0.26802	0.00603101	0.134267	-	7	2560849	2561318	-	468	pseudogene	- && P62979.2 RecName: Full=Ubiquitin-40S ribosomal protein S27a; AltName: Full=Ubiquitin carboxyl extension protein 80; Contains: RecName: Full=Ubiquitin; Contains: RecName: Full=40S ribosomal protein S27a; Flags: Precursor >P62992.2 RecName: Full=Ubiquitin-40S ribosomal protein S27a; AltName: Full=Ubiquitin carboxyl extension protein 80; Contains: RecName: Full=Ubiquitin; Contains: RecName: Ful…	-
ENSOCUG00000005951	20035.2	20454.9	19706	25594.2	23113.5	21675.4	20065.4	23461	-0.22556	0.00604686	0.134267	-	13	121125072	121135656	+	948	protein_coding	- && Q06830.1 RecName: Full=Peroxiredoxin-1; AltName: Full=Natural killer cell-enhancing factor A; Short=NKEF-A; AltName: Full=Proliferation-associated gene protein; Short=PAG; AltName: Full=Thioredoxin peroxidase 2; AltName: Full=Thioredoxin-dependent peroxide reductase 2	-
ENSOCUG00000021281	791.772	721.741	795.221	1008.45	939.27	871.23	769.578	939.65	-0.287466	0.00611819	0.13536	-	7	118531306	118531839	-	534	protein_coding	- && P62083.1 RecName: Full=40S ribosomal protein S7; AltName: Full=S8 >P62081.1 RecName: Full=40S ribosomal protein S7 >P62082.1 RecName: Full=40S ribosomal protein S7 >Q5RT64.1 RecName: Full=40S ribosomal protein S7 >A6H769.1 RecName: Full=40S ribosomal protein S7	-
ENSOCUG00000017852	253.965	185.65	314.126	323.661	337.174	389.599	251.247	350.145	-0.476665	0.00614939	0.135502	AQP3	1	20023516	20029205	+	1738	protein_coding	aquaporin 3 (Gill blood group) [Source:HGNC Symbol;Acc:HGNC:636] && Q8R2N1.1 RecName: Full=Aquaporin-3; Short=AQP-3; AltName: Full=Aquaglyceroporin-3	-
ENSOCUG00000004898	182.07	222.154	166.025	269.544	269.94	237.236	190.083	258.907	-0.447986	0.00615179	0.135502	CDC6	19	41453402	41467179	+	1693	protein_coding	cell division cycle 6 [Source:HGNC Symbol;Acc:HGNC:1744] && Q99741.1 RecName: Full=Cell division control protein 6 homolog; AltName: Full=CDC6-related protein; AltName: Full=Cdc18-related protein; Short=HsCdc18; AltName: Full=p62(cdc6); Short=HsCDC6	-
ENSOCUG00000015533	28180.7	26151.6	23721.7	34805.5	30514.2	28288.4	26018	31202.7	-0.262153	0.00621178	0.13617	HSPA8	1	94912409	95035086	+	5949	protein_coding	heat shock protein family A (Hsp70) member 8 [Source:HGNC Symbol;Acc:HGNC:5241] && P11142.1 RecName: Full=Heat shock cognate 71 kDa protein; AltName: Full=Heat shock 70 kDa protein 8; AltName: Full=Lipopolysaccharide-associated protein 1; Short=LAP-1; Short=LPS-associated protein 1 >Q71U34.1 RecName: Full=Heat shock cognate 71 kDa protein; AltName: Full=Heat shock 70 kDa protein 8; AltName: Full=…	-
ENSOCUG00000001042	8234.25	8247.87	9724.71	11333.3	9813.17	10127.5	8735.61	10424.7	-0.254959	0.00623669	0.13617	ATP5F1E	GL018755	416510	419396	-	392	protein_coding	ATP synthase F1 subunit epsilon [Source:HGNC Symbol;Acc:HGNC:838] && P56381.2 RecName: Full=ATP synthase subunit epsilon, mitochondrial; Short=ATPase subunit epsilon	-
ENSOCUG00000013614	1149.38	1041.94	1078.22	1368.53	1302.54	1242.42	1089.84	1304.5	-0.258991	0.00631601	0.137197	SNRNP25	GL019146	43228	45450	+	697	protein_coding	small nuclear ribonucleoprotein U11/U12 subunit 25 [Source:HGNC Symbol;Acc:HGNC:14161] && Q9BV90.1 RecName: Full=U11/U12 small nuclear ribonucleoprotein 25 kDa protein; Short=U11/U12 snRNP 25 kDa protein; Short=U11/U12-25K; AltName: Full=Minus-99 protein	-
ENSOCUG00000023960	36.4141	38.5902	53.7694	81.1754	74.2586	65.4445	42.9245	73.6262	-0.776718	0.00646062	0.138335	-	3	27515501	27516097	+	597	protein_coding	- && A4FUH5.1 RecName: Full=NADH dehydrogenase [ubiquinone] 1 alpha subcomplex assembly factor 4; AltName: Full=Hormone-regulated proliferation-associated protein of 20 kDa	-
ENSOCUG00000001996	625.575	628.916	652.779	809.672	725.526	790.447	635.757	775.215	-0.285876	0.00648757	0.138615	TOMM5	1	16476480	16479952	+	156	protein_coding	translocase of outer mitochondrial membrane 5 [Source:HGNC Symbol;Acc:HGNC:31369] && Q8N4H5.1 RecName: Full=Mitochondrial import receptor subunit TOM5 homolog >Q5R676.1 RecName: Full=Mitochondrial import receptor subunit TOM5 homolog >A8YXZ8.1 RecName: Full=Mitochondrial import receptor subunit TOM5 homolog	-
ENSOCUG00000004273	556.481	602.842	590.52	675.421	746.6	720.912	583.281	714.311	-0.292879	0.00651585	0.138921	MCM3	12	41726957	41784183	-	3415	protein_coding	minichromosome maintenance complex component 3 [Source:HGNC Symbol;Acc:HGNC:6945] && Q5R8G6.1 RecName: Full=DNA replication licensing factor MCM3	-
ENSOCUG00000021269	1464.97	1278.69	1436.68	2015.85	1658.78	1507.27	1393.45	1727.3	-0.309429	0.00653862	0.139036	-	16	34578243	34584742	+	645	lncRNA	- && P83732.1 RecName: Full=60S ribosomal protein L24; AltName: Full=L30 >Q862I1.2 RecName: Full=60S ribosomal protein L24; AltName: Full=Ribosomal protein L30 >Q8BP67.2 RecName: Full=60S ribosomal protein L24 >P83731.1 RecName: Full=60S ribosomal protein L24; AltName: Full=60S ribosomal protein L30 >P61122.1 RecName: Full=60S ribosomal protein L24 >Q66WF5.1 RecName: Full=60S ribosomal protein L2…	-
ENSOCUG00000024051	2948.6	2879.66	2913.92	3453.08	3380.77	3282.45	2914.06	3372.1	-0.210553	0.006586	0.139227	IDH3B	4	9687023	9723940	-	2371	protein_coding	isocitrate dehydrogenase (NAD(+)) 3 non-catalytic subunit beta [Source:HGNC Symbol;Acc:HGNC:5385] && Q28479.2 RecName: Full=Isocitrate dehydrogenase [NAD] subunit beta, mitochondrial; AltName: Full=Isocitric dehydrogenase subunit beta; AltName: Full=NAD(+)-specific ICDH subunit beta; Flags: Precursor	-
ENSOCUG00000014535	855.264	805.179	811.257	1212.43	997.473	885.546	823.9	1031.82	-0.324323	0.00667301	0.140175	IMPA1	3	97298413	97360617	-	2546	protein_coding	inositol monophosphatase 1 [Source:HGNC Symbol;Acc:HGNC:6050] && Q5R4X0.1 RecName: Full=Inositol monophosphatase 1; Short=IMP 1; Short=IMPase 1; AltName: Full=D-galactose 1-phosphate phosphatase; AltName: Full=Inositol-1(or 4)-monophosphatase 1; AltName: Full=Lithium-sensitive myo-inositol monophosphatase A1	-
novel.895	9.33694	10.4298	15.0932	26.0177	30.1048	28.632	11.62	28.2515	-1.28025	0.00671433	1	-	GL019091	183924	185853	+	622	-	- && - && -	-
ENSOCUG00000000728	295.047	289.948	267.904	407.958	388.352	318.02	284.3	371.443	-0.385828	0.00671757	0.14052	GMNN	12	12231388	12240321	-	637	protein_coding	geminin DNA replication inhibitor [Source:HGNC Symbol;Acc:HGNC:17493] && O88513.1 RecName: Full=Geminin	-
ENSOCUG00000025497	623.707	511.059	517.884	804.469	630.194	670.806	550.884	701.823	-0.348482	0.00673643	0.14062	RWDD4	2	60951259	60970559	-	1140	protein_coding	RWD domain containing 4 [Source:HGNC Symbol;Acc:HGNC:23750] && Q6NW29.3 RecName: Full=RWD domain-containing protein 4; AltName: Full=Protein FAM28A	-
ENSOCUG00000015538	115.778	83.4383	117.915	177.961	160.559	131.912	105.711	156.811	-0.565704	0.00678606	0.141175	-	13	64126471	64199669	-	1349	protein_coding	solute carrier family 35 member A3 [Source:HGNC Symbol;Acc:HGNC:11023] && Q6YC49.1 RecName: Full=UDP-N-acetylglucosamine transporter; AltName: Full=Golgi UDP-GlcNAc transporter; AltName: Full=Solute carrier family 35 member A3	-
ENSOCUG00000005014	592.896	524.618	505.621	772.207	673.344	604.339	541.045	683.297	-0.336285	0.00679162	0.141175	RFC4	14	78820185	78839001	+	1177	protein_coding	replication factor C subunit 4 [Source:HGNC Symbol;Acc:HGNC:9972] && P35249.2 RecName: Full=Replication factor C subunit 4; AltName: Full=Activator 1 37 kDa subunit; Short=A1 37 kDa subunit; AltName: Full=Activator 1 subunit 4; AltName: Full=Replication factor C 37 kDa subunit; Short=RF-C 37 kDa subunit; Short=RFC37	-
ENSOCUG00000030643	5800.11	5920.99	6458.93	8219.53	7041.52	6525.02	6060.01	7262.02	-0.261	0.00680894	0.141175	TXN	1	2947996	2958848	+	561	protein_coding	- && P08628.2 RecName: Full=Thioredoxin; Short=Trx	-
ENSOCUG00000031424	96.1705	68.8366	72.6358	112.397	116.405	133.957	79.2143	120.92	-0.607909	0.00682329	0.141175	-	GL018748	1654424	1659965	+	2647	lncRNA	- && -	-
ENSOCUG00000008113	3385.57	3124.76	4026.1	5238.93	3895.56	4061.65	3512.15	4398.72	-0.32453	0.00684795	0.141175	-	3	111985111	111990046	-	510	protein_coding	ubiquinol-cytochrome c reductase binding protein [Source:HGNC Symbol;Acc:HGNC:12582] && P00129.3 RecName: Full=Cytochrome b-c1 complex subunit 7; AltName: Full=Complex III subunit 7; AltName: Full=Complex III subunit VII; AltName: Full=QP-C; AltName: Full=Ubiquinol-cytochrome c reductase complex 14 kDa protein	-
ENSOCUG00000003359	221.285	286.819	229.227	396.51	281.982	323.132	245.777	333.875	-0.443199	0.00687997	0.141543	ORC6	GL018743	1269982	1279608	-	1097	protein_coding	origin recognition complex subunit 6 [Source:HGNC Symbol;Acc:HGNC:17151] && Q9Y5N6.1 RecName: Full=Origin recognition complex subunit 6	-
novel.239	13.0717	23.9885	22.6397	58.2797	25.0874	47.0383	19.9	43.4685	-1.12993	0.00688844	1	-	15	76405412	76423450	-	947	-	- && - && -	-
ENSOCUG00000027189	1859.92	1663.55	1790.43	2434.22	2018.03	1978.67	1771.3	2143.64	-0.274912	0.00692265	0.142021	-	2	143765908	143773282	+	345	protein_coding	- && O14548.2 RecName: Full=Cytochrome c oxidase subunit 7A-related protein, mitochondrial; AltName: Full=COX7a-related protein; AltName: Full=Cytochrome c oxidase subunit VIIa-related protein; AltName: Full=EB1; Flags: Precursor	-
ENSOCUG00000037138	896.346	921.993	843.33	1123.97	1095.82	990.871	887.223	1070.22	-0.270787	0.00693168	0.142021	H2AX	GL018823	567148	567579	-	432	protein_coding	H2A.X variant histone [Source:HGNC Symbol;Acc:HGNC:4739] && P16104.2 RecName: Full=Histone H2AX; Short=H2a/x; AltName: Full=Histone H2A.X	-
ENSOCUG00000005802	1362.26	1254.7	1251.79	1629.75	1595.56	1409.1	1289.58	1544.8	-0.260322	0.00701475	0.142843	UQCC2	12	24015151	24029422	-	577	protein_coding	ubiquinol-cytochrome c reductase complex assembly factor 2 [Source:HGNC Symbol;Acc:HGNC:21237] && Q9CQY6.1 RecName: Full=Ubiquinol-cytochrome-c reductase complex assembly factor 2; AltName: Full=Mitochondrial nucleoid factor 1; AltName: Full=Mitochondrial protein M19; Flags: Precursor	-
ENSOCUG00000022698	2201.65	2197.56	2129.08	2761	2606.07	2346.8	2176.09	2571.29	-0.24075	0.00708651	0.14356	RANBP1	GL018826	614902	619359	-	1648	protein_coding	RAN binding protein 1 [Source:HGNC Symbol;Acc:HGNC:9847] && P34022.2 RecName: Full=Ran-specific GTPase-activating protein; AltName: Full=HpaII tiny fragments locus 9a protein; AltName: Full=Ran-binding protein 1; Short=RANBP1	-
ENSOCUG00000017887	2352.91	2380.08	2789.4	3535.29	2742.55	2938.87	2507.46	3072.24	-0.292873	0.00709312	0.14356	NDUFB5	14	75058678	75078295	+	646	protein_coding	NADH:ubiquinone oxidoreductase subunit B5 [Source:HGNC Symbol;Acc:HGNC:7700] && Q02380.1 RecName: Full=NADH dehydrogenase [ubiquinone] 1 beta subcomplex subunit 5, mitochondrial; AltName: Full=Complex I-SGDH; Short=CI-SGDH; AltName: Full=NADH-ubiquinone oxidoreductase SGDH subunit; Flags: Precursor	-
ENSOCUG00000032610	168.065	158.533	144.328	209.183	203.709	229.056	156.975	213.983	-0.446937	0.00712344	0.143882	NUDT19	GL018722	3364774	3376810	+	1130	protein_coding	nudix hydrolase 19 [Source:HGNC Symbol;Acc:HGNC:32036] && A8MXV4.1 RecName: Full=Nucleoside diphosphate-linked moiety X motif 19; Short=Nudix motif 19	-
ENSOCUG00000017483	323.058	325.409	255.64	458.953	395.377	343.584	301.369	399.304	-0.406425	0.00714361	0.143998	HAUS1	9	87517360	87536403	+	935	protein_coding	HAUS augmin like complex subunit 1 [Source:HGNC Symbol;Acc:HGNC:25174] && Q96CS2.1 RecName: Full=HAUS augmin-like complex subunit 1; AltName: Full=Coiled-coil domain-containing protein 5; AltName: Full=Enhancer of invasion-cluster; Short=HEI-C	-
novel.141	11.2043	15.6447	15.0932	36.4248	36.1258	23.5191	13.9807	32.0233	-1.19858	0.0071778	1	-	13	114314344	114323402	+	730	-	- && - && -	-
ENSOCUG00000017297	716.143	797.879	757.488	954.331	882.071	907.02	757.17	914.474	-0.272716	0.00719061	0.144653	BUD23	GL018765	893547	904326	-	1282	protein_coding	BUD23 rRNA methyltransferase and ribosome maturation factor [Source:HGNC Symbol;Acc:HGNC:16405] && Q9CY21.1 RecName: Full=Probable 18S rRNA (guanine-N(7))-methyltransferase; AltName: Full=Bud site selection protein 23 homolog; AltName: Full=Williams-Beuren syndrome chromosomal region 22 protein homolog	-
ENSOCUG00000012575	359.472	299.335	319.786	491.215	395.377	387.554	326.198	424.715	-0.3795	0.00726166	0.145788	PTAR1	1	55968598	56016102	-	1738	protein_coding	protein prenyltransferase alpha subunit repeat containing 1 [Source:HGNC Symbol;Acc:HGNC:30449] && Q7Z6K3.2 RecName: Full=Protein prenyltransferase alpha subunit repeat-containing protein 1	-
ENSOCUG00000006134	126.049	129.329	88.6723	163.391	172.601	160.544	114.683	165.512	-0.531047	0.00734231	0.147112	-	17	5668279	5727843	-	663	protein_coding	- && O43541.2 RecName: Full=Mothers against decapentaplegic homolog 6; Short=MAD homolog 6; Short=Mothers against DPP homolog 6; AltName: Full=SMAD family member 6; Short=SMAD 6; Short=Smad6; Short=hSMAD6	-
ENSOCUG00000001171	669.458	695.667	613.16	1025.1	842.935	680.01	659.428	849.348	-0.36526	0.00740687	0.147812	NUF2	13	29604986	29628912	-	2177	protein_coding	NUF2 component of NDC80 kinetochore complex [Source:HGNC Symbol;Acc:HGNC:14621] && Q9BZD4.2 RecName: Full=Kinetochore protein Nuf2; Short=hNuf2; Short=hNuf2R; Short=hsNuf2; AltName: Full=Cell division cycle-associated protein 1	-
ENSOCUG00000030064	7.46955	6.25787	11.3199	20.8142	21.0734	26.5868	8.3491	22.8248	-1.44547	0.00746105	1	-	GL018741	789449	789652	-	204	protein_coding	- && P83732.1 RecName: Full=60S ribosomal protein L24; AltName: Full=L30 >Q862I1.2 RecName: Full=60S ribosomal protein L24; AltName: Full=Ribosomal protein L30 >Q8BP67.2 RecName: Full=60S ribosomal protein L24 >P83731.1 RecName: Full=60S ribosomal protein L24; AltName: Full=60S ribosomal protein L30 >P61122.1 RecName: Full=60S ribosomal protein L24 >Q66WF5.1 RecName: Full=60S ribosomal protein L2…	-
ENSOCUG00000002820	464.98	494.372	482.038	704.561	625.177	508.218	480.463	612.652	-0.350746	0.00750289	0.148539	C3orf14	9	29231977	29250358	+	486	protein_coding	chromosome 3 open reading frame 14 [Source:HGNC Symbol;Acc:HGNC:25024] && Q9HBI5.1 RecName: Full=Uncharacterized protein C3orf14	-
ENSOCUG00000002505	2914.06	2838.99	2912.98	3824.61	3335.61	3121.91	2888.68	3427.38	-0.246589	0.00760856	0.14974	TXNL1	9	97185252	97218924	-	1508	protein_coding	thioredoxin like 1 [Source:HGNC Symbol;Acc:HGNC:12436] && O43396.3 RecName: Full=Thioredoxin-like protein 1; AltName: Full=32 kDa thioredoxin-related protein	-
ENSOCUG00000001973	263.302	264.917	270.734	380.9	326.136	325.178	266.317	344.071	-0.369204	0.00768076	0.150287	TNIP3	15	96312754	96425156	-	1173	protein_coding	TNFAIP3 interacting protein 3 [Source:HGNC Symbol;Acc:HGNC:19315] && Q96KP6.2 RecName: Full=TNFAIP3-interacting protein 3; AltName: Full=A20-binding inhibitor of NF-kappa-B activation 3; Short=ABIN-3; AltName: Full=Listeria-induced gene protein	-
ENSOCUG00000009767	1068.15	1061.75	1023.5	1361.25	1247.34	1166.75	1051.13	1258.45	-0.259662	0.00772968	0.1504	DTNBP1	12	9103934	9247152	-	1499	protein_coding	dystrobrevin binding protein 1 [Source:HGNC Symbol;Acc:HGNC:17328] && Q96EV8.1 RecName: Full=Dysbindin; AltName: Full=Biogenesis of lysosome-related organelles complex 1 subunit 8; Short=BLOC-1 subunit 8; AltName: Full=Dysbindin-1; AltName: Full=Dystrobrevin-binding protein 1; AltName: Full=Hermansky-Pudlak syndrome 7 protein; Short=HPS7 protein	-
ENSOCUG00000026727	9625.45	9882.22	9690.75	12472.9	11202	10443.5	9732.81	11372.8	-0.22466	0.00775319	0.1504	-	20	18517540	18517947	+	408	protein_coding	- && Q6QAT0.3 RecName: Full=60S ribosomal protein L32 >Q76KA3.3 RecName: Full=60S ribosomal protein L32 >P62912.2 RecName: Full=60S ribosomal protein L32 >P62910.2 RecName: Full=60S ribosomal protein L32 >P62911.2 RecName: Full=60S ribosomal protein L32 >E2RKA8.1 RecName: Full=60S ribosomal protein L32	-
ENSOCUG00000024384	3675.02	3645.21	3776.12	5125.5	4139.41	4046.31	3698.78	4437.07	-0.262469	0.00775959	0.1504	-	17	32031553	32032641	+	353	protein_coding	signal recognition particle 14 [Source:HGNC Symbol;Acc:HGNC:11299] && A6QQL9.1 RecName: Full=Signal recognition particle 14 kDa protein; Short=SRP14	-
[truncated: 596 more rows]
